# Supplementary material for: Task Irrelevant External Cues Can Influence Language Selection in Voluntary Object Naming: Evidence from Hindi-English Bilinguals
Source: PLoS One. 2017 Jan 12;12(1):e0169284. doi: 10.1371/journal.pone.0169284 (PMC5230772; doi:10.1371/journal.pone.0169284)
Supplement: S1 Raw data — (XLSX) [file pone.0169284.s001.xlsx]

## Sheet: Choices
sub	inst	language	cogruency	trial	count
2	no balance	English	Congruent	stay	23
3	no balance	English	Congruent	stay	3
4	no balance	English	Congruent	stay	14
5	no balance	English	Congruent	stay	15
6	no balance	English	Congruent	stay	3
7	no balance	English	Congruent	stay	14
8	no balance	English	Congruent	stay	18
9	no balance	English	Congruent	stay	23
10	no balance	English	Congruent	stay	12
11	no balance	English	Congruent	stay	12
12	no balance	English	Congruent	stay	24
13	no balance	English	Congruent	stay	15
14	no balance	English	Congruent	stay	9
15	no balance	English	Congruent	stay	10
16	no balance	English	Congruent	stay	4
17	no balance	English	Congruent	stay	29
18	no balance	English	Congruent	stay	1
19	no balance	English	Congruent	stay	31
20	no balance	English	Congruent	stay	20
21	no balance	English	Congruent	stay	33
22	no balance	English	Congruent	stay	13
23	no balance	English	Congruent	stay	19
24	no balance	English	Congruent	stay	2
25	no balance	English	Congruent	stay	11
26	no balance	English	Congruent	stay	15
27	no balance	English	Congruent	stay	24
28	no balance	English	Congruent	stay	5
29	no balance	English	Congruent	stay	29
30	no balance	English	Congruent	stay	7
31	no balance	English	Congruent	stay	13
2	no balance	English	Congruent	switch	4
3	no balance	English	Congruent	switch	1
4	no balance	English	Congruent	switch	2
5	no balance	English	Congruent	switch	5
6	no balance	English	Congruent	switch	4
8	no balance	English	Congruent	switch	15
9	no balance	English	Congruent	switch	3
10	no balance	English	Congruent	switch	6
11	no balance	English	Congruent	switch	6
13	no balance	English	Congruent	switch	11
14	no balance	English	Congruent	switch	4
15	no balance	English	Congruent	switch	15
16	no balance	English	Congruent	switch	1
20	no balance	English	Congruent	switch	5
22	no balance	English	Congruent	switch	4
23	no balance	English	Congruent	switch	11
24	no balance	English	Congruent	switch	5
25	no balance	English	Congruent	switch	7
26	no balance	English	Congruent	switch	9
27	no balance	English	Congruent	switch	1
28	no balance	English	Congruent	switch	10
29	no balance	English	Congruent	switch	3
30	no balance	English	Congruent	switch	5
31	no balance	English	Congruent	switch	6
2	no balance	English	Incongruent	stay	16
3	no balance	English	Incongruent	stay	3
4	no balance	English	Incongruent	stay	23
5	no balance	English	Incongruent	stay	13
6	no balance	English	Incongruent	stay	10
7	no balance	English	Incongruent	stay	16
9	no balance	English	Incongruent	stay	26
10	no balance	English	Incongruent	stay	12
11	no balance	English	Incongruent	stay	13
12	no balance	English	Incongruent	stay	21
13	no balance	English	Incongruent	stay	10
14	no balance	English	Incongruent	stay	12
15	no balance	English	Incongruent	stay	9
16	no balance	English	Incongruent	stay	14
17	no balance	English	Incongruent	stay	34
19	no balance	English	Incongruent	stay	32
20	no balance	English	Incongruent	stay	18
21	no balance	English	Incongruent	stay	32
22	no balance	English	Incongruent	stay	14
23	no balance	English	Incongruent	stay	7
24	no balance	English	Incongruent	stay	1
26	no balance	English	Incongruent	stay	6
27	no balance	English	Incongruent	stay	24
28	no balance	English	Incongruent	stay	8
29	no balance	English	Incongruent	stay	28
30	no balance	English	Incongruent	stay	16
31	no balance	English	Incongruent	stay	7
2	no balance	English	Incongruent	switch	5
3	no balance	English	Incongruent	switch	3
4	no balance	English	Incongruent	switch	3
5	no balance	English	Incongruent	switch	2
6	no balance	English	Incongruent	switch	5
7	no balance	English	Incongruent	switch	2
9	no balance	English	Incongruent	switch	1
10	no balance	English	Incongruent	switch	1
11	no balance	English	Incongruent	switch	2
12	no balance	English	Incongruent	switch	3
13	no balance	English	Incongruent	switch	2
14	no balance	English	Incongruent	switch	5
15	no balance	English	Incongruent	switch	1
16	no balance	English	Incongruent	switch	15
19	no balance	English	Incongruent	switch	1
20	no balance	English	Incongruent	switch	6
21	no balance	English	Incongruent	switch	1
22	no balance	English	Incongruent	switch	5
23	no balance	English	Incongruent	switch	2
24	no balance	English	Incongruent	switch	2
26	no balance	English	Incongruent	switch	3
27	no balance	English	Incongruent	switch	3
28	no balance	English	Incongruent	switch	7
29	no balance	English	Incongruent	switch	4
31	no balance	English	Incongruent	switch	5
1	no balance	Hindi	Congruent	stay	26
2	no balance	Hindi	Congruent	stay	6
3	no balance	Hindi	Congruent	stay	11
4	no balance	Hindi	Congruent	stay	7
5	no balance	Hindi	Congruent	stay	13
6	no balance	Hindi	Congruent	stay	2
7	no balance	Hindi	Congruent	stay	17
8	no balance	Hindi	Congruent	stay	18
9	no balance	Hindi	Congruent	stay	3
10	no balance	Hindi	Congruent	stay	14
11	no balance	Hindi	Congruent	stay	16
12	no balance	Hindi	Congruent	stay	1
13	no balance	Hindi	Congruent	stay	9
15	no balance	Hindi	Congruent	stay	10
16	no balance	Hindi	Congruent	stay	6
18	no balance	Hindi	Congruent	stay	31
20	no balance	Hindi	Congruent	stay	1
22	no balance	Hindi	Congruent	stay	7
23	no balance	Hindi	Congruent	stay	13
24	no balance	Hindi	Congruent	stay	15
25	no balance	Hindi	Congruent	stay	13
26	no balance	Hindi	Congruent	stay	14
28	no balance	Hindi	Congruent	stay	9
30	no balance	Hindi	Congruent	stay	10
31	no balance	Hindi	Congruent	stay	10
2	no balance	Hindi	Congruent	switch	7
3	no balance	Hindi	Congruent	switch	1
4	no balance	Hindi	Congruent	switch	4
5	no balance	Hindi	Congruent	switch	3
6	no balance	Hindi	Congruent	switch	6
8	no balance	Hindi	Congruent	switch	15
10	no balance	Hindi	Congruent	switch	3
11	no balance	Hindi	Congruent	switch	2
13	no balance	Hindi	Congruent	switch	7
14	no balance	Hindi	Congruent	switch	2
15	no balance	Hindi	Congruent	switch	9
16	no balance	Hindi	Congruent	switch	2
19	no balance	Hindi	Congruent	switch	1
20	no balance	Hindi	Congruent	switch	4
22	no balance	Hindi	Congruent	switch	4
23	no balance	Hindi	Congruent	switch	11
25	no balance	Hindi	Congruent	switch	3
26	no balance	Hindi	Congruent	switch	7
27	no balance	Hindi	Congruent	switch	1
28	no balance	Hindi	Congruent	switch	7
30	no balance	Hindi	Congruent	switch	4
31	no balance	Hindi	Congruent	switch	5
1	no balance	Hindi	Incongruent	stay	34
2	no balance	Hindi	Incongruent	stay	6
3	no balance	Hindi	Incongruent	stay	8
4	no balance	Hindi	Incongruent	stay	11
5	no balance	Hindi	Incongruent	stay	8
6	no balance	Hindi	Incongruent	stay	8
7	no balance	Hindi	Incongruent	stay	13
9	no balance	Hindi	Incongruent	stay	4
10	no balance	Hindi	Incongruent	stay	14
11	no balance	Hindi	Incongruent	stay	8
13	no balance	Hindi	Incongruent	stay	6
14	no balance	Hindi	Incongruent	stay	5
15	no balance	Hindi	Incongruent	stay	4
16	no balance	Hindi	Incongruent	stay	15
18	no balance	Hindi	Incongruent	stay	32
22	no balance	Hindi	Incongruent	stay	4
23	no balance	Hindi	Incongruent	stay	4
24	no balance	Hindi	Incongruent	stay	15
26	no balance	Hindi	Incongruent	stay	7
28	no balance	Hindi	Incongruent	stay	10
30	no balance	Hindi	Incongruent	stay	11
31	no balance	Hindi	Incongruent	stay	6
1	no balance	Hindi	Incongruent	switch	1
2	no balance	Hindi	Incongruent	switch	6
3	no balance	Hindi	Incongruent	switch	2
4	no balance	Hindi	Incongruent	switch	2
5	no balance	Hindi	Incongruent	switch	6
6	no balance	Hindi	Incongruent	switch	4
7	no balance	Hindi	Incongruent	switch	1
9	no balance	Hindi	Incongruent	switch	4
10	no balance	Hindi	Incongruent	switch	3
11	no balance	Hindi	Incongruent	switch	3
13	no balance	Hindi	Incongruent	switch	2
14	no balance	Hindi	Incongruent	switch	3
15	no balance	Hindi	Incongruent	switch	2
16	no balance	Hindi	Incongruent	switch	12
18	no balance	Hindi	Incongruent	switch	1
22	no balance	Hindi	Incongruent	switch	4
23	no balance	Hindi	Incongruent	switch	1
24	no balance	Hindi	Incongruent	switch	3
26	no balance	Hindi	Incongruent	switch	2
27	no balance	Hindi	Incongruent	switch	2
28	no balance	Hindi	Incongruent	switch	8
30	no balance	Hindi	Incongruent	switch	4
31	no balance	Hindi	Incongruent	switch	2
1	balance	English	Congruent	stay	9
2	balance	English	Congruent	stay	10
4	balance	English	Congruent	stay	8
5	balance	English	Congruent	stay	13
6	balance	English	Congruent	stay	4
8	balance	English	Congruent	stay	18
9	balance	English	Congruent	stay	7
10	balance	English	Congruent	stay	16
11	balance	English	Congruent	stay	5
12	balance	English	Congruent	stay	1
13	balance	English	Congruent	stay	6
14	balance	English	Congruent	stay	7
15	balance	English	Congruent	stay	17
16	balance	English	Congruent	stay	5
17	balance	English	Congruent	stay	14
20	balance	English	Congruent	stay	6
22	balance	English	Congruent	stay	4
23	balance	English	Congruent	stay	3
24	balance	English	Congruent	stay	5
25	balance	English	Congruent	stay	3
26	balance	English	Congruent	stay	12
27	balance	English	Congruent	stay	1
28	balance	English	Congruent	stay	5
29	balance	English	Congruent	stay	8
30	balance	English	Congruent	stay	12
31	balance	English	Congruent	stay	10
1	balance	English	Congruent	switch	14
2	balance	English	Congruent	switch	4
3	balance	English	Congruent	switch	11
4	balance	English	Congruent	switch	9
5	balance	English	Congruent	switch	2
6	balance	English	Congruent	switch	3
7	balance	English	Congruent	switch	18
8	balance	English	Congruent	switch	2
9	balance	English	Congruent	switch	13
10	balance	English	Congruent	switch	5
11	balance	English	Congruent	switch	10
12	balance	English	Congruent	switch	18
13	balance	English	Congruent	switch	8
14	balance	English	Congruent	switch	6
15	balance	English	Congruent	switch	2
16	balance	English	Congruent	switch	8
17	balance	English	Congruent	switch	9
19	balance	English	Congruent	switch	11
20	balance	English	Congruent	switch	8
21	balance	English	Congruent	switch	16
22	balance	English	Congruent	switch	8
23	balance	English	Congruent	switch	10
24	balance	English	Congruent	switch	12
25	balance	English	Congruent	switch	4
26	balance	English	Congruent	switch	8
27	balance	English	Congruent	switch	18
28	balance	English	Congruent	switch	5
29	balance	English	Congruent	switch	10
31	balance	English	Congruent	switch	4
1	balance	English	Incongruent	stay	3
2	balance	English	Incongruent	stay	9
4	balance	English	Incongruent	stay	10
5	balance	English	Incongruent	stay	12
6	balance	English	Incongruent	stay	8
8	balance	English	Incongruent	stay	13
9	balance	English	Incongruent	stay	3
10	balance	English	Incongruent	stay	12
11	balance	English	Incongruent	stay	7
13	balance	English	Incongruent	stay	4
14	balance	English	Incongruent	stay	4
15	balance	English	Incongruent	stay	10
16	balance	English	Incongruent	stay	3
19	balance	English	Incongruent	stay	1
20	balance	English	Incongruent	stay	10
22	balance	English	Incongruent	stay	10
23	balance	English	Incongruent	stay	1
24	balance	English	Incongruent	stay	2
25	balance	English	Incongruent	stay	7
26	balance	English	Incongruent	stay	7
28	balance	English	Incongruent	stay	10
29	balance	English	Incongruent	stay	8
30	balance	English	Incongruent	stay	10
31	balance	English	Incongruent	stay	11
1	balance	English	Incongruent	switch	5
2	balance	English	Incongruent	switch	5
3	balance	English	Incongruent	switch	16
4	balance	English	Incongruent	switch	6
5	balance	English	Incongruent	switch	2
6	balance	English	Incongruent	switch	4
7	balance	English	Incongruent	switch	14
8	balance	English	Incongruent	switch	2
9	balance	English	Incongruent	switch	8
10	balance	English	Incongruent	switch	2
11	balance	English	Incongruent	switch	8
12	balance	English	Incongruent	switch	10
13	balance	English	Incongruent	switch	7
14	balance	English	Incongruent	switch	9
15	balance	English	Incongruent	switch	2
16	balance	English	Incongruent	switch	13
19	balance	English	Incongruent	switch	13
20	balance	English	Incongruent	switch	5
21	balance	English	Incongruent	switch	9
22	balance	English	Incongruent	switch	3
23	balance	English	Incongruent	switch	9
24	balance	English	Incongruent	switch	3
25	balance	English	Incongruent	switch	6
27	balance	English	Incongruent	switch	17
28	balance	English	Incongruent	switch	5
29	balance	English	Incongruent	switch	7
30	balance	English	Incongruent	switch	1
31	balance	English	Incongruent	switch	5
1	balance	Hindi	Congruent	stay	12
2	balance	Hindi	Congruent	stay	4
4	balance	Hindi	Congruent	stay	11
5	balance	Hindi	Congruent	stay	14
6	balance	Hindi	Congruent	stay	9
8	balance	Hindi	Congruent	stay	11
9	balance	Hindi	Congruent	stay	13
10	balance	Hindi	Congruent	stay	1
11	balance	Hindi	Congruent	stay	6
13	balance	Hindi	Congruent	stay	9
14	balance	Hindi	Congruent	stay	11
15	balance	Hindi	Congruent	stay	7
16	balance	Hindi	Congruent	stay	5
17	balance	Hindi	Congruent	stay	18
19	balance	Hindi	Congruent	stay	1
20	balance	Hindi	Congruent	stay	9
21	balance	Hindi	Congruent	stay	4
22	balance	Hindi	Congruent	stay	8
23	balance	Hindi	Congruent	stay	2
24	balance	Hindi	Congruent	stay	11
25	balance	Hindi	Congruent	stay	10
26	balance	Hindi	Congruent	stay	7
28	balance	Hindi	Congruent	stay	4
29	balance	Hindi	Congruent	stay	12
30	balance	Hindi	Congruent	stay	12
31	balance	Hindi	Congruent	stay	5
1	balance	Hindi	Congruent	switch	6
2	balance	Hindi	Congruent	switch	5
3	balance	Hindi	Congruent	switch	15
4	balance	Hindi	Congruent	switch	4
5	balance	Hindi	Congruent	switch	2
7	balance	Hindi	Congruent	switch	19
8	balance	Hindi	Congruent	switch	2
9	balance	Hindi	Congruent	switch	5
10	balance	Hindi	Congruent	switch	1
11	balance	Hindi	Congruent	switch	14
12	balance	Hindi	Congruent	switch	14
13	balance	Hindi	Congruent	switch	11
14	balance	Hindi	Congruent	switch	5
15	balance	Hindi	Congruent	switch	4
16	balance	Hindi	Congruent	switch	11
17	balance	Hindi	Congruent	switch	16
19	balance	Hindi	Congruent	switch	10
20	balance	Hindi	Congruent	switch	6
21	balance	Hindi	Congruent	switch	16
22	balance	Hindi	Congruent	switch	4
23	balance	Hindi	Congruent	switch	13
24	balance	Hindi	Congruent	switch	7
25	balance	Hindi	Congruent	switch	6
26	balance	Hindi	Congruent	switch	7
27	balance	Hindi	Congruent	switch	18
28	balance	Hindi	Congruent	switch	5
29	balance	Hindi	Congruent	switch	6
31	balance	Hindi	Congruent	switch	8
1	balance	Hindi	Incongruent	stay	3
2	balance	Hindi	Incongruent	stay	4
3	balance	Hindi	Incongruent	stay	2
4	balance	Hindi	Incongruent	stay	8
5	balance	Hindi	Incongruent	stay	13
6	balance	Hindi	Incongruent	stay	5
8	balance	Hindi	Incongruent	stay	12
9	balance	Hindi	Incongruent	stay	1
10	balance	Hindi	Incongruent	stay	3
11	balance	Hindi	Incongruent	stay	9
12	balance	Hindi	Incongruent	stay	1
13	balance	Hindi	Incongruent	stay	7
14	balance	Hindi	Incongruent	stay	7
15	balance	Hindi	Incongruent	stay	8
16	balance	Hindi	Incongruent	stay	5
19	balance	Hindi	Incongruent	stay	1
20	balance	Hindi	Incongruent	stay	7
22	balance	Hindi	Incongruent	stay	12
23	balance	Hindi	Incongruent	stay	4
24	balance	Hindi	Incongruent	stay	3
25	balance	Hindi	Incongruent	stay	10
27	balance	Hindi	Incongruent	stay	1
28	balance	Hindi	Incongruent	stay	8
29	balance	Hindi	Incongruent	stay	4
30	balance	Hindi	Incongruent	stay	15
31	balance	Hindi	Incongruent	stay	7
1	balance	Hindi	Incongruent	switch	6
2	balance	Hindi	Incongruent	switch	6
3	balance	Hindi	Incongruent	switch	14
4	balance	Hindi	Incongruent	switch	6
5	balance	Hindi	Incongruent	switch	4
6	balance	Hindi	Incongruent	switch	2
7	balance	Hindi	Incongruent	switch	13
8	balance	Hindi	Incongruent	switch	2
9	balance	Hindi	Incongruent	switch	10
11	balance	Hindi	Incongruent	switch	7
12	balance	Hindi	Incongruent	switch	13
13	balance	Hindi	Incongruent	switch	6
14	balance	Hindi	Incongruent	switch	2
15	balance	Hindi	Incongruent	switch	1
16	balance	Hindi	Incongruent	switch	9
17	balance	Hindi	Incongruent	switch	1
19	balance	Hindi	Incongruent	switch	15
20	balance	Hindi	Incongruent	switch	8
21	balance	Hindi	Incongruent	switch	10
22	balance	Hindi	Incongruent	switch	4
23	balance	Hindi	Incongruent	switch	10
24	balance	Hindi	Incongruent	switch	6
25	balance	Hindi	Incongruent	switch	5
27	balance	Hindi	Incongruent	switch	12
28	balance	Hindi	Incongruent	switch	6
29	balance	Hindi	Incongruent	switch	11
30	balance	Hindi	Incongruent	switch	1
31	balance	Hindi	Incongruent	switch	1

## Sheet: Latency - cued block
sub	item	block	language	congruency	trial	RT
1	201	cued	English	Congruent	switch	829
1	202	cued	English	Congruent	stay	1119
1	205	cued	English	Congruent	switch	939
1	206	cued	English	Congruent	stay	787
1	207	cued	English	Congruent	switch	1352
1	208	cued	English	Congruent	switch	1094
1	209	cued	English	Congruent	stay	880
1	210	cued	English	Congruent	switch	1139
1	212	cued	Hindi	Incongruent	stay	1177
1	213	cued	Hindi	Incongruent	stay	949
1	214	cued	Hindi	Incongruent	stay	1285
1	215	cued	Hindi	Incongruent	switch	1392
1	217	cued	Hindi	Incongruent	switch	1024
1	218	cued	Hindi	Incongruent	stay	391
1	219	cued	Hindi	Incongruent	stay	1067
1	221	cued	Hindi	Congruent	switch	727
1	222	cued	Hindi	Congruent	stay	1651
1	223	cued	Hindi	Congruent	stay	882
1	225	cued	Hindi	Congruent	switch	1040
1	226	cued	Hindi	Congruent	switch	2888
1	227	cued	Hindi	Congruent	switch	1094
1	228	cued	Hindi	Congruent	stay	701
1	229	cued	Hindi	Congruent	switch	748
1	230	cued	Hindi	Congruent	switch	1051
1	232	cued	English	Incongruent	stay	963
1	233	cued	English	Incongruent	switch	727
1	234	cued	English	Incongruent	switch	882
1	235	cued	English	Incongruent	switch	741
1	237	cued	English	Incongruent	stay	892
1	238	cued	English	Incongruent	stay	965
1	239	cued	English	Incongruent	stay	1033
1	240	cued	English	Incongruent	stay	1638
1	241	cued	English	Congruent	switch	1383
1	242	cued	English	Congruent	stay	978
1	244	cued	English	Congruent	switch	1122
1	248	cued	English	Congruent	stay	1054
1	249	cued	English	Congruent	switch	1405
1	250	cued	English	Congruent	stay	685
1	251	cued	Hindi	Incongruent	stay	1074
1	252	cued	Hindi	Incongruent	switch	1350
1	254	cued	Hindi	Incongruent	stay	1070
1	255	cued	Hindi	Incongruent	stay	1082
1	256	cued	Hindi	Incongruent	stay	1436
1	257	cued	Hindi	Incongruent	switch	1596
1	260	cued	Hindi	Incongruent	switch	2423
1	261	cued	Hindi	Congruent	switch	1310
1	262	cued	Hindi	Congruent	stay	998
1	263	cued	Hindi	Congruent	switch	1054
1	264	cued	Hindi	Congruent	stay	1531
1	265	cued	Hindi	Congruent	switch	2184
1	266	cued	Hindi	Congruent	stay	1058
1	267	cued	Hindi	Congruent	switch	1648
1	268	cued	Hindi	Congruent	switch	1155
1	269	cued	Hindi	Congruent	switch	950
1	270	cued	Hindi	Congruent	stay	732
1	271	cued	English	Incongruent	stay	868
1	272	cued	English	Incongruent	switch	750
1	273	cued	English	Incongruent	stay	1068
1	274	cued	English	Incongruent	switch	724
1	275	cued	English	Incongruent	switch	740
1	276	cued	English	Incongruent	stay	1454
1	277	cued	English	Incongruent	switch	1169
1	279	cued	English	Incongruent	switch	1127
1	280	cued	English	Incongruent	stay	1488
2	201	cued	English	Congruent	stay	1159
2	202	cued	English	Congruent	stay	1527
2	205	cued	English	Congruent	stay	1201
2	206	cued	English	Congruent	stay	1227
2	207	cued	English	Congruent	switch	1798
2	208	cued	English	Congruent	stay	1322
2	209	cued	English	Congruent	switch	2024
2	210	cued	English	Congruent	switch	1730
2	211	cued	Hindi	Incongruent	switch	1032
2	213	cued	Hindi	Incongruent	stay	1704
2	214	cued	Hindi	Incongruent	switch	2064
2	215	cued	Hindi	Incongruent	stay	2560
2	216	cued	Hindi	Incongruent	switch	1517
2	218	cued	Hindi	Incongruent	stay	1687
2	220	cued	Hindi	Incongruent	stay	1195
2	221	cued	Hindi	Congruent	stay	1646
2	222	cued	Hindi	Congruent	switch	2132
2	223	cued	Hindi	Congruent	stay	2896
2	227	cued	Hindi	Congruent	stay	1893
2	228	cued	Hindi	Congruent	switch	1371
2	229	cued	Hindi	Congruent	switch	1654
2	230	cued	Hindi	Congruent	stay	1656
2	231	cued	English	Incongruent	stay	1476
2	233	cued	English	Incongruent	switch	1825
2	235	cued	English	Incongruent	stay	2657
2	236	cued	English	Incongruent	switch	2634
2	238	cued	English	Incongruent	stay	1138
2	241	cued	English	Congruent	stay	2090
2	242	cued	English	Congruent	stay	1619
2	243	cued	English	Congruent	switch	1613
2	244	cued	English	Congruent	stay	1508
2	245	cued	English	Congruent	switch	1157
2	247	cued	English	Congruent	stay	1162
2	248	cued	English	Congruent	switch	2515
2	249	cued	English	Congruent	switch	1299
2	250	cued	English	Congruent	stay	1085
2	252	cued	Hindi	Incongruent	switch	2226
2	253	cued	Hindi	Incongruent	switch	2248
2	255	cued	Hindi	Incongruent	switch	1281
2	256	cued	Hindi	Incongruent	switch	1269
2	259	cued	Hindi	Incongruent	stay	1605
2	260	cued	Hindi	Incongruent	switch	1907
2	262	cued	Hindi	Congruent	stay	1116
2	263	cued	Hindi	Congruent	switch	1930
2	264	cued	Hindi	Congruent	stay	1331
2	266	cued	Hindi	Congruent	stay	1761
2	267	cued	Hindi	Congruent	stay	1260
2	268	cued	Hindi	Congruent	stay	1103
2	270	cued	Hindi	Congruent	stay	2338
2	271	cued	English	Incongruent	switch	2294
2	272	cued	English	Incongruent	stay	1543
2	273	cued	English	Incongruent	switch	1369
2	275	cued	English	Incongruent	stay	1025
2	277	cued	English	Incongruent	switch	1619
2	278	cued	English	Incongruent	stay	1118
2	280	cued	English	Incongruent	switch	2640
3	201	cued	English	Congruent	switch	977
3	202	cued	English	Congruent	stay	1496
3	203	cued	English	Congruent	switch	2596
3	204	cued	English	Congruent	stay	1148
3	205	cued	English	Congruent	switch	1291
3	206	cued	English	Congruent	switch	1065
3	207	cued	English	Congruent	stay	1252
3	209	cued	English	Congruent	stay	1068
3	210	cued	English	Congruent	stay	1110
3	212	cued	Hindi	Incongruent	stay	808
3	213	cued	Hindi	Incongruent	switch	1162
3	214	cued	Hindi	Incongruent	switch	1227
3	215	cued	Hindi	Incongruent	stay	1717
3	217	cued	Hindi	Incongruent	switch	1240
3	218	cued	Hindi	Incongruent	switch	853
3	219	cued	Hindi	Incongruent	stay	1111
3	220	cued	Hindi	Incongruent	stay	1270
3	221	cued	Hindi	Congruent	stay	1111
3	222	cued	Hindi	Congruent	stay	1338
3	223	cued	Hindi	Congruent	stay	1086
3	224	cued	Hindi	Congruent	switch	1341
3	226	cued	Hindi	Congruent	switch	1478
3	227	cued	Hindi	Congruent	switch	1231
3	228	cued	Hindi	Congruent	stay	447
3	229	cued	Hindi	Congruent	switch	1021
3	230	cued	Hindi	Congruent	switch	1389
3	231	cued	English	Incongruent	switch	1153
3	232	cued	English	Incongruent	stay	1093
3	233	cued	English	Incongruent	switch	1377
3	234	cued	English	Incongruent	stay	1430
3	235	cued	English	Incongruent	stay	1308
3	236	cued	English	Incongruent	switch	1651
3	237	cued	English	Incongruent	stay	1075
3	238	cued	English	Incongruent	switch	1346
3	239	cued	English	Incongruent	stay	1091
3	240	cued	English	Incongruent	switch	1567
3	241	cued	English	Congruent	stay	1056
3	242	cued	English	Congruent	stay	1207
3	244	cued	English	Congruent	switch	1018
3	245	cued	English	Congruent	switch	928
3	246	cued	English	Congruent	stay	1290
3	247	cued	English	Congruent	switch	1916
3	248	cued	English	Congruent	switch	1265
3	250	cued	English	Congruent	switch	783
3	251	cued	Hindi	Incongruent	switch	1419
3	252	cued	Hindi	Incongruent	switch	1075
3	253	cued	Hindi	Incongruent	switch	937
3	254	cued	Hindi	Incongruent	stay	1311
3	255	cued	Hindi	Incongruent	switch	961
3	256	cued	Hindi	Incongruent	stay	1551
3	257	cued	Hindi	Incongruent	switch	1268
3	259	cued	Hindi	Incongruent	stay	1186
3	260	cued	Hindi	Incongruent	stay	1011
3	261	cued	Hindi	Congruent	stay	1224
3	262	cued	Hindi	Congruent	switch	1036
3	263	cued	Hindi	Congruent	switch	1010
3	264	cued	Hindi	Congruent	switch	1938
3	265	cued	Hindi	Congruent	switch	1021
3	266	cued	Hindi	Congruent	switch	1092
3	267	cued	Hindi	Congruent	stay	940
3	268	cued	Hindi	Congruent	stay	930
3	269	cued	Hindi	Congruent	stay	1210
3	270	cued	Hindi	Congruent	switch	1496
3	272	cued	English	Incongruent	switch	1178
3	273	cued	English	Incongruent	switch	1112
3	274	cued	English	Incongruent	stay	1056
3	275	cued	English	Incongruent	stay	772
3	276	cued	English	Incongruent	switch	1255
3	277	cued	English	Incongruent	stay	1132
3	279	cued	English	Incongruent	stay	1031
4	201	cued	English	Congruent	stay	1053
4	202	cued	English	Congruent	stay	907
4	204	cued	English	Congruent	switch	2614
4	205	cued	English	Congruent	stay	963
4	206	cued	English	Congruent	stay	1351
4	207	cued	English	Congruent	switch	874
4	209	cued	English	Congruent	switch	1203
4	210	cued	English	Congruent	switch	967
4	211	cued	Hindi	Incongruent	switch	2488
4	213	cued	Hindi	Incongruent	switch	1300
4	214	cued	Hindi	Incongruent	stay	1286
4	216	cued	Hindi	Incongruent	stay	1437
4	217	cued	Hindi	Incongruent	stay	604
4	218	cued	Hindi	Incongruent	stay	1199
4	219	cued	Hindi	Incongruent	switch	1210
4	221	cued	Hindi	Congruent	switch	2441
4	222	cued	Hindi	Congruent	switch	1269
4	223	cued	Hindi	Congruent	stay	941
4	224	cued	Hindi	Congruent	stay	872
4	225	cued	Hindi	Congruent	switch	1147
4	226	cued	Hindi	Congruent	stay	1786
4	227	cued	Hindi	Congruent	switch	840
4	228	cued	Hindi	Congruent	switch	1167
4	229	cued	Hindi	Congruent	stay	876
4	230	cued	Hindi	Congruent	switch	911
4	231	cued	English	Incongruent	switch	883
4	232	cued	English	Incongruent	switch	2443
4	233	cued	English	Incongruent	switch	1297
4	235	cued	English	Incongruent	switch	1025
4	236	cued	English	Incongruent	stay	1046
4	237	cued	English	Incongruent	stay	789
4	239	cued	English	Incongruent	stay	775
4	240	cued	English	Incongruent	stay	1094
4	241	cued	English	Congruent	stay	635
4	242	cued	English	Congruent	stay	730
4	243	cued	English	Congruent	switch	1050
4	244	cued	English	Congruent	switch	797
4	245	cued	English	Congruent	switch	552
4	246	cued	English	Congruent	switch	671
4	247	cued	English	Congruent	stay	609
4	249	cued	English	Congruent	switch	685
4	251	cued	Hindi	Incongruent	switch	1018
4	252	cued	Hindi	Incongruent	stay	1018
4	253	cued	Hindi	Incongruent	switch	826
4	256	cued	Hindi	Incongruent	stay	954
4	257	cued	Hindi	Incongruent	stay	917
4	258	cued	Hindi	Incongruent	stay	706
4	259	cued	Hindi	Incongruent	stay	978
4	260	cued	Hindi	Incongruent	stay	539
4	261	cued	Hindi	Congruent	switch	447
4	262	cued	Hindi	Congruent	switch	720
4	263	cued	Hindi	Congruent	stay	549
4	264	cued	Hindi	Congruent	stay	784
4	265	cued	Hindi	Congruent	stay	1168
4	266	cued	Hindi	Congruent	stay	751
4	267	cued	Hindi	Congruent	switch	604
4	268	cued	Hindi	Congruent	switch	634
4	269	cued	Hindi	Congruent	switch	519
4	270	cued	Hindi	Congruent	switch	842
4	271	cued	English	Incongruent	switch	661
4	272	cued	English	Incongruent	stay	900
4	274	cued	English	Incongruent	switch	926
4	275	cued	English	Incongruent	stay	553
4	276	cued	English	Incongruent	stay	1925
4	277	cued	English	Incongruent	switch	709
4	278	cued	English	Incongruent	stay	547
4	279	cued	English	Incongruent	stay	755
4	280	cued	English	Incongruent	stay	877
5	201	cued	Hindi	Congruent	switch	1085
5	202	cued	Hindi	Congruent	stay	1209
5	203	cued	Hindi	Congruent	switch	1188
5	204	cued	Hindi	Congruent	stay	1073
5	205	cued	Hindi	Congruent	switch	1300
5	206	cued	Hindi	Congruent	stay	927
5	207	cued	Hindi	Congruent	switch	1233
5	208	cued	Hindi	Congruent	switch	1395
5	209	cued	Hindi	Congruent	stay	857
5	211	cued	English	Incongruent	switch	1797
5	212	cued	English	Incongruent	stay	853
5	214	cued	English	Incongruent	switch	1077
5	215	cued	English	Incongruent	stay	960
5	216	cued	English	Incongruent	stay	1050
5	217	cued	English	Incongruent	stay	776
5	218	cued	English	Incongruent	switch	727
5	219	cued	English	Incongruent	switch	1107
5	220	cued	English	Incongruent	stay	703
5	221	cued	English	Congruent	stay	952
5	222	cued	English	Congruent	switch	1017
5	223	cued	English	Congruent	switch	935
5	224	cued	English	Congruent	switch	953
5	226	cued	English	Congruent	switch	1454
5	227	cued	English	Congruent	switch	758
5	228	cued	English	Congruent	stay	770
5	229	cued	English	Congruent	stay	884
5	230	cued	English	Congruent	stay	816
5	231	cued	Hindi	Incongruent	stay	1172
5	232	cued	Hindi	Incongruent	switch	1171
5	233	cued	Hindi	Incongruent	switch	2085
5	234	cued	Hindi	Incongruent	stay	1162
5	235	cued	Hindi	Incongruent	switch	1054
5	236	cued	Hindi	Incongruent	switch	1011
5	237	cued	Hindi	Incongruent	switch	1207
5	239	cued	Hindi	Incongruent	switch	1481
5	240	cued	Hindi	Incongruent	stay	876
5	241	cued	Hindi	Congruent	stay	991
5	242	cued	Hindi	Congruent	switch	1416
5	243	cued	Hindi	Congruent	switch	1619
5	244	cued	Hindi	Congruent	stay	1007
5	245	cued	Hindi	Congruent	switch	810
5	246	cued	Hindi	Congruent	stay	1383
5	247	cued	Hindi	Congruent	stay	1587
5	248	cued	Hindi	Congruent	switch	1500
5	249	cued	Hindi	Congruent	switch	1287
5	251	cued	English	Incongruent	switch	984
5	253	cued	English	Incongruent	switch	1434
5	254	cued	English	Incongruent	stay	864
5	256	cued	English	Incongruent	stay	897
5	257	cued	English	Incongruent	stay	836
5	258	cued	English	Incongruent	switch	945
5	259	cued	English	Incongruent	switch	1118
5	260	cued	English	Incongruent	switch	1735
5	261	cued	English	Congruent	stay	965
5	262	cued	English	Congruent	stay	856
5	263	cued	English	Congruent	switch	3000
5	264	cued	English	Congruent	switch	913
5	266	cued	English	Congruent	stay	855
5	267	cued	English	Congruent	stay	2328
5	268	cued	English	Congruent	stay	768
5	269	cued	English	Congruent	switch	899
5	270	cued	English	Congruent	switch	749
5	271	cued	Hindi	Incongruent	stay	946
5	272	cued	Hindi	Incongruent	switch	1272
5	274	cued	Hindi	Incongruent	stay	1370
5	275	cued	Hindi	Incongruent	stay	851
5	276	cued	Hindi	Incongruent	stay	876
5	277	cued	Hindi	Incongruent	switch	875
5	278	cued	Hindi	Incongruent	switch	854
5	279	cued	Hindi	Incongruent	switch	1099
5	280	cued	Hindi	Incongruent	switch	1036
6	201	cued	Hindi	Congruent	switch	1189
6	202	cued	Hindi	Congruent	switch	1292
6	203	cued	Hindi	Congruent	switch	1326
6	204	cued	Hindi	Congruent	stay	724
6	205	cued	Hindi	Congruent	switch	857
6	206	cued	Hindi	Congruent	switch	946
6	207	cued	Hindi	Congruent	switch	1097
6	208	cued	Hindi	Congruent	stay	1009
6	209	cued	Hindi	Congruent	switch	699
6	210	cued	Hindi	Congruent	stay	2088
6	211	cued	English	Incongruent	switch	1071
6	212	cued	English	Incongruent	stay	765
6	213	cued	English	Incongruent	switch	711
6	215	cued	English	Incongruent	stay	978
6	216	cued	English	Incongruent	switch	1660
6	217	cued	English	Incongruent	switch	1107
6	218	cued	English	Incongruent	switch	774
6	220	cued	English	Incongruent	switch	640
6	221	cued	English	Congruent	switch	1292
6	222	cued	English	Congruent	stay	738
6	223	cued	English	Congruent	switch	880
6	224	cued	English	Congruent	switch	903
6	225	cued	English	Congruent	stay	881
6	226	cued	English	Congruent	stay	877
6	227	cued	English	Congruent	stay	776
6	228	cued	English	Congruent	switch	429
6	229	cued	English	Congruent	stay	628
6	230	cued	English	Congruent	stay	1151
6	231	cued	Hindi	Incongruent	switch	1216
6	233	cued	Hindi	Incongruent	stay	667
6	234	cued	Hindi	Incongruent	switch	428
6	235	cued	Hindi	Incongruent	stay	808
6	236	cued	Hindi	Incongruent	stay	884
6	237	cued	Hindi	Incongruent	switch	1026
6	238	cued	Hindi	Incongruent	stay	2769
6	241	cued	Hindi	Congruent	switch	878
6	243	cued	Hindi	Congruent	stay	1715
6	244	cued	Hindi	Congruent	switch	744
6	245	cued	Hindi	Congruent	switch	857
6	247	cued	Hindi	Congruent	switch	853
6	248	cued	Hindi	Congruent	switch	1103
6	249	cued	Hindi	Congruent	stay	798
6	250	cued	Hindi	Congruent	switch	682
6	251	cued	English	Incongruent	switch	636
6	253	cued	English	Incongruent	stay	819
6	254	cued	English	Incongruent	stay	704
6	255	cued	English	Incongruent	switch	815
6	257	cued	English	Incongruent	stay	1209
6	262	cued	English	Congruent	stay	875
6	264	cued	English	Congruent	switch	1859
6	266	cued	English	Congruent	switch	675
6	267	cued	English	Congruent	switch	751
6	268	cued	English	Congruent	stay	661
6	270	cued	English	Congruent	switch	754
6	272	cued	Hindi	Incongruent	stay	937
6	274	cued	Hindi	Incongruent	switch	1074
6	275	cued	Hindi	Incongruent	stay	882
6	277	cued	Hindi	Incongruent	stay	1138
6	279	cued	Hindi	Incongruent	switch	814
7	201	cued	Hindi	Congruent	stay	970
7	202	cued	Hindi	Congruent	stay	1166
7	203	cued	Hindi	Congruent	switch	1006
7	204	cued	Hindi	Congruent	switch	1377
7	206	cued	Hindi	Congruent	switch	937
7	207	cued	Hindi	Congruent	stay	931
7	208	cued	Hindi	Congruent	stay	1324
7	209	cued	Hindi	Congruent	stay	1049
7	210	cued	Hindi	Congruent	stay	1124
7	211	cued	English	Incongruent	switch	1080
7	212	cued	English	Incongruent	stay	1605
7	213	cued	English	Incongruent	switch	1178
7	214	cued	English	Incongruent	stay	1238
7	215	cued	English	Incongruent	stay	1397
7	216	cued	English	Incongruent	stay	1042
7	217	cued	English	Incongruent	switch	919
7	218	cued	English	Incongruent	stay	938
7	219	cued	English	Incongruent	stay	851
7	220	cued	English	Incongruent	stay	956
7	221	cued	English	Congruent	stay	1045
7	222	cued	English	Congruent	switch	1075
7	223	cued	English	Congruent	stay	1029
7	224	cued	English	Congruent	stay	1036
7	225	cued	English	Congruent	stay	911
7	226	cued	English	Congruent	switch	1209
7	227	cued	English	Congruent	switch	1052
7	228	cued	English	Congruent	switch	1366
7	229	cued	English	Congruent	stay	856
7	230	cued	English	Congruent	switch	1150
7	231	cued	Hindi	Incongruent	stay	1065
7	232	cued	Hindi	Incongruent	stay	914
7	233	cued	Hindi	Incongruent	stay	1121
7	234	cued	Hindi	Incongruent	switch	1346
7	235	cued	Hindi	Incongruent	switch	1019
7	236	cued	Hindi	Incongruent	switch	1023
7	237	cued	Hindi	Incongruent	stay	1238
7	238	cued	Hindi	Incongruent	switch	2298
7	239	cued	Hindi	Incongruent	stay	1123
7	241	cued	Hindi	Congruent	stay	1072
7	242	cued	Hindi	Congruent	switch	1004
7	243	cued	Hindi	Congruent	stay	1545
7	244	cued	Hindi	Congruent	switch	1045
7	246	cued	Hindi	Congruent	stay	1482
7	247	cued	Hindi	Congruent	switch	1669
7	248	cued	Hindi	Congruent	stay	1671
7	249	cued	Hindi	Congruent	stay	1416
7	250	cued	Hindi	Congruent	stay	1126
7	251	cued	English	Incongruent	stay	1458
7	252	cued	English	Incongruent	switch	1041
7	253	cued	English	Incongruent	stay	950
7	254	cued	English	Incongruent	switch	1055
7	255	cued	English	Incongruent	switch	1099
7	256	cued	English	Incongruent	stay	1207
7	257	cued	English	Incongruent	stay	969
7	258	cued	English	Incongruent	stay	1260
7	259	cued	English	Incongruent	switch	1020
7	260	cued	English	Incongruent	stay	1136
7	261	cued	English	Congruent	stay	976
7	263	cued	English	Congruent	stay	891
7	264	cued	English	Congruent	switch	864
7	265	cued	English	Congruent	stay	1049
7	266	cued	English	Congruent	stay	952
7	267	cued	English	Congruent	stay	782
7	268	cued	English	Congruent	switch	1284
7	269	cued	English	Congruent	stay	964
7	270	cued	English	Congruent	stay	989
7	271	cued	Hindi	Incongruent	switch	1244
7	273	cued	Hindi	Incongruent	switch	1145
7	274	cued	Hindi	Incongruent	stay	1408
7	275	cued	Hindi	Incongruent	switch	997
7	276	cued	Hindi	Incongruent	switch	980
7	277	cued	Hindi	Incongruent	stay	978
7	278	cued	Hindi	Incongruent	stay	1671
7	279	cued	Hindi	Incongruent	stay	1050
7	280	cued	Hindi	Incongruent	stay	1295
8	201	cued	Hindi	Congruent	stay	1154
8	202	cued	Hindi	Congruent	switch	1708
8	203	cued	Hindi	Congruent	switch	833
8	204	cued	Hindi	Congruent	stay	683
8	205	cued	Hindi	Congruent	stay	610
8	206	cued	Hindi	Congruent	stay	972
8	208	cued	Hindi	Congruent	stay	891
8	209	cued	Hindi	Congruent	switch	1238
8	212	cued	English	Incongruent	switch	1310
8	213	cued	English	Incongruent	stay	818
8	214	cued	English	Incongruent	switch	947
8	215	cued	English	Incongruent	stay	949
8	216	cued	English	Incongruent	switch	896
8	218	cued	English	Incongruent	switch	2208
8	219	cued	English	Incongruent	switch	691
8	220	cued	English	Incongruent	stay	544
8	221	cued	English	Congruent	stay	480
8	222	cued	English	Congruent	switch	714
8	223	cued	English	Congruent	stay	1432
8	224	cued	English	Congruent	switch	801
8	225	cued	English	Congruent	stay	1063
8	226	cued	English	Congruent	switch	1017
8	227	cued	English	Congruent	switch	768
8	228	cued	English	Congruent	stay	722
8	229	cued	English	Congruent	stay	694
8	230	cued	English	Congruent	stay	1067
8	231	cued	Hindi	Incongruent	stay	768
8	232	cued	Hindi	Incongruent	stay	1010
8	235	cued	Hindi	Incongruent	stay	1825
8	236	cued	Hindi	Incongruent	switch	959
8	237	cued	Hindi	Incongruent	switch	626
8	238	cued	Hindi	Incongruent	switch	1074
8	239	cued	Hindi	Incongruent	switch	1100
8	240	cued	Hindi	Incongruent	switch	717
8	242	cued	Hindi	Congruent	switch	975
8	244	cued	Hindi	Congruent	stay	936
8	245	cued	Hindi	Congruent	stay	691
8	247	cued	Hindi	Congruent	switch	909
8	250	cued	Hindi	Congruent	stay	733
8	251	cued	English	Incongruent	switch	778
8	252	cued	English	Incongruent	stay	1175
8	253	cued	English	Incongruent	switch	870
8	255	cued	English	Incongruent	switch	717
8	256	cued	English	Incongruent	stay	1104
8	258	cued	English	Incongruent	switch	882
8	260	cued	English	Incongruent	switch	889
8	261	cued	English	Congruent	switch	1012
8	263	cued	English	Congruent	stay	943
8	264	cued	English	Congruent	stay	764
8	266	cued	English	Congruent	switch	725
8	267	cued	English	Congruent	switch	713
8	269	cued	English	Congruent	stay	774
8	271	cued	Hindi	Incongruent	stay	805
8	272	cued	Hindi	Incongruent	switch	3000
8	273	cued	Hindi	Incongruent	stay	1623
8	274	cued	Hindi	Incongruent	switch	1123
8	275	cued	Hindi	Incongruent	switch	3000
8	276	cued	Hindi	Incongruent	switch	1083
8	277	cued	Hindi	Incongruent	switch	816
8	278	cued	Hindi	Incongruent	stay	1070
8	279	cued	Hindi	Incongruent	stay	832
9	202	cued	English	Congruent	switch	1759
9	203	cued	English	Congruent	switch	1014
9	204	cued	English	Congruent	stay	863
9	205	cued	English	Congruent	stay	1328
9	206	cued	English	Congruent	switch	723
9	208	cued	English	Congruent	stay	1495
9	209	cued	English	Congruent	switch	638
9	210	cued	English	Congruent	stay	772
9	211	cued	Hindi	Incongruent	switch	899
9	213	cued	Hindi	Incongruent	switch	1116
9	214	cued	Hindi	Incongruent	stay	1062
9	215	cued	Hindi	Incongruent	switch	910
9	216	cued	Hindi	Incongruent	stay	1391
9	217	cued	Hindi	Incongruent	stay	777
9	218	cued	Hindi	Incongruent	stay	886
9	219	cued	Hindi	Incongruent	switch	1000
9	220	cued	Hindi	Incongruent	stay	2442
9	221	cued	Hindi	Congruent	stay	759
9	222	cued	Hindi	Congruent	switch	1056
9	223	cued	Hindi	Congruent	stay	1186
9	224	cued	Hindi	Congruent	switch	763
9	225	cued	Hindi	Congruent	stay	1331
9	226	cued	Hindi	Congruent	stay	1222
9	227	cued	Hindi	Congruent	stay	780
9	228	cued	Hindi	Congruent	switch	683
9	229	cued	Hindi	Congruent	switch	915
9	230	cued	Hindi	Congruent	switch	957
9	231	cued	English	Incongruent	stay	931
9	232	cued	English	Incongruent	stay	1213
9	233	cued	English	Incongruent	stay	882
9	234	cued	English	Incongruent	switch	938
9	235	cued	English	Incongruent	stay	998
9	236	cued	English	Incongruent	switch	1322
9	237	cued	English	Incongruent	switch	1371
9	238	cued	English	Incongruent	switch	777
9	240	cued	English	Incongruent	switch	790
9	241	cued	English	Congruent	switch	1017
9	242	cued	English	Congruent	stay	813
9	244	cued	English	Congruent	stay	691
9	245	cued	English	Congruent	switch	1356
9	246	cued	English	Congruent	stay	1501
9	247	cued	English	Congruent	switch	1047
9	248	cued	English	Congruent	stay	929
9	249	cued	English	Congruent	stay	819
9	250	cued	English	Congruent	switch	1067
9	253	cued	Hindi	Incongruent	stay	729
9	254	cued	Hindi	Incongruent	switch	705
9	255	cued	Hindi	Incongruent	switch	866
9	256	cued	Hindi	Incongruent	stay	1025
9	257	cued	Hindi	Incongruent	stay	997
9	258	cued	Hindi	Incongruent	switch	1380
9	259	cued	Hindi	Incongruent	switch	1161
9	261	cued	Hindi	Congruent	switch	1567
9	262	cued	Hindi	Congruent	stay	792
9	263	cued	Hindi	Congruent	stay	1002
9	264	cued	Hindi	Congruent	stay	1278
9	266	cued	Hindi	Congruent	stay	665
9	267	cued	Hindi	Congruent	switch	998
9	268	cued	Hindi	Congruent	switch	785
9	269	cued	Hindi	Congruent	switch	1142
9	270	cued	Hindi	Congruent	switch	1067
9	271	cued	English	Incongruent	switch	690
9	273	cued	English	Incongruent	stay	960
9	274	cued	English	Incongruent	switch	608
9	275	cued	English	Incongruent	stay	903
9	277	cued	English	Incongruent	switch	2003
9	279	cued	English	Incongruent	switch	1431
9	280	cued	English	Incongruent	switch	1026
10	201	cued	English	Congruent	stay	2041
10	202	cued	English	Congruent	switch	2551
10	203	cued	English	Congruent	switch	2003
10	204	cued	English	Congruent	switch	1832
10	205	cued	English	Congruent	stay	1538
10	206	cued	English	Congruent	switch	1397
10	207	cued	English	Congruent	switch	1228
10	210	cued	English	Congruent	switch	1667
10	212	cued	Hindi	Incongruent	stay	1212
10	213	cued	Hindi	Incongruent	switch	677
10	214	cued	Hindi	Incongruent	stay	2408
10	217	cued	Hindi	Incongruent	stay	1911
10	218	cued	Hindi	Incongruent	switch	2094
10	219	cued	Hindi	Incongruent	switch	1470
10	220	cued	Hindi	Incongruent	switch	1649
10	222	cued	Hindi	Congruent	switch	1429
10	223	cued	Hindi	Congruent	switch	1676
10	224	cued	Hindi	Congruent	switch	1835
10	225	cued	Hindi	Congruent	switch	1754
10	226	cued	Hindi	Congruent	switch	2325
10	227	cued	Hindi	Congruent	stay	1583
10	228	cued	Hindi	Congruent	stay	464
10	229	cued	Hindi	Congruent	stay	1127
10	230	cued	Hindi	Congruent	switch	1619
10	231	cued	English	Incongruent	switch	1922
10	233	cued	English	Incongruent	stay	1551
10	234	cued	English	Incongruent	switch	1585
10	235	cued	English	Incongruent	stay	2406
10	237	cued	English	Incongruent	switch	1328
10	238	cued	English	Incongruent	stay	1577
10	239	cued	English	Incongruent	stay	990
10	241	cued	English	Congruent	switch	1917
10	242	cued	English	Congruent	switch	2127
10	243	cued	English	Congruent	stay	1273
10	244	cued	English	Congruent	stay	794
10	246	cued	English	Congruent	stay	2276
10	247	cued	English	Congruent	switch	1337
10	249	cued	English	Congruent	stay	1527
10	254	cued	Hindi	Incongruent	switch	1530
10	256	cued	Hindi	Incongruent	stay	1719
10	257	cued	Hindi	Incongruent	stay	1730
10	259	cued	Hindi	Incongruent	stay	1960
10	260	cued	Hindi	Incongruent	stay	355
10	261	cued	Hindi	Congruent	switch	1733
10	262	cued	Hindi	Congruent	switch	1482
10	263	cued	Hindi	Congruent	switch	1871
10	264	cued	Hindi	Congruent	stay	922
10	265	cued	Hindi	Congruent	stay	1280
10	266	cued	Hindi	Congruent	switch	855
10	267	cued	Hindi	Congruent	stay	1234
10	268	cued	Hindi	Congruent	switch	1270
10	270	cued	Hindi	Congruent	switch	1726
10	271	cued	English	Incongruent	switch	1492
10	273	cued	English	Incongruent	stay	2061
10	274	cued	English	Incongruent	switch	1198
10	276	cued	English	Incongruent	switch	1670
10	279	cued	English	Incongruent	stay	767
11	201	cued	English	Congruent	stay	1086
11	203	cued	English	Congruent	stay	950
11	204	cued	English	Congruent	stay	1356
11	205	cued	English	Congruent	stay	834
11	206	cued	English	Congruent	switch	1398
11	207	cued	English	Congruent	stay	867
11	208	cued	English	Congruent	switch	1206
11	209	cued	English	Congruent	stay	889
11	210	cued	English	Congruent	stay	846
11	211	cued	Hindi	Incongruent	switch	1405
11	212	cued	Hindi	Incongruent	stay	1169
11	213	cued	Hindi	Incongruent	switch	1153
11	214	cued	Hindi	Incongruent	switch	1137
11	215	cued	Hindi	Incongruent	stay	826
11	216	cued	Hindi	Incongruent	stay	1258
11	217	cued	Hindi	Incongruent	stay	816
11	218	cued	Hindi	Incongruent	switch	982
11	219	cued	Hindi	Incongruent	stay	996
11	220	cued	Hindi	Incongruent	switch	1142
11	221	cued	Hindi	Congruent	stay	772
11	222	cued	Hindi	Congruent	switch	1651
11	223	cued	Hindi	Congruent	stay	803
11	224	cued	Hindi	Congruent	stay	1025
11	225	cued	Hindi	Congruent	switch	1786
11	226	cued	Hindi	Congruent	stay	1489
11	228	cued	Hindi	Congruent	switch	1100
11	229	cued	Hindi	Congruent	switch	831
11	230	cued	Hindi	Congruent	switch	928
11	231	cued	English	Incongruent	switch	1201
11	232	cued	English	Incongruent	switch	740
11	233	cued	English	Incongruent	switch	920
11	234	cued	English	Incongruent	switch	856
11	235	cued	English	Incongruent	switch	1145
11	237	cued	English	Incongruent	switch	727
11	238	cued	English	Incongruent	switch	1266
11	239	cued	English	Incongruent	stay	840
11	240	cued	English	Incongruent	switch	852
11	241	cued	English	Congruent	stay	1953
11	242	cued	English	Congruent	stay	437
11	243	cued	English	Congruent	switch	3000
11	244	cued	English	Congruent	switch	1679
11	245	cued	English	Congruent	stay	1053
11	247	cued	English	Congruent	switch	872
11	248	cued	English	Congruent	stay	1429
11	249	cued	English	Congruent	stay	1705
11	250	cued	English	Congruent	switch	1145
11	251	cued	Hindi	Incongruent	stay	1027
11	252	cued	Hindi	Incongruent	stay	993
11	253	cued	Hindi	Incongruent	switch	1828
11	254	cued	Hindi	Incongruent	stay	1012
11	255	cued	Hindi	Incongruent	switch	1419
11	257	cued	Hindi	Incongruent	switch	1271
11	258	cued	Hindi	Incongruent	switch	1335
11	260	cued	Hindi	Incongruent	stay	1430
11	261	cued	Hindi	Congruent	switch	301
11	262	cued	Hindi	Congruent	stay	895
11	265	cued	Hindi	Congruent	stay	1351
11	266	cued	Hindi	Congruent	switch	2567
11	267	cued	Hindi	Congruent	switch	940
11	268	cued	Hindi	Congruent	switch	918
11	269	cued	Hindi	Congruent	stay	1534
11	270	cued	Hindi	Congruent	stay	1063
11	273	cued	English	Incongruent	switch	1555
11	274	cued	English	Incongruent	switch	686
11	275	cued	English	Incongruent	switch	760
11	276	cued	English	Incongruent	stay	1049
11	277	cued	English	Incongruent	switch	918
11	278	cued	English	Incongruent	stay	972
11	279	cued	English	Incongruent	stay	669
11	280	cued	English	Incongruent	switch	279
12	201	cued	English	Congruent	switch	1171
12	203	cued	English	Congruent	stay	1570
12	205	cued	English	Congruent	stay	953
12	206	cued	English	Congruent	switch	1203
12	207	cued	English	Congruent	stay	864
12	209	cued	English	Congruent	stay	876
12	210	cued	English	Congruent	stay	757
12	211	cued	Hindi	Incongruent	switch	282
12	212	cued	Hindi	Incongruent	switch	1716
12	213	cued	Hindi	Incongruent	switch	1647
12	214	cued	Hindi	Incongruent	switch	820
12	215	cued	Hindi	Incongruent	stay	1171
12	216	cued	Hindi	Incongruent	stay	1655
12	217	cued	Hindi	Incongruent	stay	953
12	218	cued	Hindi	Incongruent	stay	1845
12	220	cued	Hindi	Incongruent	switch	808
12	221	cued	Hindi	Congruent	stay	1060
12	223	cued	Hindi	Congruent	stay	922
12	224	cued	Hindi	Congruent	switch	1049
12	225	cued	Hindi	Congruent	stay	1016
12	226	cued	Hindi	Congruent	switch	1861
12	227	cued	Hindi	Congruent	stay	1932
12	228	cued	Hindi	Congruent	stay	1123
12	229	cued	Hindi	Congruent	stay	907
12	231	cued	English	Incongruent	switch	793
12	232	cued	English	Incongruent	stay	868
12	233	cued	English	Incongruent	switch	848
12	234	cued	English	Incongruent	switch	1348
12	235	cued	English	Incongruent	stay	935
12	236	cued	English	Incongruent	stay	1048
12	237	cued	English	Incongruent	switch	1006
12	238	cued	English	Incongruent	switch	1204
12	240	cued	English	Incongruent	switch	948
12	241	cued	English	Congruent	switch	808
12	242	cued	English	Congruent	switch	820
12	243	cued	English	Congruent	stay	1684
12	245	cued	English	Congruent	stay	1259
12	246	cued	English	Congruent	switch	1009
12	247	cued	English	Congruent	stay	1282
12	248	cued	English	Congruent	stay	1112
12	249	cued	English	Congruent	stay	971
12	251	cued	Hindi	Incongruent	stay	1222
12	253	cued	Hindi	Incongruent	switch	1188
12	254	cued	Hindi	Incongruent	switch	821
12	255	cued	Hindi	Incongruent	stay	1057
12	257	cued	Hindi	Incongruent	stay	3000
12	258	cued	Hindi	Incongruent	switch	2263
12	259	cued	Hindi	Incongruent	switch	976
12	260	cued	Hindi	Incongruent	stay	781
12	261	cued	Hindi	Congruent	stay	1084
12	262	cued	Hindi	Congruent	switch	1216
12	263	cued	Hindi	Congruent	stay	1364
12	264	cued	Hindi	Congruent	switch	1168
12	265	cued	Hindi	Congruent	switch	2944
12	266	cued	Hindi	Congruent	stay	1110
12	267	cued	Hindi	Congruent	switch	1258
12	268	cued	Hindi	Congruent	stay	939
12	269	cued	Hindi	Congruent	switch	1065
12	270	cued	Hindi	Congruent	stay	871
12	272	cued	English	Incongruent	stay	866
12	273	cued	English	Incongruent	switch	805
12	274	cued	English	Incongruent	switch	1058
12	275	cued	English	Incongruent	switch	956
12	276	cued	English	Incongruent	switch	310
12	279	cued	English	Incongruent	switch	361
12	280	cued	English	Incongruent	stay	553
13	201	cued	Hindi	Congruent	switch	1076
13	202	cued	Hindi	Congruent	switch	1207
13	203	cued	Hindi	Congruent	switch	1988
13	204	cued	Hindi	Congruent	stay	911
13	205	cued	Hindi	Congruent	switch	1424
13	206	cued	Hindi	Congruent	stay	664
13	207	cued	Hindi	Congruent	switch	1519
13	208	cued	Hindi	Congruent	stay	1190
13	210	cued	Hindi	Congruent	switch	1504
13	212	cued	English	Incongruent	switch	503
13	213	cued	English	Incongruent	switch	1036
13	214	cued	English	Incongruent	stay	1310
13	215	cued	English	Incongruent	stay	1170
13	216	cued	English	Incongruent	switch	1127
13	217	cued	English	Incongruent	switch	1073
13	218	cued	English	Incongruent	stay	1033
13	219	cued	English	Incongruent	switch	762
13	220	cued	English	Incongruent	switch	826
13	221	cued	English	Congruent	switch	810
13	222	cued	English	Congruent	switch	1573
13	223	cued	English	Congruent	switch	1309
13	224	cued	English	Congruent	switch	1184
13	225	cued	English	Congruent	stay	286
13	226	cued	English	Congruent	stay	1216
13	227	cued	English	Congruent	switch	1272
13	228	cued	English	Congruent	stay	1035
13	229	cued	English	Congruent	stay	736
13	230	cued	English	Congruent	stay	742
13	231	cued	Hindi	Incongruent	stay	1860
13	233	cued	Hindi	Incongruent	stay	905
13	234	cued	Hindi	Incongruent	switch	1319
13	235	cued	Hindi	Incongruent	switch	812
13	236	cued	Hindi	Incongruent	switch	1007
13	237	cued	Hindi	Incongruent	switch	797
13	238	cued	Hindi	Incongruent	stay	1109
13	239	cued	Hindi	Incongruent	stay	817
13	240	cued	Hindi	Incongruent	stay	1034
13	241	cued	Hindi	Congruent	stay	902
13	243	cued	Hindi	Congruent	stay	995
13	244	cued	Hindi	Congruent	switch	1178
13	245	cued	Hindi	Congruent	stay	1280
13	246	cued	Hindi	Congruent	stay	1710
13	247	cued	Hindi	Congruent	switch	993
13	248	cued	Hindi	Congruent	stay	932
13	249	cued	Hindi	Congruent	switch	816
13	250	cued	Hindi	Congruent	switch	987
13	251	cued	English	Incongruent	switch	1080
13	252	cued	English	Incongruent	stay	1009
13	253	cued	English	Incongruent	switch	1045
13	254	cued	English	Incongruent	stay	747
13	255	cued	English	Incongruent	switch	744
13	256	cued	English	Incongruent	switch	752
13	257	cued	English	Incongruent	switch	801
13	258	cued	English	Incongruent	stay	1160
13	259	cued	English	Incongruent	stay	875
13	260	cued	English	Incongruent	switch	1439
13	261	cued	English	Congruent	stay	1154
13	262	cued	English	Congruent	switch	760
13	263	cued	English	Congruent	stay	826
13	264	cued	English	Congruent	switch	734
13	265	cued	English	Congruent	stay	1102
13	266	cued	English	Congruent	switch	1068
13	267	cued	English	Congruent	stay	866
13	268	cued	English	Congruent	switch	677
13	269	cued	English	Congruent	stay	993
13	271	cued	Hindi	Incongruent	switch	632
13	273	cued	Hindi	Incongruent	switch	1049
13	274	cued	Hindi	Incongruent	switch	863
13	275	cued	Hindi	Incongruent	switch	981
13	276	cued	Hindi	Incongruent	switch	774
13	277	cued	Hindi	Incongruent	stay	802
13	279	cued	Hindi	Incongruent	stay	1328
13	280	cued	Hindi	Incongruent	switch	1028
14	202	cued	Hindi	Congruent	stay	956
14	203	cued	Hindi	Congruent	switch	1545
14	205	cued	Hindi	Congruent	stay	1550
14	206	cued	Hindi	Congruent	switch	1042
14	207	cued	Hindi	Congruent	stay	1513
14	208	cued	Hindi	Congruent	switch	1524
14	209	cued	Hindi	Congruent	switch	1466
14	210	cued	Hindi	Congruent	switch	896
14	211	cued	English	Incongruent	stay	1000
14	212	cued	English	Incongruent	switch	1095
14	213	cued	English	Incongruent	switch	744
14	214	cued	English	Incongruent	switch	674
14	215	cued	English	Incongruent	switch	1465
14	216	cued	English	Incongruent	switch	1267
14	217	cued	English	Incongruent	switch	2468
14	218	cued	English	Incongruent	stay	1347
14	219	cued	English	Incongruent	stay	2003
14	220	cued	English	Incongruent	switch	278
14	221	cued	English	Congruent	stay	741
14	222	cued	English	Congruent	switch	1210
14	223	cued	English	Congruent	switch	717
14	224	cued	English	Congruent	stay	547
14	225	cued	English	Congruent	switch	3000
14	226	cued	English	Congruent	switch	1092
14	227	cued	English	Congruent	stay	1048
14	228	cued	English	Congruent	switch	1513
14	229	cued	English	Congruent	switch	750
14	230	cued	English	Congruent	stay	927
14	231	cued	Hindi	Incongruent	switch	1100
14	232	cued	Hindi	Incongruent	stay	1119
14	233	cued	Hindi	Incongruent	stay	889
14	234	cued	Hindi	Incongruent	switch	793
14	235	cued	Hindi	Incongruent	stay	2361
14	236	cued	Hindi	Incongruent	switch	877
14	237	cued	Hindi	Incongruent	stay	955
14	238	cued	Hindi	Incongruent	switch	2164
14	239	cued	Hindi	Incongruent	switch	945
14	240	cued	Hindi	Incongruent	switch	890
14	241	cued	Hindi	Congruent	stay	930
14	243	cued	Hindi	Congruent	stay	2588
14	244	cued	Hindi	Congruent	switch	1080
14	245	cued	Hindi	Congruent	stay	1798
14	247	cued	Hindi	Congruent	stay	1003
14	248	cued	Hindi	Congruent	switch	1746
14	250	cued	Hindi	Congruent	switch	607
14	251	cued	English	Incongruent	stay	1135
14	252	cued	English	Incongruent	switch	2111
14	254	cued	English	Incongruent	switch	720
14	255	cued	English	Incongruent	stay	1167
14	256	cued	English	Incongruent	stay	841
14	257	cued	English	Incongruent	switch	998
14	258	cued	English	Incongruent	stay	1855
14	259	cued	English	Incongruent	switch	1068
14	260	cued	English	Incongruent	stay	878
14	261	cued	English	Congruent	switch	1601
14	262	cued	English	Congruent	stay	882
14	263	cued	English	Congruent	switch	2084
14	264	cued	English	Congruent	stay	759
14	265	cued	English	Congruent	stay	1017
14	266	cued	English	Congruent	switch	1274
14	267	cued	English	Congruent	switch	1263
14	268	cued	English	Congruent	switch	855
14	269	cued	English	Congruent	switch	811
14	270	cued	English	Congruent	switch	773
14	271	cued	Hindi	Incongruent	switch	1297
14	272	cued	Hindi	Incongruent	stay	1008
14	273	cued	Hindi	Incongruent	stay	1159
14	274	cued	Hindi	Incongruent	stay	891
14	276	cued	Hindi	Incongruent	switch	1036
14	277	cued	Hindi	Incongruent	switch	763
14	278	cued	Hindi	Incongruent	switch	727
14	279	cued	Hindi	Incongruent	switch	965
14	280	cued	Hindi	Incongruent	switch	931
15	201	cued	English	Congruent	stay	905
15	202	cued	English	Congruent	stay	1468
15	203	cued	English	Congruent	stay	1607
15	204	cued	English	Congruent	switch	1250
15	206	cued	English	Congruent	switch	919
15	207	cued	English	Congruent	switch	726
15	208	cued	English	Congruent	switch	850
15	209	cued	English	Congruent	switch	989
15	210	cued	English	Congruent	stay	1010
15	211	cued	Hindi	Incongruent	switch	1193
15	212	cued	Hindi	Incongruent	switch	975
15	213	cued	Hindi	Incongruent	switch	905
15	214	cued	Hindi	Incongruent	switch	878
15	217	cued	Hindi	Incongruent	stay	895
15	219	cued	Hindi	Incongruent	stay	1219
15	220	cued	Hindi	Incongruent	stay	1065
15	221	cued	Hindi	Congruent	switch	949
15	222	cued	Hindi	Congruent	switch	915
15	223	cued	Hindi	Congruent	stay	2745
15	224	cued	Hindi	Congruent	switch	1342
15	225	cued	Hindi	Congruent	switch	1151
15	226	cued	Hindi	Congruent	switch	1364
15	227	cued	Hindi	Congruent	stay	972
15	228	cued	Hindi	Congruent	stay	609
15	229	cued	Hindi	Congruent	stay	784
15	230	cued	Hindi	Congruent	switch	927
15	231	cued	English	Incongruent	switch	1024
15	233	cued	English	Incongruent	switch	1129
15	234	cued	English	Incongruent	stay	754
15	235	cued	English	Incongruent	switch	1045
15	236	cued	English	Incongruent	stay	1475
15	237	cued	English	Incongruent	stay	722
15	238	cued	English	Incongruent	switch	1295
15	239	cued	English	Incongruent	stay	724
15	240	cued	English	Incongruent	switch	722
15	241	cued	English	Congruent	switch	860
15	242	cued	English	Congruent	stay	1145
15	243	cued	English	Congruent	switch	1132
15	244	cued	English	Congruent	switch	1052
15	245	cued	English	Congruent	switch	754
15	248	cued	English	Congruent	switch	1310
15	249	cued	English	Congruent	stay	1175
15	250	cued	English	Congruent	stay	987
15	252	cued	Hindi	Incongruent	switch	1725
15	253	cued	Hindi	Incongruent	stay	932
15	254	cued	Hindi	Incongruent	stay	847
15	255	cued	Hindi	Incongruent	switch	1363
15	256	cued	Hindi	Incongruent	stay	774
15	257	cued	Hindi	Incongruent	stay	1199
15	259	cued	Hindi	Incongruent	stay	1358
15	260	cued	Hindi	Incongruent	switch	1007
15	261	cued	Hindi	Congruent	switch	1044
15	262	cued	Hindi	Congruent	stay	776
15	263	cued	Hindi	Congruent	stay	1427
15	264	cued	Hindi	Congruent	switch	1390
15	266	cued	Hindi	Congruent	switch	1517
15	267	cued	Hindi	Congruent	switch	918
15	268	cued	Hindi	Congruent	switch	1136
15	269	cued	Hindi	Congruent	stay	1032
15	272	cued	English	Incongruent	stay	1055
15	273	cued	English	Incongruent	switch	1143
15	275	cued	English	Incongruent	stay	774
15	276	cued	English	Incongruent	switch	991
15	277	cued	English	Incongruent	stay	1055
15	279	cued	English	Incongruent	stay	771
16	201	cued	English	Congruent	stay	855
16	204	cued	English	Congruent	stay	1186
16	205	cued	English	Congruent	switch	1329
16	206	cued	English	Congruent	switch	1095
16	207	cued	English	Congruent	stay	988
16	208	cued	English	Congruent	switch	1851
16	209	cued	English	Congruent	switch	1109
16	210	cued	English	Congruent	switch	920
16	211	cued	Hindi	Incongruent	stay	1771
16	214	cued	Hindi	Incongruent	stay	1622
16	215	cued	Hindi	Incongruent	switch	1697
16	216	cued	Hindi	Incongruent	stay	1624
16	217	cued	Hindi	Incongruent	switch	1032
16	218	cued	Hindi	Incongruent	switch	1321
16	219	cued	Hindi	Incongruent	stay	1823
16	221	cued	Hindi	Congruent	switch	1067
16	222	cued	Hindi	Congruent	stay	1065
16	223	cued	Hindi	Congruent	stay	1193
16	226	cued	Hindi	Congruent	switch	2162
16	227	cued	Hindi	Congruent	stay	888
16	229	cued	Hindi	Congruent	switch	984
16	230	cued	Hindi	Congruent	switch	1581
16	231	cued	English	Incongruent	stay	1159
16	232	cued	English	Incongruent	stay	902
16	233	cued	English	Incongruent	stay	1066
16	234	cued	English	Incongruent	stay	2220
16	235	cued	English	Incongruent	stay	743
16	236	cued	English	Incongruent	stay	1267
16	240	cued	English	Incongruent	switch	1863
16	241	cued	English	Congruent	stay	1282
16	242	cued	English	Congruent	stay	1405
16	243	cued	English	Congruent	stay	2764
16	244	cued	English	Congruent	stay	967
16	245	cued	English	Congruent	switch	1164
16	247	cued	English	Congruent	stay	2066
16	248	cued	English	Congruent	stay	1177
16	249	cued	English	Congruent	switch	1079
16	250	cued	English	Congruent	switch	1183
16	252	cued	Hindi	Incongruent	stay	1238
16	253	cued	Hindi	Incongruent	switch	2290
16	254	cued	Hindi	Incongruent	stay	1110
16	255	cued	Hindi	Incongruent	stay	893
16	256	cued	Hindi	Incongruent	switch	1035
16	257	cued	Hindi	Incongruent	switch	1782
16	258	cued	Hindi	Incongruent	stay	1998
16	259	cued	Hindi	Incongruent	stay	2496
16	261	cued	Hindi	Congruent	stay	1532
16	263	cued	Hindi	Congruent	switch	1382
16	264	cued	Hindi	Congruent	switch	1091
16	265	cued	Hindi	Congruent	switch	2040
16	266	cued	Hindi	Congruent	switch	1579
16	267	cued	Hindi	Congruent	stay	1700
16	268	cued	Hindi	Congruent	switch	907
16	269	cued	Hindi	Congruent	stay	1208
16	270	cued	Hindi	Congruent	stay	917
16	272	cued	English	Incongruent	switch	1466
16	274	cued	English	Incongruent	stay	1308
16	276	cued	English	Incongruent	switch	1071
16	277	cued	English	Incongruent	switch	1539
16	278	cued	English	Incongruent	stay	1078
16	279	cued	English	Incongruent	stay	900
16	280	cued	English	Incongruent	switch	1257
17	201	cued	English	Congruent	switch	902
17	202	cued	English	Congruent	stay	1842
17	203	cued	English	Congruent	switch	1384
17	204	cued	English	Congruent	stay	2272
17	206	cued	English	Congruent	switch	799
17	207	cued	English	Congruent	stay	811
17	208	cued	English	Congruent	switch	917
17	209	cued	English	Congruent	stay	1059
17	211	cued	Hindi	Incongruent	stay	1113
17	212	cued	Hindi	Incongruent	switch	1091
17	213	cued	Hindi	Incongruent	switch	938
17	215	cued	Hindi	Incongruent	stay	958
17	216	cued	Hindi	Incongruent	stay	1127
17	218	cued	Hindi	Incongruent	switch	771
17	219	cued	Hindi	Incongruent	switch	873
17	220	cued	Hindi	Incongruent	switch	832
17	221	cued	Hindi	Congruent	stay	790
17	222	cued	Hindi	Congruent	switch	912
17	223	cued	Hindi	Congruent	switch	1492
17	224	cued	Hindi	Congruent	switch	877
17	225	cued	Hindi	Congruent	switch	931
17	226	cued	Hindi	Congruent	stay	1059
17	227	cued	Hindi	Congruent	stay	935
17	228	cued	Hindi	Congruent	switch	737
17	229	cued	Hindi	Congruent	stay	838
17	230	cued	Hindi	Congruent	stay	2150
17	231	cued	English	Incongruent	switch	1089
17	232	cued	English	Incongruent	stay	905
17	233	cued	English	Incongruent	switch	1561
17	234	cued	English	Incongruent	switch	1587
17	235	cued	English	Incongruent	stay	823
17	236	cued	English	Incongruent	stay	1207
17	237	cued	English	Incongruent	switch	1104
17	238	cued	English	Incongruent	switch	1016
17	239	cued	English	Incongruent	switch	1224
17	240	cued	English	Incongruent	stay	953
17	241	cued	English	Congruent	switch	1014
17	242	cued	English	Congruent	switch	992
17	244	cued	English	Congruent	switch	1017
17	245	cued	English	Congruent	stay	1221
17	246	cued	English	Congruent	stay	1250
17	247	cued	English	Congruent	stay	1953
17	248	cued	English	Congruent	stay	1250
17	249	cued	English	Congruent	switch	1875
17	250	cued	English	Congruent	stay	1037
17	251	cued	Hindi	Incongruent	stay	1241
17	252	cued	Hindi	Incongruent	switch	1623
17	253	cued	Hindi	Incongruent	switch	986
17	254	cued	Hindi	Incongruent	stay	935
17	255	cued	Hindi	Incongruent	stay	1045
17	256	cued	Hindi	Incongruent	stay	875
17	257	cued	Hindi	Incongruent	stay	1135
17	258	cued	Hindi	Incongruent	switch	1141
17	259	cued	Hindi	Incongruent	stay	954
17	260	cued	Hindi	Incongruent	switch	1275
17	261	cued	Hindi	Congruent	stay	866
17	262	cued	Hindi	Congruent	switch	1925
17	263	cued	Hindi	Congruent	switch	1212
17	264	cued	Hindi	Congruent	switch	1878
17	265	cued	Hindi	Congruent	switch	1621
17	266	cued	Hindi	Congruent	stay	987
17	267	cued	Hindi	Congruent	stay	906
17	268	cued	Hindi	Congruent	stay	876
17	269	cued	Hindi	Congruent	stay	1788
17	270	cued	Hindi	Congruent	switch	1058
17	271	cued	English	Incongruent	stay	1248
17	272	cued	English	Incongruent	switch	1096
17	273	cued	English	Incongruent	switch	1808
17	274	cued	English	Incongruent	stay	2334
17	275	cued	English	Incongruent	switch	885
17	276	cued	English	Incongruent	stay	1315
17	277	cued	English	Incongruent	stay	1018
17	279	cued	English	Incongruent	stay	1182
17	280	cued	English	Incongruent	switch	1707
19	201	cued	Hindi	Congruent	switch	883
19	202	cued	Hindi	Congruent	stay	910
19	203	cued	Hindi	Congruent	stay	1381
19	204	cued	Hindi	Congruent	stay	1142
19	205	cued	Hindi	Congruent	stay	1137
19	206	cued	Hindi	Congruent	stay	957
19	207	cued	Hindi	Congruent	stay	1816
19	208	cued	Hindi	Congruent	switch	1101
19	209	cued	Hindi	Congruent	switch	919
19	210	cued	Hindi	Congruent	switch	993
19	211	cued	English	Incongruent	switch	1273
19	214	cued	English	Incongruent	stay	1052
19	215	cued	English	Incongruent	switch	1633
19	216	cued	English	Incongruent	switch	1013
19	218	cued	English	Incongruent	switch	667
19	219	cued	English	Incongruent	stay	716
19	220	cued	English	Incongruent	stay	863
19	222	cued	English	Congruent	switch	1589
19	223	cued	English	Congruent	stay	790
19	224	cued	English	Congruent	switch	964
19	225	cued	English	Congruent	stay	1030
19	226	cued	English	Congruent	switch	1040
19	227	cued	English	Congruent	stay	835
19	228	cued	English	Congruent	switch	938
19	229	cued	English	Congruent	stay	801
19	230	cued	English	Congruent	switch	1009
19	231	cued	Hindi	Incongruent	switch	888
19	232	cued	Hindi	Incongruent	stay	775
19	234	cued	Hindi	Incongruent	switch	893
19	235	cued	Hindi	Incongruent	stay	666
19	236	cued	Hindi	Incongruent	stay	1028
19	237	cued	Hindi	Incongruent	switch	910
19	238	cued	Hindi	Incongruent	switch	1558
19	239	cued	Hindi	Incongruent	switch	709
19	240	cued	Hindi	Incongruent	switch	2360
19	241	cued	Hindi	Congruent	stay	721
19	242	cued	Hindi	Congruent	switch	921
19	244	cued	Hindi	Congruent	stay	916
19	245	cued	Hindi	Congruent	switch	1652
19	246	cued	Hindi	Congruent	switch	2756
19	247	cued	Hindi	Congruent	stay	1128
19	248	cued	Hindi	Congruent	switch	2647
19	249	cued	Hindi	Congruent	stay	1315
19	250	cued	Hindi	Congruent	switch	1025
19	251	cued	English	Incongruent	switch	2510
19	252	cued	English	Incongruent	stay	1156
19	253	cued	English	Incongruent	switch	1489
19	254	cued	English	Incongruent	stay	1592
19	255	cued	English	Incongruent	stay	1431
19	256	cued	English	Incongruent	switch	2157
19	257	cued	English	Incongruent	switch	962
19	259	cued	English	Incongruent	switch	1161
19	260	cued	English	Incongruent	stay	1059
19	261	cued	English	Congruent	switch	1120
19	262	cued	English	Congruent	switch	1486
19	263	cued	English	Congruent	switch	1117
19	264	cued	English	Congruent	stay	771
19	267	cued	English	Congruent	switch	1846
19	268	cued	English	Congruent	stay	1411
19	269	cued	English	Congruent	stay	1915
19	270	cued	English	Congruent	stay	822
19	272	cued	Hindi	Incongruent	stay	1180
19	274	cued	Hindi	Incongruent	stay	1347
19	275	cued	Hindi	Incongruent	switch	1085
19	277	cued	Hindi	Incongruent	stay	1082
19	278	cued	Hindi	Incongruent	stay	1485
19	279	cued	Hindi	Incongruent	switch	851
19	280	cued	Hindi	Incongruent	stay	1919
20	201	cued	Hindi	Congruent	switch	1371
20	202	cued	Hindi	Congruent	switch	1454
20	203	cued	Hindi	Congruent	stay	901
20	204	cued	Hindi	Congruent	switch	865
20	205	cued	Hindi	Congruent	stay	1261
20	206	cued	Hindi	Congruent	stay	1090
20	207	cued	Hindi	Congruent	switch	702
20	208	cued	Hindi	Congruent	stay	1026
20	209	cued	Hindi	Congruent	switch	1082
20	210	cued	Hindi	Congruent	switch	492
20	211	cued	English	Incongruent	stay	818
20	212	cued	English	Incongruent	stay	909
20	213	cued	English	Incongruent	stay	715
20	214	cued	English	Incongruent	switch	1311
20	215	cued	English	Incongruent	switch	940
20	216	cued	English	Incongruent	stay	887
20	217	cued	English	Incongruent	stay	1075
20	218	cued	English	Incongruent	stay	884
20	220	cued	English	Incongruent	switch	1018
20	221	cued	English	Congruent	stay	1337
20	222	cued	English	Congruent	stay	766
20	223	cued	English	Congruent	switch	1333
20	224	cued	English	Congruent	stay	1131
20	225	cued	English	Congruent	switch	848
20	226	cued	English	Congruent	switch	1113
20	227	cued	English	Congruent	switch	814
20	228	cued	English	Congruent	switch	824
20	229	cued	English	Congruent	switch	1136
20	230	cued	English	Congruent	switch	959
20	231	cued	Hindi	Incongruent	stay	1063
20	232	cued	Hindi	Incongruent	stay	1558
20	233	cued	Hindi	Incongruent	stay	1366
20	234	cued	Hindi	Incongruent	stay	1211
20	235	cued	Hindi	Incongruent	stay	998
20	236	cued	Hindi	Incongruent	switch	1391
20	237	cued	Hindi	Incongruent	switch	996
20	238	cued	Hindi	Incongruent	switch	1086
20	239	cued	Hindi	Incongruent	stay	1835
20	240	cued	Hindi	Incongruent	switch	954
20	241	cued	Hindi	Congruent	switch	1683
20	242	cued	Hindi	Congruent	switch	773
20	243	cued	Hindi	Congruent	stay	701
20	244	cued	Hindi	Congruent	stay	804
20	245	cued	Hindi	Congruent	switch	894
20	247	cued	Hindi	Congruent	switch	1675
20	249	cued	Hindi	Congruent	switch	3000
20	251	cued	English	Incongruent	switch	1186
20	252	cued	English	Incongruent	switch	2005
20	253	cued	English	Incongruent	switch	1868
20	254	cued	English	Incongruent	switch	1235
20	255	cued	English	Incongruent	stay	789
20	256	cued	English	Incongruent	switch	873
20	257	cued	English	Incongruent	switch	822
20	258	cued	English	Incongruent	stay	1097
20	259	cued	English	Incongruent	stay	888
20	260	cued	English	Incongruent	stay	1047
20	261	cued	English	Congruent	switch	906
20	262	cued	English	Congruent	stay	767
20	263	cued	English	Congruent	stay	833
20	264	cued	English	Congruent	switch	660
20	265	cued	English	Congruent	switch	2102
20	266	cued	English	Congruent	stay	1333
20	267	cued	English	Congruent	switch	1029
20	268	cued	English	Congruent	switch	1542
20	269	cued	English	Congruent	switch	1138
20	270	cued	English	Congruent	switch	824
20	271	cued	Hindi	Incongruent	switch	953
20	272	cued	Hindi	Incongruent	stay	1361
20	274	cued	Hindi	Incongruent	stay	778
20	275	cued	Hindi	Incongruent	switch	1134
20	276	cued	Hindi	Incongruent	switch	1761
20	277	cued	Hindi	Incongruent	switch	1628
20	278	cued	Hindi	Incongruent	switch	1786
20	279	cued	Hindi	Incongruent	switch	1712
20	280	cued	Hindi	Incongruent	switch	2145
21	201	cued	Hindi	Congruent	stay	1161
21	202	cued	Hindi	Congruent	stay	1234
21	203	cued	Hindi	Congruent	stay	727
21	204	cued	Hindi	Congruent	switch	1031
21	208	cued	Hindi	Congruent	switch	781
21	209	cued	Hindi	Congruent	stay	708
21	210	cued	Hindi	Congruent	switch	937
21	211	cued	English	Incongruent	switch	1221
21	213	cued	English	Incongruent	stay	754
21	214	cued	English	Incongruent	switch	1159
21	215	cued	English	Incongruent	stay	963
21	216	cued	English	Incongruent	stay	892
21	217	cued	English	Incongruent	switch	943
21	218	cued	English	Incongruent	switch	710
21	219	cued	English	Incongruent	switch	722
21	220	cued	English	Incongruent	switch	895
21	221	cued	English	Congruent	switch	711
21	222	cued	English	Congruent	switch	1475
21	223	cued	English	Congruent	stay	663
21	225	cued	English	Congruent	switch	804
21	227	cued	English	Congruent	switch	765
21	228	cued	English	Congruent	switch	557
21	229	cued	English	Congruent	stay	642
21	230	cued	English	Congruent	stay	1315
21	231	cued	Hindi	Incongruent	switch	816
21	232	cued	Hindi	Incongruent	stay	1392
21	233	cued	Hindi	Incongruent	switch	934
21	236	cued	Hindi	Incongruent	switch	889
21	237	cued	Hindi	Incongruent	switch	945
21	238	cued	Hindi	Incongruent	stay	1073
21	239	cued	Hindi	Incongruent	switch	719
21	240	cued	Hindi	Incongruent	switch	798
21	241	cued	Hindi	Congruent	switch	897
21	242	cued	Hindi	Congruent	stay	784
21	243	cued	Hindi	Congruent	switch	921
21	244	cued	Hindi	Congruent	stay	936
21	245	cued	Hindi	Congruent	switch	720
21	246	cued	Hindi	Congruent	switch	1505
21	247	cued	Hindi	Congruent	switch	1751
21	248	cued	Hindi	Congruent	stay	967
21	249	cued	Hindi	Congruent	stay	802
21	250	cued	Hindi	Congruent	switch	768
21	251	cued	English	Incongruent	stay	1152
21	254	cued	English	Incongruent	stay	857
21	255	cued	English	Incongruent	switch	619
21	256	cued	English	Incongruent	switch	1011
21	257	cued	English	Incongruent	stay	1181
21	258	cued	English	Incongruent	switch	486
21	259	cued	English	Incongruent	switch	961
21	261	cued	English	Congruent	switch	785
21	262	cued	English	Congruent	stay	1695
21	263	cued	English	Congruent	switch	421
21	265	cued	English	Congruent	switch	925
21	266	cued	English	Congruent	stay	843
21	267	cued	English	Congruent	switch	690
21	268	cued	English	Congruent	switch	373
21	269	cued	English	Congruent	stay	909
21	270	cued	English	Congruent	switch	835
21	271	cued	Hindi	Incongruent	stay	956
21	272	cued	Hindi	Incongruent	stay	1269
21	273	cued	Hindi	Incongruent	switch	1064
21	274	cued	Hindi	Incongruent	switch	832
21	276	cued	Hindi	Incongruent	stay	1018
21	277	cued	Hindi	Incongruent	switch	764
21	278	cued	Hindi	Incongruent	switch	836
21	279	cued	Hindi	Incongruent	switch	603
21	280	cued	Hindi	Incongruent	switch	894
22	202	cued	Hindi	Congruent	stay	1676
22	203	cued	Hindi	Congruent	stay	1168
22	204	cued	Hindi	Congruent	stay	1031
22	206	cued	Hindi	Congruent	switch	2584
22	208	cued	Hindi	Congruent	stay	1659
22	209	cued	Hindi	Congruent	switch	1777
22	210	cued	Hindi	Congruent	switch	2388
22	212	cued	English	Incongruent	stay	1151
22	213	cued	English	Incongruent	switch	1062
22	214	cued	English	Incongruent	stay	1023
22	217	cued	English	Incongruent	stay	1337
22	218	cued	English	Incongruent	stay	1103
22	219	cued	English	Incongruent	stay	3000
22	220	cued	English	Incongruent	switch	1976
22	222	cued	English	Congruent	switch	1054
22	224	cued	English	Congruent	switch	1540
22	227	cued	English	Congruent	switch	868
22	228	cued	English	Congruent	switch	1405
22	229	cued	English	Congruent	stay	1051
22	230	cued	English	Congruent	switch	1125
22	231	cued	Hindi	Incongruent	switch	1178
22	232	cued	Hindi	Incongruent	stay	1572
22	234	cued	Hindi	Incongruent	stay	1429
22	235	cued	Hindi	Incongruent	switch	1725
22	236	cued	Hindi	Incongruent	stay	1107
22	237	cued	Hindi	Incongruent	switch	1348
22	238	cued	Hindi	Incongruent	switch	1465
22	239	cued	Hindi	Incongruent	switch	1680
22	241	cued	Hindi	Congruent	switch	1296
22	242	cued	Hindi	Congruent	switch	1183
22	243	cued	Hindi	Congruent	switch	1361
22	245	cued	Hindi	Congruent	stay	1208
22	246	cued	Hindi	Congruent	stay	2811
22	247	cued	Hindi	Congruent	switch	3000
22	249	cued	Hindi	Congruent	switch	1694
22	250	cued	Hindi	Congruent	stay	3000
22	251	cued	English	Incongruent	switch	1306
22	252	cued	English	Incongruent	stay	1439
22	254	cued	English	Incongruent	switch	1079
22	256	cued	English	Incongruent	switch	2279
22	259	cued	English	Incongruent	stay	1619
22	260	cued	English	Incongruent	switch	2386
22	261	cued	English	Congruent	stay	2399
22	262	cued	English	Congruent	switch	1106
22	263	cued	English	Congruent	switch	2383
22	264	cued	English	Congruent	switch	934
22	265	cued	English	Congruent	switch	910
22	266	cued	English	Congruent	switch	1301
22	267	cued	English	Congruent	switch	3000
22	268	cued	English	Congruent	switch	1723
22	269	cued	English	Congruent	stay	3000
22	270	cued	English	Congruent	stay	1703
22	272	cued	Hindi	Incongruent	stay	2708
22	273	cued	Hindi	Incongruent	stay	3000
22	276	cued	Hindi	Incongruent	switch	1402
22	280	cued	Hindi	Incongruent	switch	1539
23	201	cued	Hindi	Congruent	switch	894
23	202	cued	Hindi	Congruent	stay	1554
23	203	cued	Hindi	Congruent	stay	811
23	205	cued	Hindi	Congruent	stay	1064
23	206	cued	Hindi	Congruent	switch	769
23	207	cued	Hindi	Congruent	stay	1137
23	208	cued	Hindi	Congruent	switch	1075
23	210	cued	Hindi	Congruent	stay	1303
23	212	cued	English	Incongruent	switch	1017
23	213	cued	English	Incongruent	stay	924
23	214	cued	English	Incongruent	stay	901
23	215	cued	English	Incongruent	stay	1429
23	216	cued	English	Incongruent	switch	984
23	217	cued	English	Incongruent	stay	861
23	218	cued	English	Incongruent	stay	1125
23	219	cued	English	Incongruent	switch	1585
23	220	cued	English	Incongruent	switch	1392
23	221	cued	English	Congruent	switch	971
23	222	cued	English	Congruent	switch	822
23	223	cued	English	Congruent	switch	826
23	224	cued	English	Congruent	stay	917
23	226	cued	English	Congruent	stay	1359
23	227	cued	English	Congruent	stay	1026
23	228	cued	English	Congruent	stay	759
23	229	cued	English	Congruent	switch	787
23	231	cued	Hindi	Incongruent	stay	1193
23	232	cued	Hindi	Incongruent	switch	1080
23	233	cued	Hindi	Incongruent	switch	966
23	235	cued	Hindi	Incongruent	stay	964
23	236	cued	Hindi	Incongruent	switch	683
23	237	cued	Hindi	Incongruent	stay	1140
23	239	cued	Hindi	Incongruent	stay	599
23	240	cued	Hindi	Incongruent	stay	915
23	245	cued	Hindi	Congruent	stay	1132
23	246	cued	Hindi	Congruent	switch	1328
23	247	cued	Hindi	Congruent	switch	1040
23	248	cued	Hindi	Congruent	stay	870
23	250	cued	Hindi	Congruent	stay	822
23	253	cued	English	Incongruent	switch	714
23	254	cued	English	Incongruent	switch	1071
23	255	cued	English	Incongruent	switch	865
23	257	cued	English	Incongruent	switch	1252
23	260	cued	English	Incongruent	stay	1181
23	262	cued	English	Congruent	stay	977
23	263	cued	English	Congruent	stay	1146
23	264	cued	English	Congruent	stay	974
23	267	cued	English	Congruent	switch	1323
23	269	cued	English	Congruent	stay	1689
23	271	cued	Hindi	Incongruent	switch	1287
23	274	cued	Hindi	Incongruent	stay	420
23	275	cued	Hindi	Incongruent	switch	738
23	276	cued	Hindi	Incongruent	switch	796
23	277	cued	Hindi	Incongruent	stay	1044
23	278	cued	Hindi	Incongruent	stay	686
23	279	cued	Hindi	Incongruent	stay	768
24	201	cued	Hindi	Congruent	switch	1382
24	202	cued	Hindi	Congruent	switch	1075
24	203	cued	Hindi	Congruent	switch	2291
24	204	cued	Hindi	Congruent	stay	736
24	205	cued	Hindi	Congruent	stay	1294
24	206	cued	Hindi	Congruent	stay	947
24	207	cued	Hindi	Congruent	switch	808
24	208	cued	Hindi	Congruent	stay	651
24	209	cued	Hindi	Congruent	switch	612
24	211	cued	English	Incongruent	stay	651
24	212	cued	English	Incongruent	stay	917
24	213	cued	English	Incongruent	stay	628
24	214	cued	English	Incongruent	switch	867
24	215	cued	English	Incongruent	switch	931
24	216	cued	English	Incongruent	switch	1507
24	217	cued	English	Incongruent	switch	1044
24	218	cued	English	Incongruent	stay	845
24	219	cued	English	Incongruent	switch	734
24	220	cued	English	Incongruent	switch	735
24	222	cued	English	Congruent	stay	410
24	223	cued	English	Congruent	switch	755
24	224	cued	English	Congruent	stay	755
24	225	cued	English	Congruent	switch	1025
24	226	cued	English	Congruent	switch	365
24	228	cued	English	Congruent	switch	593
24	229	cued	English	Congruent	stay	696
24	230	cued	English	Congruent	stay	979
24	231	cued	Hindi	Incongruent	switch	1553
24	232	cued	Hindi	Incongruent	stay	928
24	233	cued	Hindi	Incongruent	switch	1081
24	234	cued	Hindi	Incongruent	stay	891
24	235	cued	Hindi	Incongruent	switch	905
24	236	cued	Hindi	Incongruent	stay	952
24	237	cued	Hindi	Incongruent	switch	689
24	238	cued	Hindi	Incongruent	switch	1333
24	239	cued	Hindi	Incongruent	switch	672
24	240	cued	Hindi	Incongruent	stay	1032
24	241	cued	Hindi	Congruent	switch	847
24	242	cued	Hindi	Congruent	switch	1313
24	243	cued	Hindi	Congruent	stay	1464
24	244	cued	Hindi	Congruent	switch	1291
24	245	cued	Hindi	Congruent	switch	781
24	247	cued	Hindi	Congruent	switch	1941
24	248	cued	Hindi	Congruent	stay	3000
24	249	cued	Hindi	Congruent	stay	2607
24	250	cued	Hindi	Congruent	stay	760
24	252	cued	English	Incongruent	stay	992
24	253	cued	English	Incongruent	switch	678
24	254	cued	English	Incongruent	stay	577
24	255	cued	English	Incongruent	switch	1316
24	256	cued	English	Incongruent	switch	355
24	257	cued	English	Incongruent	switch	847
24	259	cued	English	Incongruent	stay	829
24	260	cued	English	Incongruent	stay	850
24	261	cued	English	Incongruent	stay	923
24	262	cued	English	Congruent	switch	897
24	263	cued	English	Congruent	switch	2132
24	266	cued	English	Congruent	switch	862
24	267	cued	English	Congruent	switch	764
24	268	cued	English	Congruent	stay	898
24	269	cued	English	Congruent	stay	895
24	270	cued	English	Congruent	stay	824
24	271	cued	Hindi	Incongruent	stay	1382
24	272	cued	Hindi	Incongruent	switch	2380
24	273	cued	Hindi	Incongruent	switch	1048
24	274	cued	Hindi	Incongruent	stay	1324
24	275	cued	Hindi	Incongruent	switch	1279
24	277	cued	Hindi	Incongruent	switch	935
24	279	cued	Hindi	Incongruent	stay	691
24	280	cued	Hindi	Incongruent	stay	967
25	201	cued	Hindi	Congruent	stay	1298
25	203	cued	Hindi	Congruent	switch	928
25	204	cued	Hindi	Congruent	stay	1401
25	206	cued	Hindi	Congruent	stay	1624
25	207	cued	Hindi	Congruent	switch	1651
25	209	cued	Hindi	Congruent	stay	747
25	212	cued	English	Incongruent	switch	2179
25	213	cued	English	Incongruent	stay	1030
25	214	cued	English	Incongruent	switch	906
25	218	cued	English	Incongruent	switch	1754
25	219	cued	English	Incongruent	stay	1364
25	220	cued	English	Incongruent	switch	1406
25	223	cued	English	Congruent	switch	1420
25	224	cued	English	Congruent	stay	1031
25	225	cued	English	Congruent	switch	1631
25	227	cued	English	Congruent	stay	1053
25	228	cued	English	Congruent	switch	838
25	229	cued	English	Congruent	stay	818
25	232	cued	Hindi	Incongruent	switch	1402
25	233	cued	Hindi	Incongruent	switch	2123
25	235	cued	Hindi	Incongruent	switch	3000
25	236	cued	Hindi	Incongruent	switch	1336
25	237	cued	Hindi	Incongruent	stay	821
25	239	cued	Hindi	Incongruent	stay	822
25	240	cued	Hindi	Incongruent	switch	1424
25	241	cued	Hindi	Congruent	stay	958
25	242	cued	Hindi	Congruent	switch	1478
25	244	cued	Hindi	Congruent	stay	1188
25	245	cued	Hindi	Congruent	stay	1902
25	247	cued	Hindi	Congruent	stay	1479
25	249	cued	Hindi	Congruent	stay	1766
25	250	cued	Hindi	Congruent	stay	1475
25	255	cued	English	Incongruent	switch	312
25	258	cued	English	Incongruent	stay	1274
25	261	cued	English	Incongruent	switch	1523
25	262	cued	English	Congruent	switch	1135
25	265	cued	English	Congruent	stay	1081
25	266	cued	English	Congruent	switch	1220
25	267	cued	English	Congruent	stay	824
25	268	cued	English	Congruent	stay	1110
25	270	cued	English	Congruent	stay	3000
25	271	cued	Hindi	Incongruent	switch	1224
25	274	cued	Hindi	Incongruent	stay	1285
25	275	cued	Hindi	Incongruent	switch	1202
25	277	cued	Hindi	Incongruent	switch	1278
25	278	cued	Hindi	Incongruent	stay	1126
25	279	cued	Hindi	Incongruent	switch	1096
26	201	cued	Hindi	Congruent	stay	875
26	202	cued	Hindi	Congruent	stay	1150
26	203	cued	Hindi	Congruent	switch	906
26	204	cued	Hindi	Congruent	stay	781
26	207	cued	Hindi	Congruent	switch	1220
26	208	cued	Hindi	Congruent	switch	736
26	210	cued	Hindi	Congruent	stay	1149
26	213	cued	English	Incongruent	stay	701
26	214	cued	English	Incongruent	switch	856
26	215	cued	English	Incongruent	stay	880
26	216	cued	English	Incongruent	switch	1057
26	217	cued	English	Incongruent	switch	947
26	218	cued	English	Incongruent	switch	901
26	220	cued	English	Incongruent	stay	594
26	221	cued	English	Congruent	stay	835
26	222	cued	English	Congruent	switch	1087
26	223	cued	English	Congruent	switch	852
26	224	cued	English	Congruent	switch	909
26	227	cued	English	Congruent	switch	688
26	228	cued	English	Congruent	stay	710
26	229	cued	English	Congruent	stay	713
26	230	cued	English	Congruent	switch	949
26	231	cued	Hindi	Incongruent	switch	1052
26	233	cued	Hindi	Incongruent	switch	706
26	237	cued	Hindi	Incongruent	stay	1026
26	238	cued	Hindi	Incongruent	stay	887
26	239	cued	Hindi	Incongruent	switch	684
26	240	cued	Hindi	Incongruent	stay	1091
26	241	cued	Hindi	Congruent	stay	1266
26	244	cued	Hindi	Congruent	stay	921
26	245	cued	Hindi	Congruent	stay	947
26	246	cued	Hindi	Congruent	stay	1307
26	247	cued	Hindi	Congruent	stay	850
26	248	cued	Hindi	Congruent	switch	1925
26	249	cued	Hindi	Congruent	switch	1453
26	250	cued	Hindi	Congruent	switch	1304
26	252	cued	English	Incongruent	switch	1219
26	254	cued	English	Incongruent	switch	1996
26	255	cued	English	Incongruent	stay	933
26	257	cued	English	Incongruent	switch	1810
26	261	cued	English	Incongruent	switch	1055
26	264	cued	English	Congruent	stay	840
26	265	cued	English	Congruent	switch	1037
26	266	cued	English	Congruent	switch	1010
26	267	cued	English	Congruent	switch	1038
26	270	cued	English	Congruent	stay	872
26	273	cued	Hindi	Incongruent	switch	1377
26	276	cued	Hindi	Incongruent	switch	1198
26	277	cued	Hindi	Incongruent	stay	693
26	278	cued	Hindi	Incongruent	switch	1047
27	201	cued	English	Congruent	switch	980
27	202	cued	English	Congruent	switch	1463
27	203	cued	English	Congruent	stay	1550
27	204	cued	English	Congruent	stay	1261
27	205	cued	English	Congruent	stay	994
27	206	cued	English	Congruent	stay	1289
27	207	cued	English	Congruent	switch	1022
27	209	cued	English	Congruent	stay	1158
27	210	cued	English	Congruent	switch	2196
27	211	cued	Hindi	Incongruent	switch	1212
27	212	cued	Hindi	Incongruent	switch	1290
27	213	cued	Hindi	Incongruent	switch	770
27	214	cued	Hindi	Incongruent	switch	843
27	215	cued	Hindi	Incongruent	switch	783
27	216	cued	Hindi	Incongruent	switch	1122
27	217	cued	Hindi	Incongruent	stay	1895
27	218	cued	Hindi	Incongruent	switch	1658
27	219	cued	Hindi	Incongruent	stay	946
27	220	cued	Hindi	Incongruent	switch	940
27	221	cued	Hindi	Congruent	switch	1835
27	222	cued	Hindi	Congruent	switch	937
27	223	cued	Hindi	Congruent	switch	1053
27	224	cued	Hindi	Congruent	stay	1236
27	225	cued	Hindi	Congruent	stay	1747
27	226	cued	Hindi	Congruent	stay	930
27	227	cued	Hindi	Congruent	stay	1023
27	228	cued	Hindi	Congruent	switch	1088
27	230	cued	Hindi	Congruent	stay	824
27	232	cued	English	Incongruent	stay	1292
27	233	cued	English	Incongruent	switch	914
27	234	cued	English	Incongruent	switch	943
27	235	cued	English	Incongruent	switch	942
27	236	cued	English	Incongruent	switch	1035
27	237	cued	English	Incongruent	switch	1059
27	238	cued	English	Incongruent	stay	972
27	239	cued	English	Incongruent	switch	2284
27	240	cued	English	Incongruent	switch	1209
27	241	cued	English	Congruent	stay	2192
27	242	cued	English	Congruent	switch	3000
27	243	cued	English	Congruent	stay	828
27	244	cued	English	Congruent	stay	961
27	245	cued	English	Congruent	stay	1249
27	247	cued	English	Congruent	stay	880
27	248	cued	English	Congruent	switch	953
27	249	cued	English	Congruent	stay	2797
27	250	cued	English	Congruent	switch	692
27	253	cued	Hindi	Incongruent	switch	563
27	254	cued	Hindi	Incongruent	switch	2441
27	255	cued	Hindi	Incongruent	switch	803
27	257	cued	Hindi	Incongruent	stay	1029
27	258	cued	Hindi	Incongruent	switch	2019
27	259	cued	Hindi	Incongruent	stay	782
27	260	cued	Hindi	Incongruent	switch	1186
27	261	cued	Hindi	Congruent	switch	1354
27	262	cued	Hindi	Congruent	stay	1260
27	263	cued	Hindi	Congruent	stay	1500
27	264	cued	Hindi	Congruent	switch	1022
27	266	cued	Hindi	Congruent	stay	739
27	267	cued	Hindi	Congruent	stay	846
27	268	cued	Hindi	Congruent	stay	759
27	269	cued	Hindi	Congruent	stay	829
27	270	cued	Hindi	Congruent	switch	1887
27	272	cued	English	Incongruent	switch	902
27	273	cued	English	Incongruent	switch	1334
27	274	cued	English	Incongruent	switch	997
27	275	cued	English	Incongruent	switch	888
27	276	cued	English	Incongruent	stay	970
27	277	cued	English	Incongruent	switch	1190
27	278	cued	English	Incongruent	switch	996
27	279	cued	English	Incongruent	switch	1054
27	280	cued	English	Incongruent	stay	887
28	201	cued	English	Congruent	stay	875
28	202	cued	English	Congruent	stay	1145
28	204	cued	English	Congruent	switch	954
28	205	cued	English	Congruent	switch	1123
28	206	cued	English	Congruent	switch	738
28	207	cued	English	Congruent	switch	1201
28	208	cued	English	Congruent	stay	1109
28	209	cued	English	Congruent	stay	905
28	210	cued	English	Congruent	switch	864
28	211	cued	Hindi	Incongruent	stay	667
28	212	cued	Hindi	Incongruent	switch	896
28	213	cued	Hindi	Incongruent	stay	674
28	214	cued	Hindi	Incongruent	stay	892
28	215	cued	Hindi	Incongruent	stay	862
28	217	cued	Hindi	Incongruent	switch	908
28	218	cued	Hindi	Incongruent	stay	1403
28	219	cued	Hindi	Incongruent	stay	973
28	220	cued	Hindi	Incongruent	switch	822
28	223	cued	Hindi	Congruent	switch	779
28	224	cued	Hindi	Congruent	switch	486
28	227	cued	Hindi	Congruent	switch	429
28	228	cued	Hindi	Congruent	switch	732
28	229	cued	Hindi	Congruent	switch	805
28	230	cued	Hindi	Congruent	switch	1286
28	231	cued	English	Incongruent	stay	927
28	232	cued	English	Incongruent	switch	894
28	233	cued	English	Incongruent	switch	1002
28	235	cued	English	Incongruent	stay	881
28	236	cued	English	Incongruent	stay	926
28	237	cued	English	Incongruent	switch	871
28	238	cued	English	Incongruent	stay	1120
28	239	cued	English	Incongruent	switch	996
28	240	cued	English	Incongruent	stay	868
28	241	cued	English	Congruent	switch	904
28	242	cued	English	Congruent	stay	1061
28	243	cued	English	Congruent	stay	1323
28	245	cued	English	Congruent	switch	1192
28	246	cued	English	Congruent	stay	1899
28	248	cued	English	Congruent	switch	1589
28	249	cued	English	Congruent	stay	973
28	250	cued	English	Congruent	switch	948
28	251	cued	Hindi	Incongruent	switch	1005
28	252	cued	Hindi	Incongruent	stay	599
28	253	cued	Hindi	Incongruent	switch	1002
28	254	cued	Hindi	Incongruent	switch	825
28	255	cued	Hindi	Incongruent	switch	760
28	256	cued	Hindi	Incongruent	switch	1055
28	257	cued	Hindi	Incongruent	switch	975
28	258	cued	Hindi	Incongruent	stay	1227
28	259	cued	Hindi	Incongruent	stay	1009
28	260	cued	Hindi	Incongruent	stay	1282
28	261	cued	Hindi	Congruent	switch	1062
28	262	cued	Hindi	Congruent	stay	1056
28	263	cued	Hindi	Congruent	stay	891
28	265	cued	Hindi	Congruent	stay	1016
28	266	cued	Hindi	Congruent	stay	724
28	267	cued	Hindi	Congruent	switch	1042
28	268	cued	Hindi	Congruent	switch	1107
28	269	cued	Hindi	Congruent	switch	1741
28	270	cued	Hindi	Congruent	stay	1033
28	271	cued	English	Incongruent	switch	867
28	273	cued	English	Incongruent	switch	2221
28	274	cued	English	Incongruent	switch	1208
28	275	cued	English	Incongruent	stay	822
28	276	cued	English	Incongruent	stay	1446
28	277	cued	English	Incongruent	stay	1117
28	278	cued	English	Incongruent	stay	1037
28	279	cued	English	Incongruent	stay	1693
29	201	cued	English	Congruent	stay	1102
29	202	cued	English	Congruent	switch	1335
29	205	cued	English	Congruent	stay	1538
29	206	cued	English	Congruent	stay	817
29	207	cued	English	Congruent	stay	1087
29	208	cued	English	Congruent	switch	1688
29	209	cued	English	Congruent	switch	1074
29	210	cued	English	Congruent	stay	1052
29	211	cued	Hindi	Incongruent	stay	1080
29	212	cued	Hindi	Incongruent	stay	1165
29	213	cued	Hindi	Incongruent	stay	1168
29	214	cued	Hindi	Incongruent	switch	1203
29	216	cued	Hindi	Incongruent	switch	1217
29	217	cued	Hindi	Incongruent	stay	1191
29	218	cued	Hindi	Incongruent	stay	988
29	219	cued	Hindi	Incongruent	switch	1621
29	220	cued	Hindi	Incongruent	switch	988
29	221	cued	Hindi	Congruent	switch	824
29	222	cued	Hindi	Congruent	stay	1251
29	223	cued	Hindi	Congruent	stay	911
29	224	cued	Hindi	Congruent	switch	1960
29	225	cued	Hindi	Congruent	switch	1796
29	226	cued	Hindi	Congruent	stay	1539
29	227	cued	Hindi	Congruent	stay	724
29	228	cued	Hindi	Congruent	stay	843
29	229	cued	Hindi	Congruent	stay	897
29	230	cued	Hindi	Congruent	switch	2687
29	231	cued	English	Incongruent	stay	821
29	232	cued	English	Incongruent	switch	1637
29	233	cued	English	Incongruent	stay	1297
29	234	cued	English	Incongruent	stay	817
29	235	cued	English	Incongruent	switch	724
29	236	cued	English	Incongruent	stay	1075
29	237	cued	English	Incongruent	switch	1250
29	238	cued	English	Incongruent	stay	936
29	239	cued	English	Incongruent	switch	1005
29	240	cued	English	Incongruent	switch	1644
29	241	cued	English	Congruent	switch	971
29	242	cued	English	Congruent	switch	905
29	243	cued	English	Congruent	stay	1031
29	244	cued	English	Congruent	switch	996
29	245	cued	English	Congruent	switch	1453
29	247	cued	English	Congruent	switch	1104
29	248	cued	English	Congruent	switch	1097
29	249	cued	English	Congruent	stay	940
29	250	cued	English	Congruent	switch	919
29	251	cued	Hindi	Incongruent	switch	884
29	252	cued	Hindi	Incongruent	stay	1263
29	253	cued	Hindi	Incongruent	stay	951
29	254	cued	Hindi	Incongruent	switch	953
29	255	cued	Hindi	Incongruent	switch	1289
29	256	cued	Hindi	Incongruent	stay	853
29	257	cued	Hindi	Incongruent	switch	1408
29	259	cued	Hindi	Incongruent	stay	1869
29	260	cued	Hindi	Incongruent	switch	1657
29	261	cued	Hindi	Congruent	switch	1077
29	262	cued	Hindi	Congruent	stay	1246
29	263	cued	Hindi	Congruent	switch	3000
29	264	cued	Hindi	Congruent	switch	2249
29	265	cued	Hindi	Congruent	switch	1053
29	266	cued	Hindi	Congruent	stay	1046
29	267	cued	Hindi	Congruent	switch	1027
29	268	cued	Hindi	Congruent	stay	915
29	269	cued	Hindi	Congruent	switch	1276
29	270	cued	Hindi	Congruent	stay	1059
29	271	cued	English	Incongruent	switch	1331
29	272	cued	English	Incongruent	switch	1244
29	273	cued	English	Incongruent	stay	1894
29	274	cued	English	Incongruent	stay	1157
29	276	cued	English	Incongruent	stay	848
29	277	cued	English	Incongruent	stay	1088
29	279	cued	English	Incongruent	switch	1505
29	280	cued	English	Incongruent	stay	1259
30	202	cued	English	Congruent	switch	860
30	203	cued	English	Congruent	stay	786
30	204	cued	English	Congruent	stay	1201
30	205	cued	English	Congruent	switch	964
30	206	cued	English	Congruent	stay	866
30	207	cued	English	Congruent	stay	940
30	209	cued	English	Congruent	switch	862
30	211	cued	Hindi	Incongruent	switch	676
30	213	cued	Hindi	Incongruent	switch	816
30	220	cued	Hindi	Incongruent	stay	884
30	222	cued	Hindi	Congruent	stay	813
30	223	cued	Hindi	Congruent	stay	925
30	227	cued	Hindi	Congruent	stay	566.2
30	228	cued	Hindi	Congruent	switch	794
30	231	cued	English	Incongruent	stay	864
30	232	cued	English	Incongruent	stay	723
30	233	cued	English	Incongruent	switch	1093
30	234	cued	English	Incongruent	stay	1385
30	238	cued	English	Incongruent	switch	792
30	242	cued	English	Congruent	stay	422
30	243	cued	English	Congruent	stay	388
30	244	cued	English	Congruent	switch	1122
30	245	cued	English	Congruent	stay	1140
30	247	cued	English	Congruent	switch	2633
30	248	cued	English	Congruent	switch	884
30	253	cued	Hindi	Incongruent	stay	343
30	258	cued	Hindi	Incongruent	stay	548
30	259	cued	Hindi	Incongruent	switch	682
30	266	cued	Hindi	Congruent	stay	739
30	268	cued	Hindi	Congruent	stay	668
30	271	cued	English	Incongruent	switch	1132
30	272	cued	English	Incongruent	switch	447
30	273	cued	English	Incongruent	switch	1471
30	275	cued	English	Incongruent	stay	690
30	276	cued	English	Incongruent	stay	913
30	277	cued	English	Incongruent	stay	392
30	278	cued	English	Incongruent	stay	817
30	279	cued	English	Incongruent	stay	895
30	280	cued	English	Incongruent	stay	1487
31	203	cued	Hindi	Congruent	switch	1094
31	204	cued	Hindi	Congruent	switch	1042
31	206	cued	Hindi	Congruent	switch	848
31	207	cued	Hindi	Congruent	switch	1351
31	208	cued	Hindi	Congruent	stay	2036
31	209	cued	Hindi	Congruent	switch	1448
31	211	cued	English	Incongruent	stay	755
31	213	cued	English	Incongruent	stay	574
31	214	cued	English	Incongruent	switch	701
31	215	cued	English	Incongruent	stay	792
31	216	cued	English	Incongruent	stay	752
31	217	cued	English	Incongruent	switch	2055
31	218	cued	English	Incongruent	stay	944
31	219	cued	English	Incongruent	switch	522
31	221	cued	English	Congruent	switch	489
31	222	cued	English	Congruent	switch	671
31	223	cued	English	Congruent	switch	781
31	224	cued	English	Congruent	switch	788
31	225	cued	English	Congruent	stay	952
31	227	cued	English	Congruent	switch	713
31	228	cued	English	Congruent	switch	761
31	229	cued	English	Congruent	stay	568
31	231	cued	Hindi	Incongruent	switch	662
31	232	cued	Hindi	Incongruent	stay	2434
31	233	cued	Hindi	Incongruent	switch	717
31	234	cued	Hindi	Incongruent	stay	1728
31	235	cued	Hindi	Incongruent	stay	1183
31	236	cued	Hindi	Incongruent	switch	849
31	237	cued	Hindi	Incongruent	stay	857
31	238	cued	Hindi	Incongruent	stay	818
31	240	cued	Hindi	Incongruent	switch	1503
31	241	cued	Hindi	Congruent	stay	1490
31	242	cued	Hindi	Congruent	stay	918
31	243	cued	Hindi	Congruent	switch	1854
31	244	cued	Hindi	Congruent	stay	1391
31	245	cued	Hindi	Congruent	stay	1369
31	248	cued	Hindi	Congruent	switch	1469
31	249	cued	Hindi	Congruent	switch	1565
31	250	cued	Hindi	Congruent	switch	835
31	253	cued	English	Incongruent	stay	754
31	254	cued	English	Incongruent	stay	638
31	255	cued	English	Incongruent	switch	1232
31	256	cued	English	Incongruent	stay	747
31	257	cued	English	Incongruent	switch	1308
31	260	cued	English	Incongruent	switch	926
31	261	cued	English	Congruent	switch	867
31	262	cued	English	Congruent	stay	1372
31	263	cued	English	Congruent	switch	783
31	264	cued	English	Congruent	switch	594
31	266	cued	English	Congruent	switch	963
31	267	cued	English	Congruent	switch	684
31	268	cued	English	Congruent	switch	760
31	269	cued	English	Congruent	switch	1935
31	270	cued	English	Congruent	stay	766
31	271	cued	Hindi	Incongruent	switch	1113
31	272	cued	Hindi	Incongruent	stay	1206
31	273	cued	Hindi	Incongruent	stay	1622
31	274	cued	Hindi	Incongruent	stay	1320
31	275	cued	Hindi	Incongruent	switch	1191
31	276	cued	Hindi	Incongruent	switch	1207
31	277	cued	Hindi	Incongruent	stay	784
31	279	cued	Hindi	Incongruent	switch	1515
31	280	cued	Hindi	Incongruent	switch	1878
1	202	cued	English	Congruent	stay	1278
1	204	cued	English	Congruent	switch	607
1	205	cued	English	Congruent	switch	1023
1	206	cued	English	Congruent	stay	746
1	208	cued	English	Congruent	stay	1284
1	209	cued	English	Congruent	stay	682
1	210	cued	English	Congruent	switch	1131
1	211	cued	Hindi	Incongruent	stay	797
1	213	cued	Hindi	Incongruent	switch	725
1	214	cued	Hindi	Incongruent	switch	1187
1	215	cued	Hindi	Incongruent	stay	862
1	217	cued	Hindi	Incongruent	stay	1013
1	218	cued	Hindi	Incongruent	switch	1111
1	219	cued	Hindi	Incongruent	stay	987
1	221	cued	Hindi	Congruent	switch	643
1	222	cued	Hindi	Congruent	stay	725
1	223	cued	Hindi	Congruent	stay	851
1	224	cued	Hindi	Congruent	switch	1008
1	227	cued	Hindi	Congruent	stay	863
1	228	cued	Hindi	Congruent	switch	618
1	229	cued	Hindi	Congruent	switch	668
1	230	cued	Hindi	Congruent	switch	775
1	231	cued	English	Incongruent	stay	901
1	232	cued	English	Incongruent	stay	1097
1	233	cued	English	Incongruent	switch	806
1	235	cued	English	Incongruent	switch	776
1	236	cued	English	Incongruent	stay	670
1	237	cued	English	Incongruent	stay	825
1	239	cued	English	Incongruent	stay	756
1	240	cued	English	Incongruent	stay	797
1	241	cued	English	Congruent	stay	950
1	242	cued	English	Congruent	switch	875
1	243	cued	English	Congruent	stay	1438
1	244	cued	English	Congruent	switch	967
1	245	cued	English	Congruent	switch	696
1	247	cued	English	Congruent	switch	1116
1	248	cued	English	Congruent	stay	808
1	249	cued	English	Congruent	switch	827
1	250	cued	English	Congruent	stay	1277
1	251	cued	Hindi	Incongruent	switch	1031
1	252	cued	Hindi	Incongruent	stay	909
1	253	cued	Hindi	Incongruent	stay	1006
1	254	cued	Hindi	Incongruent	stay	717
1	255	cued	Hindi	Incongruent	stay	751
1	256	cued	Hindi	Incongruent	switch	806
1	257	cued	Hindi	Incongruent	stay	1133
1	258	cued	Hindi	Incongruent	stay	1725
1	259	cued	Hindi	Incongruent	switch	1220
1	260	cued	Hindi	Incongruent	stay	1366
1	263	cued	Hindi	Congruent	switch	2071
1	264	cued	Hindi	Congruent	stay	1490
1	266	cued	Hindi	Congruent	switch	1124
1	268	cued	Hindi	Congruent	stay	885
1	269	cued	Hindi	Congruent	stay	1169
1	271	cued	English	Incongruent	switch	1616
1	272	cued	English	Incongruent	stay	1271
1	273	cued	English	Incongruent	stay	1417
1	274	cued	English	Incongruent	stay	1954
1	275	cued	English	Incongruent	switch	1345
1	276	cued	English	Incongruent	stay	947
1	277	cued	English	Incongruent	stay	1389
1	278	cued	English	Incongruent	switch	1553
1	279	cued	English	Incongruent	switch	758
2	201	cued	English	Congruent	stay	897
2	203	cued	English	Congruent	stay	1229
[truncated: 1,996 more rows]

## Sheet: Latency - voluntary block
sub	item	language	congruency	trial	RT	inst_type
1	281	English	Congruent	Stay	908	balance
1	282	English	Congruent	Stay	791	balance
1	283	English	Congruent	Stay	999	balance
1	284	English	Congruent	switch	855	balance
1	285	English	Congruent	switch	922	balance
1	286	English	Congruent	switch	1282	balance
1	287	English	Congruent	Stay	710	balance
1	288	English	Congruent	Stay	2314	balance
1	289	English	Congruent	switch	1819	balance
1	290	English	Congruent	switch	938	balance
1	291	English	Congruent	switch	1193	balance
1	292	Hindi	Incongruent	switch	1001	balance
1	294	Hindi	Incongruent	Stay	1339	balance
1	295	English	Congruent	Stay	888	balance
1	296	English	Congruent	switch	942	balance
1	298	English	Congruent	switch	947	balance
1	299	English	Congruent	Stay	1513	balance
1	301	Hindi	Congruent	switch	1139	balance
1	304	English	Incongruent	switch	1466	balance
1	305	Hindi	Congruent	Stay	1292	balance
1	309	Hindi	Congruent	Stay	867	balance
1	312	Hindi	Congruent	Stay	1608	balance
1	316	Hindi	Congruent	Stay	721	balance
1	317	Hindi	Congruent	Stay	1621	balance
1	318	Hindi	Congruent	Stay	766	balance
1	319	Hindi	Congruent	switch	1150	balance
1	320	Hindi	Congruent	Stay	1033	balance
1	321	Hindi	Incongruent	switch	1667	balance
1	322	Hindi	Incongruent	switch	1283	balance
1	324	Hindi	Incongruent	switch	2801	balance
1	326	Hindi	Incongruent	switch	1127	balance
1	328	Hindi	Incongruent	switch	1040	balance
1	329	Hindi	Incongruent	Stay	1554	balance
1	332	English	Congruent	switch	841	balance
1	333	English	Congruent	switch	2176	balance
1	334	English	Congruent	Stay	1098	balance
1	335	Hindi	Incongruent	Stay	2150	balance
1	336	English	Congruent	switch	1967	balance
1	337	English	Congruent	switch	898	balance
1	338	English	Congruent	switch	1157	balance
1	339	English	Congruent	Stay	1002	balance
1	340	English	Congruent	switch	1564	balance
1	341	Hindi	Congruent	switch	2066	balance
1	342	Hindi	Congruent	Stay	1692	balance
1	343	Hindi	Congruent	Stay	2469	balance
1	344	English	Incongruent	switch	1387	balance
1	345	English	Incongruent	switch	1355	balance
1	346	English	Incongruent	switch	977	balance
1	347	English	Incongruent	Stay	1075	balance
1	348	Hindi	Congruent	Stay	942	balance
1	349	Hindi	Congruent	Stay	859	balance
1	352	Hindi	Congruent	switch	1540	balance
1	353	Hindi	Congruent	Stay	563	balance
1	355	English	Incongruent	Stay	1826	balance
1	356	Hindi	Congruent	switch	891	balance
1	357	English	Incongruent	switch	1338	balance
1	359	Hindi	Congruent	switch	2231	balance
1	360	English	Incongruent	Stay	1864	balance
2	281	Hindi	Incongruent	Stay	2454	balance
2	282	English	Congruent	Stay	1790	balance
2	285	Hindi	Incongruent	Stay	1344	balance
2	286	Hindi	Incongruent	Stay	1706	balance
2	289	English	Congruent	Stay	1572	balance
2	290	English	Congruent	Stay	1682	balance
2	291	English	Congruent	Stay	1369	balance
2	292	English	Congruent	Stay	1173	balance
2	295	English	Congruent	Stay	1167	balance
2	296	English	Congruent	Stay	1443	balance
2	300	Hindi	Incongruent	Stay	1837	balance
2	302	Hindi	Congruent	Stay	2035	balance
2	304	English	Incongruent	switch	1262	balance
2	305	Hindi	Congruent	switch	837	balance
2	306	Hindi	Congruent	switch	1170	balance
2	307	Hindi	Congruent	switch	1171	balance
2	308	English	Incongruent	Stay	1549	balance
2	309	Hindi	Congruent	Stay	1494	balance
2	310	Hindi	Congruent	Stay	2098	balance
2	311	English	Incongruent	Stay	1112	balance
2	313	English	Incongruent	Stay	1087	balance
2	314	English	Incongruent	Stay	1621	balance
2	315	English	Incongruent	Stay	1137	balance
2	318	English	Incongruent	Stay	1756	balance
2	320	English	Incongruent	switch	1506	balance
2	322	Hindi	Incongruent	switch	1569	balance
2	323	English	Congruent	switch	1557	balance
2	325	Hindi	Incongruent	switch	1570	balance
2	327	English	Congruent	switch	1522	balance
2	328	Hindi	Incongruent	switch	1977	balance
2	329	English	Congruent	Stay	2054	balance
2	330	English	Congruent	Stay	1133	balance
2	332	English	Congruent	switch	2726	balance
2	334	Hindi	Incongruent	switch	2226	balance
2	335	Hindi	Incongruent	switch	2855	balance
2	337	English	Congruent	Stay	1794	balance
2	338	English	Congruent	switch	2139	balance
2	339	Hindi	Incongruent	switch	1601	balance
2	343	English	Incongruent	switch	2133	balance
2	347	Hindi	Congruent	Stay	1494	balance
2	348	English	Incongruent	Stay	2599	balance
2	351	English	Incongruent	Stay	1176	balance
2	352	English	Incongruent	switch	2176	balance
2	356	English	Incongruent	Stay	2045	balance
2	357	English	Incongruent	switch	1615	balance
2	358	Hindi	Congruent	switch	1288	balance
2	359	Hindi	Congruent	switch	1572	balance
3	281	English	Congruent	switch	897	balance
3	282	English	Congruent	switch	939	balance
3	283	Hindi	Incongruent	switch	1587	balance
3	286	English	Congruent	switch	1087	balance
3	287	English	Congruent	switch	1604	balance
3	288	Hindi	Incongruent	switch	1103	balance
3	289	Hindi	Incongruent	switch	1526	balance
3	290	English	Congruent	switch	1277	balance
3	291	Hindi	Incongruent	switch	1872	balance
3	292	Hindi	Incongruent	switch	1430	balance
3	296	English	Congruent	switch	1770	balance
3	297	Hindi	Incongruent	switch	860	balance
3	299	Hindi	Incongruent	switch	953	balance
3	300	Hindi	Incongruent	switch	928	balance
3	301	English	Incongruent	switch	1263	balance
3	302	Hindi	Congruent	switch	1368	balance
3	303	Hindi	Congruent	switch	1363	balance
3	305	Hindi	Congruent	switch	801	balance
3	306	Hindi	Congruent	switch	1465	balance
3	307	Hindi	Congruent	switch	806	balance
3	308	English	Incongruent	switch	1669	balance
3	311	English	Incongruent	switch	983	balance
3	312	English	Incongruent	switch	1224	balance
3	313	English	Incongruent	switch	1307	balance
3	314	English	Incongruent	switch	1253	balance
3	315	English	Incongruent	switch	1051	balance
3	317	Hindi	Congruent	switch	2413	balance
3	318	Hindi	Congruent	switch	1304	balance
3	320	English	Incongruent	switch	852	balance
3	323	English	Congruent	switch	2183	balance
3	324	English	Congruent	switch	1322	balance
3	325	English	Congruent	switch	913	balance
3	326	English	Congruent	switch	1253	balance
3	327	Hindi	Incongruent	switch	1440	balance
3	328	Hindi	Incongruent	switch	681	balance
3	329	Hindi	Incongruent	switch	1129	balance
3	331	Hindi	Incongruent	Stay	334	balance
3	332	Hindi	Incongruent	switch	1241	balance
3	334	Hindi	Incongruent	Stay	1704	balance
3	336	Hindi	Incongruent	switch	2182	balance
3	337	Hindi	Incongruent	switch	1906	balance
3	338	English	Congruent	switch	1092	balance
3	341	English	Incongruent	switch	996	balance
3	345	Hindi	Congruent	switch	1630	balance
3	346	English	Incongruent	switch	1063	balance
3	347	Hindi	Congruent	switch	1319	balance
3	348	English	Incongruent	switch	1417	balance
3	349	English	Incongruent	switch	1853	balance
3	350	Hindi	Congruent	switch	1542	balance
3	351	Hindi	Congruent	switch	1014	balance
3	353	English	Incongruent	switch	1389	balance
3	354	Hindi	Congruent	switch	1346	balance
3	355	English	Incongruent	switch	1739	balance
3	356	English	Incongruent	switch	1192	balance
3	357	Hindi	Congruent	switch	1420	balance
3	358	Hindi	Congruent	switch	1034	balance
3	359	English	Incongruent	switch	1123	balance
3	360	Hindi	Congruent	switch	1470	balance
4	281	Hindi	Incongruent	Stay	825	balance
4	282	English	Congruent	switch	884	balance
4	284	Hindi	Incongruent	switch	1209	balance
4	285	English	Congruent	switch	965	balance
4	286	English	Congruent	Stay	536	balance
4	287	Hindi	Incongruent	switch	1032	balance
4	288	English	Congruent	switch	905	balance
4	289	English	Congruent	switch	1298	balance
4	290	Hindi	Incongruent	switch	981	balance
4	291	English	Congruent	Stay	893	balance
4	294	English	Congruent	switch	828	balance
4	295	English	Congruent	Stay	848	balance
4	296	Hindi	Incongruent	switch	1081	balance
4	298	Hindi	Incongruent	Stay	916	balance
4	299	English	Congruent	switch	867	balance
4	300	English	Congruent	switch	1561	balance
4	301	English	Incongruent	switch	1353	balance
4	302	Hindi	Congruent	switch	1485	balance
4	303	English	Incongruent	Stay	1003	balance
4	304	Hindi	Congruent	Stay	1050	balance
4	305	Hindi	Congruent	switch	689	balance
4	306	English	Incongruent	Stay	746	balance
4	307	Hindi	Congruent	Stay	920	balance
4	308	Hindi	Congruent	Stay	1725	balance
4	309	Hindi	Congruent	switch	1333	balance
4	310	English	Incongruent	switch	1009	balance
4	311	Hindi	Congruent	Stay	982	balance
4	313	Hindi	Congruent	switch	922	balance
4	314	English	Incongruent	Stay	994	balance
4	316	English	Incongruent	switch	821	balance
4	318	English	Incongruent	Stay	734	balance
4	319	English	Incongruent	Stay	873	balance
4	320	Hindi	Congruent	Stay	829	balance
4	322	Hindi	Incongruent	Stay	717	balance
4	325	Hindi	Incongruent	Stay	2687	balance
4	326	Hindi	Incongruent	Stay	2130	balance
4	327	English	Congruent	Stay	627	balance
4	328	Hindi	Incongruent	Stay	1188	balance
4	329	English	Congruent	Stay	698	balance
4	330	English	Congruent	Stay	1202	balance
4	331	English	Congruent	Stay	1800	balance
4	332	English	Congruent	Stay	672	balance
4	333	English	Congruent	switch	1159	balance
4	334	English	Congruent	switch	1029	balance
4	337	Hindi	Incongruent	Stay	1042	balance
4	338	Hindi	Incongruent	switch	679	balance
4	339	Hindi	Incongruent	switch	686	balance
4	340	Hindi	Incongruent	Stay	1297	balance
4	341	English	Incongruent	switch	596	balance
4	342	Hindi	Congruent	Stay	1312	balance
4	343	English	Incongruent	Stay	844	balance
4	344	Hindi	Congruent	Stay	1120	balance
4	345	Hindi	Congruent	Stay	1095	balance
4	346	Hindi	Congruent	Stay	1265	balance
4	348	English	Incongruent	switch	1113	balance
4	349	Hindi	Congruent	Stay	1560	balance
4	352	English	Incongruent	Stay	1456	balance
4	353	English	Incongruent	switch	999	balance
4	354	English	Incongruent	Stay	1037	balance
4	357	English	Incongruent	Stay	1318	balance
4	358	English	Incongruent	Stay	1231	balance
4	360	Hindi	Congruent	Stay	2161	balance
5	281	Hindi	Congruent	Stay	1168	balance
5	282	English	Incongruent	Stay	756	balance
5	283	Hindi	Congruent	Stay	1599	balance
5	284	English	Incongruent	Stay	992	balance
5	286	English	Incongruent	switch	1091	balance
5	287	English	Incongruent	Stay	791	balance
5	288	Hindi	Congruent	Stay	943	balance
5	291	Hindi	Congruent	Stay	1033	balance
5	293	English	Incongruent	Stay	730	balance
5	296	Hindi	Congruent	Stay	883	balance
5	297	Hindi	Congruent	Stay	1211	balance
5	298	English	Incongruent	Stay	651	balance
5	299	Hindi	Congruent	Stay	935	balance
5	300	Hindi	Congruent	Stay	1288	balance
5	301	English	Congruent	Stay	1128	balance
5	302	Hindi	Incongruent	switch	1014	balance
5	303	English	Congruent	Stay	853	balance
5	304	English	Congruent	Stay	1186	balance
5	305	Hindi	Incongruent	Stay	1272	balance
5	306	English	Congruent	Stay	792	balance
5	307	English	Congruent	Stay	1233	balance
5	308	Hindi	Incongruent	Stay	1238	balance
5	310	Hindi	Incongruent	Stay	1119	balance
5	311	Hindi	Incongruent	Stay	1153	balance
5	312	Hindi	Incongruent	switch	1061	balance
5	313	English	Congruent	Stay	858	balance
5	314	English	Congruent	Stay	2731	balance
5	315	Hindi	Incongruent	Stay	1624	balance
5	316	English	Congruent	Stay	889	balance
5	317	Hindi	Incongruent	switch	935	balance
5	318	Hindi	Incongruent	Stay	763	balance
5	319	English	Congruent	Stay	869	balance
5	320	Hindi	Incongruent	Stay	840	balance
5	321	English	Incongruent	Stay	1145	balance
5	322	English	Incongruent	switch	1176	balance
5	323	Hindi	Congruent	Stay	916	balance
5	324	Hindi	Congruent	switch	1632	balance
5	325	Hindi	Congruent	Stay	1033	balance
5	326	English	Incongruent	Stay	1554	balance
5	328	Hindi	Congruent	Stay	996	balance
5	330	English	Incongruent	Stay	849	balance
5	332	Hindi	Congruent	switch	1504	balance
5	333	Hindi	Congruent	Stay	844	balance
5	334	English	Incongruent	Stay	1041	balance
5	335	English	Incongruent	Stay	1197	balance
5	336	English	Incongruent	Stay	1306	balance
5	337	Hindi	Congruent	Stay	1618	balance
5	338	English	Incongruent	Stay	723	balance
5	339	Hindi	Congruent	Stay	1087	balance
5	341	English	Congruent	switch	847	balance
5	342	English	Congruent	switch	1453	balance
5	343	Hindi	Incongruent	Stay	1703	balance
5	344	Hindi	Incongruent	Stay	1718	balance
5	347	English	Congruent	Stay	1845	balance
5	350	Hindi	Incongruent	switch	903	balance
5	353	Hindi	Incongruent	Stay	917	balance
5	355	English	Congruent	Stay	1640	balance
5	356	Hindi	Incongruent	Stay	1081	balance
5	357	English	Congruent	Stay	2858	balance
5	358	Hindi	Incongruent	Stay	817	balance
5	359	Hindi	Incongruent	Stay	739	balance
5	360	English	Congruent	Stay	1289	balance
6	281	English	Incongruent	Stay	623	balance
6	282	Hindi	Congruent	Stay	926	balance
6	283	English	Incongruent	Stay	879	balance
6	285	English	Incongruent	Stay	856	balance
6	287	English	Incongruent	Stay	762	balance
6	289	English	Incongruent	Stay	772	balance
6	290	English	Incongruent	switch	906	balance
6	291	English	Incongruent	Stay	493	balance
6	294	English	Incongruent	Stay	832	balance
6	295	Hindi	Congruent	Stay	943	balance
6	297	English	Incongruent	switch	698	balance
6	298	English	Incongruent	switch	832	balance
6	303	English	Congruent	switch	646	balance
6	308	English	Congruent	switch	781	balance
6	315	English	Congruent	Stay	682	balance
6	316	English	Congruent	Stay	504	balance
6	326	Hindi	Congruent	Stay	803	balance
6	327	Hindi	Congruent	Stay	934	balance
6	328	Hindi	Congruent	Stay	796	balance
6	331	Hindi	Congruent	Stay	1032	balance
6	332	Hindi	Congruent	Stay	944	balance
6	334	English	Incongruent	switch	598	balance
6	335	English	Incongruent	Stay	830	balance
6	336	Hindi	Congruent	Stay	986	balance
6	338	Hindi	Congruent	Stay	1106	balance
6	343	Hindi	Incongruent	Stay	633	balance
6	345	Hindi	Incongruent	Stay	1075	balance
6	346	Hindi	Incongruent	Stay	1389	balance
6	347	English	Congruent	switch	452	balance
6	351	English	Congruent	Stay	1110	balance
6	352	Hindi	Incongruent	switch	1025	balance
6	353	Hindi	Incongruent	switch	1183	balance
6	355	Hindi	Incongruent	Stay	1402	balance
6	357	English	Congruent	Stay	432	balance
6	358	Hindi	Incongruent	Stay	814	balance
7	281	Hindi	Congruent	switch	1259	balance
7	282	Hindi	Incongruent	switch	1282	balance
7	283	Hindi	Congruent	switch	1422	balance
7	284	Hindi	Congruent	switch	1288	balance
7	285	Hindi	Congruent	switch	1168	balance
7	287	Hindi	Congruent	switch	1036	balance
7	288	Hindi	Congruent	switch	981	balance
7	289	Hindi	Congruent	switch	1163	balance
7	290	English	Incongruent	switch	980	balance
7	291	English	Incongruent	switch	1195	balance
7	293	English	Incongruent	switch	952	balance
7	294	Hindi	Congruent	switch	1154	balance
7	295	Hindi	Congruent	switch	1017	balance
7	296	Hindi	Congruent	switch	1016	balance
7	297	Hindi	Congruent	switch	1055	balance
7	298	English	Incongruent	switch	1001	balance
7	299	English	Incongruent	switch	532	balance
7	300	English	Incongruent	switch	1093	balance
7	301	Hindi	Incongruent	switch	2320	balance
7	302	English	Congruent	switch	1036	balance
7	303	English	Congruent	switch	1373	balance
7	305	Hindi	Incongruent	switch	1214	balance
7	306	English	Congruent	switch	1031	balance
7	307	Hindi	Incongruent	switch	1056	balance
7	308	English	Congruent	switch	1106	balance
7	309	English	Congruent	switch	1174	balance
7	310	English	Congruent	switch	930	balance
7	311	Hindi	Incongruent	switch	2111	balance
7	312	Hindi	Incongruent	switch	1143	balance
7	314	English	Congruent	switch	1102	balance
7	315	English	Congruent	switch	940	balance
7	316	English	Congruent	switch	861	balance
7	317	English	Congruent	switch	1252	balance
7	318	Hindi	Incongruent	switch	1286	balance
7	320	English	Congruent	switch	953	balance
7	321	English	Incongruent	switch	1423	balance
7	322	English	Incongruent	switch	1053	balance
7	323	Hindi	Congruent	switch	1853	balance
7	324	English	Incongruent	switch	1009	balance
7	325	English	Incongruent	switch	1269	balance
7	326	Hindi	Congruent	switch	1450	balance
7	328	Hindi	Congruent	switch	1427	balance
7	329	English	Incongruent	switch	1648	balance
7	332	Hindi	Congruent	switch	2122	balance
7	333	Hindi	Congruent	switch	1261	balance
7	334	Hindi	Congruent	switch	899	balance
7	336	English	Incongruent	switch	1465	balance
7	337	Hindi	Congruent	switch	1557	balance
7	338	English	Incongruent	switch	1505	balance
7	339	Hindi	Congruent	switch	1054	balance
7	340	English	Incongruent	switch	1147	balance
7	342	English	Congruent	switch	1141	balance
7	344	English	Congruent	switch	1520	balance
7	345	English	Congruent	switch	1446	balance
7	346	Hindi	Incongruent	switch	1360	balance
7	348	Hindi	Incongruent	switch	1665	balance
7	350	Hindi	Incongruent	switch	2283	balance
7	352	Hindi	Incongruent	switch	1212	balance
7	353	English	Congruent	switch	1160	balance
7	355	Hindi	Incongruent	switch	1661	balance
7	356	English	Congruent	switch	1115	balance
7	357	Hindi	Incongruent	switch	1310	balance
7	359	English	Congruent	switch	1013	balance
7	360	English	Congruent	switch	2221	balance
8	281	English	Incongruent	Stay	800	balance
8	282	English	Incongruent	Stay	629	balance
8	283	Hindi	Congruent	Stay	971	balance
8	284	English	Incongruent	Stay	821	balance
8	285	Hindi	Congruent	switch	766	balance
8	286	Hindi	Congruent	Stay	714	balance
8	289	Hindi	Congruent	Stay	891	balance
8	290	English	Incongruent	Stay	795	balance
8	294	English	Incongruent	Stay	647	balance
8	295	Hindi	Congruent	switch	792	balance
8	296	English	Incongruent	switch	1032	balance
8	298	Hindi	Congruent	Stay	720	balance
8	299	Hindi	Congruent	Stay	2023	balance
8	300	Hindi	Congruent	Stay	654	balance
8	301	English	Congruent	switch	766	balance
8	302	Hindi	Incongruent	Stay	992	balance
8	303	Hindi	Incongruent	Stay	777	balance
8	304	English	Congruent	Stay	762	balance
8	305	Hindi	Incongruent	Stay	700	balance
8	306	Hindi	Incongruent	Stay	722	balance
8	308	Hindi	Incongruent	Stay	821	balance
8	309	Hindi	Incongruent	Stay	760	balance
8	311	English	Congruent	Stay	1270	balance
8	312	English	Congruent	switch	822	balance
8	314	English	Congruent	Stay	519	balance
8	315	English	Congruent	Stay	768	balance
8	316	English	Congruent	Stay	519	balance
8	319	English	Congruent	Stay	1889	balance
8	320	Hindi	Incongruent	Stay	890	balance
8	321	English	Incongruent	switch	925	balance
8	322	English	Incongruent	Stay	728	balance
8	323	English	Incongruent	Stay	1011	balance
8	324	Hindi	Congruent	Stay	830	balance
8	327	English	Incongruent	Stay	1167	balance
8	328	English	Incongruent	Stay	620	balance
8	329	Hindi	Congruent	Stay	1037	balance
8	333	Hindi	Congruent	Stay	653	balance
8	334	English	Incongruent	Stay	891	balance
8	336	English	Incongruent	Stay	1114	balance
8	337	English	Incongruent	Stay	779	balance
8	338	Hindi	Congruent	Stay	670	balance
8	339	Hindi	Congruent	Stay	689	balance
8	340	English	Incongruent	Stay	718	balance
8	341	English	Congruent	Stay	958	balance
8	342	English	Congruent	Stay	1071	balance
8	343	Hindi	Incongruent	switch	890	balance
8	344	English	Congruent	Stay	1121	balance
8	345	English	Congruent	Stay	1523	balance
8	346	English	Congruent	Stay	750	balance
8	347	Hindi	Incongruent	Stay	851	balance
8	348	English	Congruent	Stay	1171	balance
8	349	Hindi	Incongruent	Stay	726	balance
8	350	English	Congruent	Stay	894	balance
8	352	Hindi	Incongruent	Stay	1189	balance
8	353	Hindi	Incongruent	switch	787	balance
8	354	Hindi	Incongruent	Stay	895	balance
8	355	Hindi	Incongruent	Stay	780	balance
8	356	English	Congruent	Stay	727	balance
8	357	English	Congruent	Stay	908	balance
8	358	English	Congruent	Stay	737	balance
8	359	English	Congruent	Stay	796	balance
8	360	English	Congruent	Stay	801	balance
9	281	Hindi	Incongruent	switch	1347	balance
9	282	Hindi	Incongruent	switch	874	balance
9	283	English	Congruent	Stay	834	balance
9	284	English	Congruent	switch	1673	balance
9	285	Hindi	Incongruent	switch	1235	balance
9	286	Hindi	Incongruent	Stay	689	balance
9	288	Hindi	Incongruent	switch	1054	balance
9	289	English	Congruent	switch	907	balance
9	290	English	Congruent	Stay	1220	balance
9	291	English	Congruent	switch	1132	balance
9	292	English	Congruent	switch	1913	balance
9	293	English	Congruent	Stay	742	balance
9	294	English	Congruent	switch	998	balance
9	295	English	Congruent	Stay	914	balance
9	296	Hindi	Incongruent	switch	1360	balance
9	298	English	Congruent	Stay	1089	balance
9	299	English	Congruent	switch	1184	balance
9	300	English	Congruent	switch	1090	balance
9	301	English	Incongruent	switch	832	balance
9	302	Hindi	Congruent	switch	1304	balance
9	304	English	Incongruent	Stay	866	balance
9	305	Hindi	Congruent	Stay	964	balance
9	306	Hindi	Congruent	Stay	849	balance
9	307	Hindi	Congruent	Stay	1024	balance
9	308	Hindi	Congruent	Stay	1075	balance
9	309	English	Incongruent	switch	2269	balance
9	310	Hindi	Congruent	Stay	765	balance
9	311	English	Incongruent	Stay	1311	balance
9	313	Hindi	Congruent	switch	2609	balance
9	314	English	Incongruent	switch	1328	balance
9	316	Hindi	Congruent	Stay	901	balance
9	317	English	Incongruent	switch	1486	balance
9	318	Hindi	Congruent	Stay	1330	balance
9	319	Hindi	Congruent	Stay	2674	balance
9	320	Hindi	Congruent	Stay	1146	balance
9	321	English	Congruent	switch	1628	balance
9	322	English	Congruent	Stay	695	balance
9	323	English	Congruent	switch	2065	balance
9	324	English	Congruent	switch	816	balance
9	325	English	Congruent	switch	1524	balance
9	326	Hindi	Incongruent	switch	978	balance
9	327	English	Congruent	Stay	1528	balance
9	332	English	Congruent	switch	1800	balance
9	333	Hindi	Incongruent	switch	1549	balance
9	336	Hindi	Incongruent	switch	1812	balance
9	338	English	Congruent	switch	1013	balance
9	339	Hindi	Incongruent	switch	1017	balance
9	340	Hindi	Incongruent	switch	1432	balance
9	344	English	Incongruent	switch	1269	balance
9	345	English	Incongruent	switch	1015	balance
9	346	Hindi	Congruent	switch	1146	balance
9	347	Hindi	Congruent	Stay	1337	balance
9	348	Hindi	Congruent	Stay	1912	balance
9	349	English	Incongruent	switch	1007	balance
9	350	Hindi	Congruent	switch	1289	balance
9	352	Hindi	Congruent	Stay	2218	balance
9	356	English	Incongruent	switch	881	balance
9	357	Hindi	Congruent	Stay	968	balance
9	358	Hindi	Congruent	switch	1052	balance
9	359	English	Incongruent	Stay	1522	balance
10	281	Hindi	Incongruent	Stay	908	balance
10	283	English	Congruent	Stay	833	balance
10	285	English	Congruent	Stay	332	balance
10	286	English	Congruent	Stay	1391	balance
10	287	English	Congruent	Stay	1997	balance
10	289	Hindi	Incongruent	Stay	750	balance
10	292	English	Congruent	Stay	1137	balance
10	293	English	Congruent	Stay	1570	balance
10	295	Hindi	Incongruent	Stay	1476	balance
10	297	English	Congruent	Stay	1017	balance
10	298	English	Congruent	Stay	1331	balance
10	299	English	Congruent	switch	1579	balance
10	302	Hindi	Congruent	Stay	2008	balance
10	303	English	Incongruent	Stay	2588	balance
10	306	English	Incongruent	Stay	1713	balance
10	308	English	Incongruent	Stay	1260	balance
10	312	English	Incongruent	Stay	1064	balance
10	314	English	Incongruent	Stay	1117	balance
10	315	Hindi	Congruent	switch	1075	balance
10	317	English	Incongruent	switch	1604	balance
10	319	English	Incongruent	Stay	2008	balance
10	322	English	Congruent	Stay	744	balance
10	324	English	Congruent	Stay	1199	balance
10	326	English	Congruent	switch	1212	balance
10	327	English	Congruent	switch	2295	balance
10	328	English	Congruent	Stay	1205	balance
10	329	English	Congruent	Stay	2952	balance
10	331	English	Congruent	Stay	1887	balance
10	332	English	Congruent	switch	1065	balance
10	336	English	Congruent	switch	1208	balance
10	337	English	Congruent	Stay	872	balance
10	338	English	Congruent	Stay	1585	balance
10	339	English	Congruent	Stay	994	balance
10	341	English	Incongruent	Stay	630	balance
10	346	English	Incongruent	Stay	1285	balance
10	349	English	Incongruent	Stay	1473	balance
10	351	English	Incongruent	Stay	912	balance
10	352	English	Incongruent	switch	904	balance
10	353	English	Incongruent	Stay	1665	balance
10	360	English	Incongruent	Stay	1306	balance
11	281	Hindi	Incongruent	Stay	1267	balance
11	282	Hindi	Incongruent	Stay	1280	balance
11	283	Hindi	Incongruent	switch	933	balance
11	284	English	Congruent	Stay	911	balance
11	285	Hindi	Incongruent	Stay	846	balance
11	286	English	Congruent	Stay	999	balance
11	287	Hindi	Incongruent	Stay	916	balance
11	289	English	Congruent	switch	874	balance
11	290	Hindi	Incongruent	Stay	892	balance
11	291	English	Congruent	switch	1440	balance
11	293	English	Congruent	Stay	339	balance
11	294	Hindi	Incongruent	switch	900	balance
11	295	English	Congruent	switch	1204	balance
11	297	English	Congruent	Stay	926	balance
11	298	Hindi	Incongruent	Stay	861	balance
11	299	English	Congruent	Stay	841	balance
11	301	Hindi	Congruent	Stay	768	balance
11	302	Hindi	Congruent	switch	1370	balance
11	303	English	Incongruent	switch	983	balance
11	304	English	Incongruent	Stay	825	balance
11	305	English	Incongruent	Stay	1343	balance
11	306	Hindi	Congruent	Stay	1155	balance
11	307	Hindi	Congruent	switch	290	balance
11	308	Hindi	Congruent	Stay	1151	balance
11	309	English	Incongruent	Stay	934	balance
11	310	Hindi	Congruent	switch	855	balance
11	311	English	Incongruent	Stay	973	balance
11	312	English	Incongruent	Stay	952	balance
11	313	Hindi	Congruent	switch	1121	balance
11	314	English	Incongruent	Stay	883	balance
11	315	English	Incongruent	switch	921	balance
11	317	Hindi	Congruent	Stay	1055	balance
11	318	Hindi	Congruent	Stay	860	balance
11	319	Hindi	Congruent	switch	963	balance
11	320	Hindi	Congruent	Stay	967	balance
11	322	Hindi	Incongruent	switch	983	balance
11	323	Hindi	Incongruent	Stay	1357	balance
11	326	English	Congruent	switch	1346	balance
11	327	English	Congruent	switch	2764	balance
11	328	English	Congruent	switch	1107	balance
11	329	Hindi	Incongruent	switch	1298	balance
11	330	English	Congruent	switch	1513	balance
11	332	Hindi	Incongruent	switch	256	balance
11	333	Hindi	Incongruent	switch	1564	balance
11	334	Hindi	Incongruent	switch	1046	balance
11	335	English	Congruent	switch	1108	balance
11	336	Hindi	Incongruent	Stay	1501	balance
11	337	English	Congruent	switch	800	balance
11	338	Hindi	Incongruent	Stay	940	balance
11	339	English	Congruent	switch	1417	balance
11	341	English	Incongruent	switch	1013	balance
11	344	Hindi	Congruent	switch	2260	balance
11	345	Hindi	Congruent	switch	903	balance
11	347	Hindi	Congruent	switch	1149	balance
11	348	Hindi	Congruent	switch	1596	balance
11	349	English	Incongruent	switch	1660	balance
11	350	Hindi	Congruent	switch	1148	balance
11	352	Hindi	Congruent	switch	1127	balance
11	353	English	Incongruent	switch	1750	balance
11	354	Hindi	Congruent	switch	1361	balance
11	355	English	Incongruent	switch	1698	balance
11	356	Hindi	Congruent	switch	1041	balance
11	357	English	Incongruent	switch	1139	balance
11	358	Hindi	Congruent	switch	1250	balance
11	359	English	Incongruent	Stay	989	balance
11	360	English	Incongruent	switch	1448	balance
12	282	English	Congruent	switch	1011	balance
12	283	English	Congruent	switch	979	balance
12	285	English	Congruent	switch	899	balance
12	286	Hindi	Incongruent	switch	1168	balance
12	288	English	Congruent	switch	911.33	balance
12	289	English	Congruent	switch	1191	balance
12	290	Hindi	Incongruent	switch	1000	balance
12	291	English	Congruent	switch	1437	balance
12	292	Hindi	Incongruent	switch	1429	balance
12	294	English	Congruent	switch	792	balance
12	295	English	Congruent	switch	1147	balance
12	296	Hindi	Incongruent	switch	681	balance
12	297	Hindi	Incongruent	switch	1205	balance
12	298	Hindi	Incongruent	switch	1031	balance
12	299	English	Congruent	switch	865	balance
12	302	English	Incongruent	switch	1481	balance
12	303	Hindi	Congruent	switch	838	balance
12	305	Hindi	Congruent	switch	385	balance
12	306	English	Incongruent	switch	960	balance
12	308	English	Incongruent	switch	1779	balance
12	309	Hindi	Congruent	switch	989	balance
12	310	English	Incongruent	switch	1014	balance
12	311	Hindi	Congruent	switch	1161	balance
12	315	English	Incongruent	switch	819	balance
12	316	Hindi	Congruent	switch	915	balance
12	318	English	Incongruent	switch	1372	balance
12	319	English	Incongruent	switch	1197	balance
12	320	Hindi	Congruent	switch	904	balance
12	321	English	Congruent	switch	1148	balance
12	322	Hindi	Incongruent	switch	452	balance
12	324	English	Congruent	switch	607	balance
12	325	Hindi	Incongruent	switch	1619	balance
12	326	Hindi	Incongruent	switch	1276	balance
12	327	Hindi	Incongruent	switch	1156	balance
12	328	English	Congruent	switch	1096	balance
12	329	English	Congruent	switch	999	balance
12	330	English	Congruent	switch	966	balance
12	332	English	Congruent	switch	1315	balance
12	333	English	Congruent	switch	1770	balance
12	334	English	Congruent	switch	1192	balance
12	335	Hindi	Incongruent	switch	2023	balance
12	336	English	Congruent	Stay	1161	balance
12	337	English	Congruent	switch	1066	balance
12	338	Hindi	Incongruent	switch	1019	balance
12	339	Hindi	Incongruent	Stay	1267	balance
12	340	Hindi	Incongruent	switch	776	balance
12	342	English	Incongruent	switch	984	balance
12	343	Hindi	Congruent	switch	776	balance
12	345	Hindi	Congruent	switch	1778	balance
12	347	Hindi	Congruent	switch	783	balance
12	348	English	Incongruent	switch	979	balance
12	349	Hindi	Congruent	switch	839	balance
12	350	English	Incongruent	switch	810	balance
12	353	Hindi	Congruent	switch	786	balance
12	354	Hindi	Congruent	switch	1271	balance
12	355	Hindi	Congruent	switch	1192	balance
12	358	Hindi	Congruent	switch	1090	balance
13	282	Hindi	Congruent	switch	828	balance
13	283	Hindi	Congruent	Stay	1333	balance
13	284	English	Incongruent	Stay	1080	balance
13	285	English	Incongruent	switch	905	balance
13	286	English	Incongruent	Stay	998	balance
13	287	English	Incongruent	switch	877	balance
13	288	Hindi	Congruent	Stay	1097	balance
13	289	Hindi	Congruent	switch	799	balance
13	290	Hindi	Congruent	switch	1035	balance
13	291	Hindi	Congruent	switch	843	balance
13	292	Hindi	Congruent	Stay	1291	balance
13	293	English	Incongruent	Stay	697	balance
13	294	Hindi	Congruent	switch	1380	balance
13	296	Hindi	Congruent	Stay	1199	balance
13	297	English	Incongruent	switch	1174	balance
13	298	English	Incongruent	Stay	765	balance
13	299	English	Incongruent	switch	870	balance
13	300	Hindi	Congruent	switch	1096	balance
13	301	English	Congruent	switch	904	balance
13	303	English	Congruent	Stay	573	balance
13	305	Hindi	Incongruent	switch	1404	balance
13	306	English	Congruent	Stay	775	balance
13	309	Hindi	Incongruent	switch	974	balance
13	310	Hindi	Incongruent	Stay	762	balance
13	311	Hindi	Incongruent	Stay	1300	balance
13	312	Hindi	Incongruent	Stay	1206	balance
13	313	English	Congruent	switch	1648	balance
13	316	English	Congruent	Stay	961	balance
13	317	Hindi	Incongruent	Stay	1557	balance
13	318	English	Congruent	switch	715	balance
13	319	Hindi	Incongruent	Stay	1052	balance
13	320	Hindi	Incongruent	switch	1186	balance
13	322	English	Incongruent	switch	1029	balance
13	323	Hindi	Congruent	Stay	1113	balance
13	325	Hindi	Congruent	switch	1036	balance
13	326	Hindi	Congruent	switch	1119	balance
13	327	Hindi	Congruent	Stay	1085	balance
13	328	Hindi	Congruent	switch	976	balance
13	329	English	Incongruent	switch	1239	balance
13	330	Hindi	Congruent	Stay	1029	balance
13	332	Hindi	Congruent	Stay	685	balance
13	334	Hindi	Congruent	switch	945	balance
13	335	English	Incongruent	switch	919	balance
13	336	Hindi	Congruent	Stay	1251	balance
13	340	Hindi	Congruent	switch	1068	balance
13	341	English	Congruent	switch	899	balance
13	344	Hindi	Incongruent	switch	1345	balance
13	345	English	Congruent	switch	1048	balance
13	346	Hindi	Incongruent	switch	1121	balance
13	347	English	Congruent	Stay	1253	balance
13	350	English	Congruent	switch	1124	balance
13	352	Hindi	Incongruent	switch	846	balance
13	353	English	Congruent	switch	1424	balance
13	354	English	Congruent	Stay	725	balance
13	356	English	Congruent	switch	864	balance
13	357	English	Congruent	Stay	906	balance
13	359	Hindi	Incongruent	Stay	1104	balance
13	360	Hindi	Incongruent	Stay	1222	balance
14	281	English	Incongruent	switch	922	balance
14	282	Hindi	Congruent	Stay	1133	balance
14	284	English	Incongruent	switch	1772	balance
14	285	English	Incongruent	switch	1631	balance
14	287	English	Incongruent	Stay	1003	balance
14	288	English	Incongruent	switch	1005	balance
14	289	Hindi	Congruent	Stay	1085	balance
14	290	English	Incongruent	Stay	1203	balance
14	291	English	Incongruent	switch	1673	balance
14	292	Hindi	Congruent	Stay	1872	balance
14	294	English	Incongruent	switch	1003	balance
14	295	English	Incongruent	switch	989	balance
14	296	English	Incongruent	Stay	2093	balance
14	297	Hindi	Congruent	switch	1438	balance
14	298	Hindi	Congruent	switch	1339	balance
14	299	Hindi	Congruent	Stay	1504	balance
14	302	English	Congruent	Stay	1083	balance
14	304	English	Congruent	switch	1883	balance
14	305	Hindi	Incongruent	Stay	2505	balance
14	307	English	Congruent	Stay	1229	balance
14	308	English	Congruent	switch	1485	balance
14	309	Hindi	Incongruent	Stay	1115	balance
14	310	Hindi	Incongruent	switch	1200	balance
14	312	English	Congruent	Stay	932	balance
14	314	Hindi	Incongruent	Stay	2617	balance
14	315	Hindi	Incongruent	Stay	1179	balance
14	318	English	Congruent	Stay	1201	balance
14	320	Hindi	Incongruent	Stay	1240	balance
14	321	English	Incongruent	Stay	1575	balance
14	323	Hindi	Congruent	Stay	1253	balance
14	324	Hindi	Congruent	switch	1530	balance
14	325	Hindi	Congruent	Stay	1097	balance
14	328	Hindi	Congruent	Stay	865	balance
14	329	Hindi	Congruent	Stay	1467	balance
14	331	Hindi	Congruent	switch	1956	balance
14	332	Hindi	Congruent	Stay	1028	balance
14	334	Hindi	Congruent	Stay	1301	balance
14	335	English	Incongruent	switch	2411	balance
14	336	English	Incongruent	switch	1247	balance
14	337	Hindi	Congruent	Stay	1698	balance
14	339	Hindi	Congruent	switch	978	balance
14	342	English	Congruent	Stay	1604	balance
14	343	English	Congruent	Stay	1228	balance
14	345	Hindi	Incongruent	Stay	1061	balance
14	346	English	Congruent	switch	1028	balance
14	350	English	Congruent	switch	673	balance
14	351	Hindi	Incongruent	Stay	1041	balance
14	354	English	Congruent	Stay	1077	balance
14	356	Hindi	Incongruent	switch	2233	balance
14	357	English	Congruent	switch	1323	balance
14	359	English	Congruent	switch	1008	balance
15	282	English	Congruent	Stay	895	balance
15	286	English	Congruent	Stay	1159	balance
15	287	English	Congruent	Stay	1207	balance
15	288	English	Congruent	Stay	907	balance
15	289	English	Congruent	Stay	729	balance
15	290	English	Congruent	Stay	1020	balance
15	291	English	Congruent	Stay	1271	balance
15	293	Hindi	Incongruent	Stay	872	balance
15	294	Hindi	Incongruent	Stay	577	balance
15	295	English	Congruent	Stay	900	balance
15	296	English	Congruent	Stay	749	balance
15	297	English	Congruent	Stay	907	balance
15	298	Hindi	Incongruent	Stay	613	balance
15	299	Hindi	Incongruent	Stay	1084	balance
15	301	English	Incongruent	switch	825	balance
15	303	English	Incongruent	Stay	781	balance
15	305	Hindi	Congruent	switch	1179	balance
15	307	English	Incongruent	Stay	1208	balance
15	310	English	Incongruent	Stay	1020	balance
15	311	English	Incongruent	Stay	1053	balance
15	312	Hindi	Congruent	Stay	1733	balance
15	314	Hindi	Congruent	switch	643	balance
15	316	English	Incongruent	Stay	660	balance
15	317	Hindi	Congruent	Stay	1090	balance
15	318	Hindi	Congruent	Stay	910	balance
15	319	Hindi	Congruent	Stay	986	balance
15	320	English	Incongruent	Stay	1083	balance
15	321	Hindi	Incongruent	Stay	703	balance
15	322	English	Congruent	Stay	785	balance
15	323	Hindi	Incongruent	Stay	1170	balance
15	325	Hindi	Incongruent	switch	938	balance
15	326	English	Congruent	Stay	948	balance
15	327	English	Congruent	Stay	1746	balance
15	328	English	Congruent	Stay	687	balance
15	329	Hindi	Incongruent	Stay	844	balance
15	330	English	Congruent	switch	1041	balance
15	332	English	Congruent	Stay	1071	balance
15	334	Hindi	Incongruent	Stay	1004	balance
15	337	English	Congruent	Stay	730	balance
15	338	English	Congruent	Stay	871	balance
15	339	English	Congruent	switch	997	balance
15	341	English	Incongruent	Stay	991	balance
15	348	English	Incongruent	Stay	1189	balance
15	350	Hindi	Congruent	switch	953	balance
15	351	Hindi	Congruent	Stay	1165	balance
15	352	English	Incongruent	Stay	1014	balance
15	354	English	Incongruent	switch	1272	balance
15	355	Hindi	Congruent	Stay	1011	balance
15	356	Hindi	Congruent	switch	1110	balance
15	357	Hindi	Congruent	Stay	1057	balance
15	360	English	Incongruent	Stay	1376	balance
16	281	English	Congruent	Stay	1022	balance
16	282	Hindi	Incongruent	Stay	871	balance
16	283	English	Congruent	switch	1277	balance
16	285	English	Congruent	switch	1015	balance
16	286	Hindi	Incongruent	switch	1017	balance
16	288	English	Congruent	Stay	828	balance
16	289	English	Congruent	Stay	805	balance
16	291	Hindi	Incongruent	Stay	1018	balance
16	292	Hindi	Incongruent	switch	1598	balance
16	293	Hindi	Incongruent	Stay	1600	balance
16	295	English	Congruent	Stay	1415	balance
16	296	Hindi	Incongruent	switch	1065	balance
16	297	English	Congruent	Stay	1379	balance
16	298	Hindi	Incongruent	Stay	938	balance
16	299	Hindi	Incongruent	Stay	866	balance
16	300	English	Congruent	switch	1465	balance
16	301	Hindi	Congruent	Stay	1183	balance
16	303	Hindi	Congruent	switch	1969	balance
16	305	Hindi	Congruent	Stay	958	balance
16	306	English	Incongruent	switch	1006	balance
16	307	Hindi	Congruent	switch	1300	balance
16	308	Hindi	Congruent	Stay	905	balance
16	309	Hindi	Congruent	Stay	930	balance
16	310	Hindi	Congruent	switch	1351	balance
16	311	Hindi	Congruent	Stay	1522	balance
16	312	English	Incongruent	switch	1469	balance
16	313	English	Incongruent	switch	1111	balance
16	314	Hindi	Congruent	switch	1035	balance
16	316	English	Incongruent	Stay	1028	balance
16	318	English	Incongruent	Stay	1393	balance
16	319	English	Incongruent	Stay	1126	balance
16	320	English	Incongruent	switch	897	balance
16	321	English	Congruent	switch	1228	balance
16	325	Hindi	Incongruent	switch	1066	balance
16	326	Hindi	Incongruent	switch	1705	balance
16	328	Hindi	Incongruent	switch	1404	balance
16	332	Hindi	Incongruent	switch	2347	balance
16	333	English	Congruent	switch	1418	balance
16	334	English	Congruent	switch	1062	balance
16	337	Hindi	Incongruent	switch	1586	balance
16	338	English	Congruent	switch	1093	balance
16	339	Hindi	Incongruent	switch	1411	balance
16	340	English	Congruent	switch	1636	balance
16	341	English	Incongruent	switch	1157	balance
16	342	English	Incongruent	switch	1364	balance
16	343	English	Incongruent	switch	1606	balance
16	344	Hindi	Congruent	switch	1439	balance
16	345	English	Incongruent	switch	2236	balance
16	346	Hindi	Congruent	switch	1195	balance
16	347	Hindi	Congruent	switch	1820	balance
16	349	Hindi	Congruent	switch	1545	balance
16	350	Hindi	Congruent	switch	1084	balance
16	351	English	Incongruent	switch	1792	balance
16	352	English	Incongruent	switch	1268	balance
16	353	Hindi	Congruent	switch	1171	balance
16	356	English	Incongruent	switch	1360	balance
16	357	English	Incongruent	switch	1476	balance
16	358	English	Incongruent	switch	1411	balance
16	360	Hindi	Congruent	switch	2416	balance
17	283	English	Congruent	switch	1548	balance
17	284	English	Congruent	Stay	1140	balance
17	285	English	Congruent	switch	1045	balance
17	286	English	Congruent	Stay	833	balance
17	288	English	Congruent	switch	2248	balance
17	289	English	Congruent	switch	1085	balance
17	290	English	Congruent	Stay	984	balance
17	291	English	Congruent	Stay	1000	balance
17	293	English	Congruent	switch	819	balance
17	294	English	Congruent	Stay	916	balance
17	295	English	Congruent	Stay	903	balance
17	296	English	Congruent	Stay	1428	balance
17	297	English	Congruent	Stay	1119	balance
17	299	English	Congruent	Stay	2351	balance
17	301	Hindi	Congruent	switch	1045	balance
17	302	Hindi	Congruent	Stay	1665	balance
17	303	Hindi	Congruent	Stay	886	balance
17	305	Hindi	Congruent	Stay	898	balance
17	306	Hindi	Congruent	Stay	1096	balance
17	307	Hindi	Congruent	Stay	1120	balance
17	309	Hindi	Congruent	Stay	1014	balance
17	310	Hindi	Congruent	Stay	1199	balance
17	311	Hindi	Congruent	switch	1338	balance
17	313	Hindi	Congruent	switch	2353	balance
17	314	Hindi	Congruent	switch	1085	balance
17	315	Hindi	Congruent	switch	910	balance
17	316	Hindi	Congruent	switch	770	balance
17	317	Hindi	Congruent	Stay	1442	balance
17	318	Hindi	Congruent	Stay	2321	balance
17	319	Hindi	Congruent	Stay	2563	balance
17	320	Hindi	Congruent	Stay	966	balance
17	321	English	Congruent	switch	2382	balance
17	322	English	Congruent	Stay	875	balance
17	324	English	Congruent	Stay	1249	balance
17	326	English	Congruent	Stay	1172	balance
17	328	Hindi	Incongruent	switch	2083	balance
17	329	English	Congruent	switch	1135	balance
17	331	English	Congruent	switch	2612	balance
17	336	English	Congruent	Stay	1281	balance
17	339	English	Congruent	Stay	1422	balance
17	340	English	Congruent	switch	1360	balance
17	341	Hindi	Congruent	Stay	997	balance
17	343	Hindi	Congruent	switch	1624	balance
17	345	Hindi	Congruent	switch	1352	balance
17	346	Hindi	Congruent	Stay	924	balance
17	347	Hindi	Congruent	switch	1435	balance
17	348	Hindi	Congruent	Stay	1091	balance
17	349	Hindi	Congruent	Stay	1139	balance
17	350	Hindi	Congruent	switch	1062	balance
17	351	Hindi	Congruent	Stay	1137	balance
17	352	Hindi	Congruent	switch	852	balance
17	354	Hindi	Congruent	Stay	984	balance
17	355	Hindi	Congruent	switch	2170	balance
17	356	Hindi	Congruent	switch	859	balance
17	357	Hindi	Congruent	switch	1366	balance
17	358	Hindi	Congruent	switch	929	balance
17	359	Hindi	Congruent	switch	1008	balance
17	360	Hindi	Congruent	Stay	1138	balance
19	281	Hindi	Congruent	switch	1435	balance
19	282	Hindi	Congruent	switch	794	balance
19	283	English	Incongruent	switch	1171	balance
19	284	English	Incongruent	switch	1319	balance
19	285	Hindi	Congruent	switch	1202	balance
19	286	English	Incongruent	switch	1132	balance
19	287	Hindi	Congruent	switch	781	balance
19	288	Hindi	Congruent	switch	955	balance
19	289	English	Incongruent	switch	1254	balance
19	290	Hindi	Congruent	switch	1044	balance
19	292	English	Incongruent	switch	1100	balance
19	294	Hindi	Congruent	switch	1138	balance
19	295	English	Incongruent	switch	1132	balance
19	298	English	Incongruent	switch	1110	balance
19	299	Hindi	Congruent	switch	1620	balance
19	300	English	Incongruent	switch	1352	balance
19	301	English	Congruent	switch	1082	balance
19	302	English	Congruent	switch	1246	balance
19	303	English	Congruent	switch	872	balance
19	304	Hindi	Incongruent	switch	1127	balance
19	305	Hindi	Incongruent	switch	1122	balance
19	306	Hindi	Incongruent	switch	886	balance
19	309	English	Congruent	switch	2761	balance
19	310	Hindi	Incongruent	switch	1275	balance
19	311	English	Congruent	switch	906	balance
19	312	English	Congruent	switch	1066	balance
19	313	English	Congruent	switch	1102	balance
19	315	Hindi	Incongruent	switch	1176	balance
19	317	Hindi	Incongruent	switch	1230	balance
19	318	English	Congruent	switch	940	balance
19	319	English	Congruent	switch	1500	balance
19	320	Hindi	Incongruent	switch	1096	balance
19	322	English	Incongruent	switch	981	balance
19	325	English	Incongruent	switch	2048	balance
19	326	English	Incongruent	switch	882	balance
19	327	English	Incongruent	Stay	1114	balance
19	328	Hindi	Congruent	switch	1433	balance
19	331	English	Incongruent	switch	1529	balance
19	334	English	Incongruent	switch	1050	balance
19	338	Hindi	Congruent	switch	1625	balance
19	339	Hindi	Congruent	Stay	993	balance
19	341	Hindi	Incongruent	switch	1083	balance
19	342	Hindi	Incongruent	switch	1594	balance
19	345	English	Congruent	switch	1539	balance
19	349	Hindi	Incongruent	switch	1755	balance
19	350	Hindi	Incongruent	switch	1602	balance
19	351	Hindi	Incongruent	switch	1565	balance
19	353	Hindi	Incongruent	switch	1067	balance
19	354	English	Congruent	switch	1091	balance
19	355	Hindi	Incongruent	switch	1598	balance
19	357	Hindi	Incongruent	Stay	1202	balance
19	360	Hindi	Incongruent	switch	929	balance
20	282	English	Incongruent	switch	810	balance
20	283	English	Incongruent	Stay	987	balance
20	284	English	Incongruent	Stay	1457	balance
20	285	English	Incongruent	Stay	760	balance
20	286	English	Incongruent	Stay	1240	balance
20	287	English	Incongruent	switch	1004	balance
20	288	English	Incongruent	switch	1413	balance
20	289	Hindi	Congruent	Stay	1008	balance
20	290	English	Incongruent	Stay	870	balance
20	292	English	Incongruent	switch	1177	balance
20	294	Hindi	Congruent	Stay	848	balance
20	296	Hindi	Congruent	Stay	1001	balance
20	297	Hindi	Congruent	Stay	1016	balance
20	298	Hindi	Congruent	switch	1377	balance
20	299	Hindi	Congruent	switch	1221	balance
20	300	Hindi	Congruent	switch	1038	balance
20	302	English	Congruent	switch	973	balance
20	303	Hindi	Incongruent	switch	2327	balance
20	304	English	Congruent	Stay	751	balance
20	305	Hindi	Incongruent	Stay	883	balance
20	306	Hindi	Incongruent	Stay	1584	balance
20	307	Hindi	Incongruent	switch	2648	balance
20	309	English	Congruent	switch	2243	balance
20	310	Hindi	Incongruent	Stay	1443	balance
20	311	English	Congruent	Stay	943	balance
20	313	English	Congruent	switch	1202	balance
20	316	English	Congruent	switch	683	balance
20	317	English	Congruent	Stay	999	balance
20	319	Hindi	Incongruent	Stay	978	balance
20	320	Hindi	Incongruent	Stay	1667	balance
20	322	Hindi	Congruent	Stay	1098	balance
20	323	Hindi	Congruent	switch	1756	balance
20	324	English	Incongruent	Stay	955	balance
20	325	English	Incongruent	Stay	934	balance
20	326	English	Incongruent	switch	1145	balance
20	328	English	Incongruent	Stay	1056	balance
20	329	Hindi	Congruent	Stay	1096	balance
20	330	English	Incongruent	Stay	1159	balance
20	333	Hindi	Congruent	switch	2027	balance
20	334	Hindi	Congruent	Stay	1318	balance
20	336	Hindi	Congruent	Stay	2117	balance
20	337	English	Incongruent	Stay	1081	balance
20	339	Hindi	Congruent	switch	2130	balance
20	340	Hindi	Congruent	Stay	798	balance
20	341	Hindi	Incongruent	switch	1793	balance
20	343	English	Congruent	switch	1376	balance
20	344	English	Congruent	switch	990	balance
20	345	English	Congruent	Stay	2509	balance
20	346	Hindi	Incongruent	switch	1172	balance
20	347	English	Congruent	Stay	909	balance
20	349	Hindi	Incongruent	switch	1213	balance
20	351	Hindi	Incongruent	Stay	1262	balance
20	352	Hindi	Incongruent	Stay	1039	balance
20	353	English	Congruent	Stay	983	balance
20	354	Hindi	Incongruent	switch	1507	balance
20	356	Hindi	Incongruent	switch	1105	balance
20	358	English	Congruent	switch	2196	balance
20	359	English	Congruent	switch	965	balance
20	360	Hindi	Incongruent	switch	1598	balance
21	281	English	Incongruent	switch	819	balance
21	283	Hindi	Congruent	switch	1155	balance
21	284	Hindi	Congruent	switch	802	balance
21	286	English	Incongruent	switch	892	balance
21	287	English	Incongruent	switch	765	balance
21	288	Hindi	Congruent	Stay	835	balance
21	289	English	Incongruent	switch	1098	balance
21	290	Hindi	Congruent	switch	772	balance
21	292	Hindi	Congruent	switch	954	balance
21	293	Hindi	Congruent	switch	1018	balance
21	294	Hindi	Congruent	switch	1101	balance
21	295	Hindi	Congruent	switch	1045	balance
21	296	Hindi	Congruent	switch	897	balance
21	298	Hindi	Congruent	switch	825	balance
21	299	English	Incongruent	switch	860	balance
21	300	Hindi	Congruent	switch	1117	balance
21	303	Hindi	Incongruent	switch	1052	balance
21	306	Hindi	Incongruent	switch	916	balance
21	307	English	Congruent	switch	1231	balance
21	308	English	Congruent	switch	887	balance
21	309	English	Congruent	switch	1002	balance
21	310	Hindi	Incongruent	switch	773	balance
21	311	English	Congruent	switch	1048	balance
21	312	English	Congruent	switch	1051	balance
21	313	English	Congruent	switch	986	balance
21	314	Hindi	Incongruent	switch	1030	balance
21	316	English	Congruent	switch	1113	balance
21	318	Hindi	Incongruent	switch	947	balance
21	319	Hindi	Incongruent	switch	1370	balance
21	320	English	Congruent	switch	885	balance
21	321	Hindi	Congruent	switch	913	balance
21	322	Hindi	Congruent	switch	744	balance
21	323	Hindi	Congruent	switch	1000	balance
21	324	Hindi	Congruent	Stay	872	balance
21	328	Hindi	Congruent	Stay	811	balance
21	329	English	Incongruent	switch	846	balance
21	330	Hindi	Congruent	switch	925	balance
21	332	Hindi	Congruent	switch	1156	balance
21	333	Hindi	Congruent	switch	989	balance
21	334	English	Incongruent	switch	764	balance
21	336	English	Incongruent	switch	1335	balance
21	337	English	Incongruent	switch	297	balance
21	338	Hindi	Congruent	Stay	826	balance
21	341	English	Congruent	switch	878	balance
21	342	Hindi	Incongruent	switch	1127	balance
21	343	Hindi	Incongruent	switch	1046	balance
21	344	English	Congruent	switch	1415	balance
21	346	Hindi	Incongruent	switch	983	balance
21	347	English	Congruent	switch	1251	balance
21	349	English	Congruent	switch	824	balance
21	350	English	Congruent	switch	891	balance
21	351	English	Congruent	switch	693	balance
21	353	Hindi	Incongruent	switch	727	balance
21	356	English	Congruent	switch	1045	balance
21	358	English	Congruent	switch	1115	balance
22	281	English	Incongruent	Stay	841	balance
22	282	English	Incongruent	Stay	998	balance
22	284	Hindi	Congruent	Stay	1147	balance
22	285	English	Incongruent	Stay	1072	balance
22	286	English	Incongruent	Stay	1372	balance
22	287	Hindi	Congruent	switch	1656	balance
22	288	Hindi	Congruent	Stay	1845	balance
22	289	English	Incongruent	switch	1481	balance
22	290	Hindi	Congruent	switch	1305	balance
22	294	Hindi	Congruent	Stay	1721	balance
22	295	English	Incongruent	Stay	1527	balance
22	296	English	Incongruent	Stay	1026	balance
22	297	Hindi	Congruent	Stay	1482	balance
22	298	English	Incongruent	Stay	864	balance
22	300	English	Incongruent	Stay	1219	balance
22	301	Hindi	Incongruent	Stay	1431	balance
22	302	Hindi	Incongruent	Stay	1705	balance
22	303	Hindi	Incongruent	Stay	875	balance
22	305	Hindi	Incongruent	Stay	1058	balance
22	306	English	Congruent	switch	1114	balance
22	307	English	Congruent	switch	962	balance
22	308	Hindi	Incongruent	switch	1627	balance
22	310	Hindi	Incongruent	Stay	1233	balance
22	311	Hindi	Incongruent	Stay	1506	balance
22	312	English	Congruent	Stay	915	balance
22	314	Hindi	Incongruent	Stay	988	balance
22	315	Hindi	Incongruent	Stay	1224	balance
22	316	Hindi	Incongruent	Stay	1025	balance
22	317	English	Congruent	Stay	2446	balance
22	318	Hindi	Incongruent	Stay	1906	balance
22	320	English	Congruent	Stay	1632	balance
22	322	Hindi	Congruent	Stay	1381	balance
22	323	English	Incongruent	switch	2601	balance
22	326	English	Incongruent	Stay	1453	balance
22	329	Hindi	Congruent	Stay	2184	balance
22	330	English	Incongruent	switch	1388	balance
22	332	English	Incongruent	Stay	1411	balance
22	334	Hindi	Congruent	switch	1861	balance
22	336	Hindi	Congruent	Stay	1577	balance
22	337	Hindi	Congruent	Stay	1227	balance
22	338	Hindi	Congruent	switch	1688	balance
22	342	Hindi	Incongruent	switch	1555	balance
22	343	Hindi	Incongruent	Stay	1568	balance
22	344	English	Congruent	switch	1758	balance
22	346	English	Congruent	switch	1276	balance
22	348	English	Congruent	Stay	1015	balance
22	349	English	Congruent	switch	2352	balance
22	354	Hindi	Incongruent	Stay	1667	balance
22	355	English	Congruent	switch	1648	balance
22	356	Hindi	Incongruent	switch	1695	balance
22	357	English	Congruent	switch	1640	balance
22	358	Hindi	Incongruent	switch	2090	balance
22	360	English	Congruent	switch	1974	balance
23	281	Hindi	Congruent	switch	1258	balance
23	282	Hindi	Congruent	switch	1787	balance
23	283	Hindi	Congruent	switch	1933	balance
23	284	Hindi	Congruent	switch	920	balance
23	285	Hindi	Congruent	switch	929	balance
23	286	Hindi	Congruent	switch	1048	balance
23	287	Hindi	Congruent	Stay	864	balance
23	288	English	Incongruent	switch	1183	balance
23	289	Hindi	Congruent	switch	762	balance
23	290	English	Incongruent	switch	1000	balance
23	296	English	Incongruent	switch	1032	balance
23	297	English	Incongruent	switch	882	balance
23	298	English	Incongruent	switch	796	balance
23	302	Hindi	Incongruent	switch	1356	balance
23	304	English	Congruent	switch	1590	balance
23	305	English	Congruent	switch	822	balance
23	306	English	Congruent	switch	970	balance
23	308	Hindi	Incongruent	switch	885	balance
23	309	Hindi	Incongruent	switch	727	balance
23	310	English	Congruent	switch	866	balance
23	311	Hindi	Incongruent	switch	998	balance
23	312	Hindi	Incongruent	switch	993	balance
23	313	English	Congruent	switch	887	balance
23	314	Hindi	Incongruent	switch	681	balance
23	316	English	Congruent	switch	754	balance
23	317	English	Congruent	switch	2046	balance
23	319	Hindi	Incongruent	switch	816	balance
23	320	English	Congruent	switch	902	balance
23	324	Hindi	Congruent	switch	1442	balance
23	326	English	Incongruent	switch	1239	balance
23	327	Hindi	Congruent	switch	369	balance
23	328	Hindi	Congruent	switch	907	balance
23	330	English	Incongruent	switch	680	balance
23	331	Hindi	Congruent	switch	2335	balance
23	334	English	Incongruent	switch	823	balance
23	335	English	Incongruent	switch	1211	balance
23	336	English	Incongruent	Stay	1519	balance
23	337	Hindi	Congruent	Stay	748	balance
23	339	Hindi	Congruent	switch	846	balance
23	340	Hindi	Congruent	switch	1195	balance
23	341	English	Congruent	Stay	805	balance
23	343	English	Congruent	Stay	984	balance
23	344	Hindi	Incongruent	switch	1138	balance
23	347	English	Congruent	switch	1104	balance
23	348	English	Congruent	switch	609	balance
23	350	Hindi	Incongruent	Stay	1158	balance
23	351	Hindi	Incongruent	switch	1176	balance
23	352	Hindi	Incongruent	Stay	923	balance
23	353	Hindi	Incongruent	Stay	918	balance
23	354	English	Congruent	Stay	1015	balance
23	355	Hindi	Incongruent	switch	1069	balance
23	358	Hindi	Incongruent	Stay	833	balance
24	281	Hindi	Congruent	switch	2046	balance
24	282	Hindi	Congruent	Stay	809	balance
24	284	English	Incongruent	switch	923	balance
24	285	Hindi	Congruent	switch	918	balance
24	287	Hindi	Congruent	Stay	793	balance
24	288	Hindi	Congruent	Stay	622	balance
24	290	English	Incongruent	switch	916	balance
24	293	Hindi	Congruent	switch	1603	balance
24	294	Hindi	Congruent	Stay	771	balance
24	295	English	Incongruent	Stay	872	balance
24	296	Hindi	Congruent	switch	1463	balance
24	298	English	Incongruent	switch	784	balance
24	301	Hindi	Incongruent	switch	1487	balance
24	303	English	Congruent	Stay	711	balance
24	304	English	Congruent	switch	389	balance
24	305	English	Congruent	switch	1306	balance
24	307	Hindi	Incongruent	switch	1935	balance
24	308	Hindi	Incongruent	switch	1397	balance
24	309	Hindi	Incongruent	Stay	1054	balance
24	310	Hindi	Incongruent	switch	642	balance
24	311	English	Congruent	switch	284	balance
24	312	English	Congruent	Stay	1023	balance
24	314	English	Congruent	switch	1259	balance
24	315	Hindi	Incongruent	Stay	857	balance
24	316	Hindi	Incongruent	Stay	752	balance
24	317	English	Congruent	switch	1980	balance
24	318	Hindi	Incongruent	switch	2538	balance
24	320	English	Congruent	switch	1720	balance
24	323	Hindi	Congruent	Stay	848	balance
24	324	Hindi	Congruent	Stay	842	balance
24	326	Hindi	Congruent	Stay	962	balance
24	328	Hindi	Congruent	Stay	1104	balance
24	329	Hindi	Congruent	Stay	1099	balance
24	331	Hindi	Congruent	Stay	1368	balance
24	333	Hindi	Congruent	Stay	722	balance
24	334	Hindi	Congruent	switch	712	balance
24	336	Hindi	Congruent	switch	924	balance
24	337	English	Incongruent	Stay	786	balance
24	339	Hindi	Congruent	switch	792	balance
24	345	English	Congruent	Stay	1037	balance
24	346	English	Congruent	Stay	1046	balance
24	347	English	Congruent	Stay	1030	balance
24	350	English	Congruent	switch	1116	balance
24	352	English	Congruent	switch	779	balance
24	353	Hindi	Incongruent	switch	841	balance
24	354	English	Congruent	switch	894	balance
24	356	English	Congruent	switch	1200	balance
24	357	English	Congruent	switch	282	balance
24	359	English	Congruent	switch	1548	balance
25	281	English	Incongruent	switch	1478	balance
25	282	English	Incongruent	Stay	883	balance
25	284	English	Incongruent	Stay	982	balance
25	286	English	Incongruent	Stay	999	balance
25	287	Hindi	Congruent	Stay	1357	balance
25	288	Hindi	Congruent	Stay	1162	balance
25	289	Hindi	Congruent	switch	1531	balance
25	290	Hindi	Congruent	switch	1695	balance
25	291	English	Incongruent	Stay	1121	balance
25	292	Hindi	Congruent	switch	1463	balance
25	293	English	Incongruent	switch	2004	balance
25	295	Hindi	Congruent	switch	1659	balance
25	296	Hindi	Congruent	Stay	637	balance
25	298	Hindi	Congruent	Stay	2195	balance
25	299	English	Incongruent	Stay	1956	balance
25	300	English	Incongruent	switch	1126	balance
25	302	English	Congruent	Stay	1793	balance
25	303	Hindi	Incongruent	switch	1427	balance
25	305	English	Congruent	switch	2214	balance
25	306	Hindi	Incongruent	switch	1054	balance
25	308	Hindi	Incongruent	Stay	1814	balance
25	309	English	Congruent	Stay	1246	balance
25	310	Hindi	Incongruent	Stay	1859	balance
25	312	Hindi	Incongruent	Stay	2299	balance
25	315	English	Congruent	switch	1489	balance
25	316	Hindi	Incongruent	switch	875	balance
25	318	Hindi	Incongruent	switch	1325	balance
25	319	English	Congruent	switch	417	balance
25	320	Hindi	Incongruent	Stay	1260	balance
25	321	Hindi	Congruent	Stay	1946	balance
25	322	Hindi	Congruent	switch	1596	balance
25	326	Hindi	Congruent	Stay	574	balance
25	327	Hindi	Congruent	Stay	1864	balance
25	328	English	Incongruent	switch	1042	balance
25	329	Hindi	Congruent	Stay	1915	balance
25	330	English	Incongruent	switch	980	balance
25	332	English	Incongruent	Stay	1708	balance
25	334	English	Incongruent	switch	1098	balance
25	336	English	Incongruent	Stay	2562	balance
25	337	Hindi	Congruent	Stay	953	balance
25	338	Hindi	Congruent	Stay	998	balance
25	339	Hindi	Congruent	switch	1504	balance
25	343	Hindi	Incongruent	Stay	1036	balance
25	344	Hindi	Incongruent	Stay	1463	balance
25	346	Hindi	Incongruent	switch	936	balance
25	348	Hindi	Incongruent	Stay	2175	balance
25	353	English	Congruent	Stay	1361	balance
25	356	Hindi	Incongruent	Stay	869	balance
25	357	Hindi	Incongruent	Stay	1464	balance
25	359	Hindi	Incongruent	Stay	1095	balance
25	360	English	Congruent	switch	1492	balance
26	282	English	Incongruent	Stay	736	balance
26	285	English	Incongruent	Stay	1083	balance
26	286	Hindi	Congruent	Stay	588	balance
26	287	Hindi	Congruent	switch	846	balance
26	288	English	Incongruent	Stay	766	balance
26	289	Hindi	Congruent	Stay	804	balance
26	295	Hindi	Congruent	Stay	1515	balance
26	296	Hindi	Congruent	switch	2004	balance
26	297	English	Incongruent	Stay	1490	balance
26	300	Hindi	Congruent	Stay	1202	balance
26	303	English	Congruent	Stay	2294	balance
26	305	English	Congruent	switch	653	balance
26	306	English	Congruent	Stay	864	balance
26	307	English	Congruent	Stay	1346	balance
26	309	English	Congruent	Stay	830	balance
26	310	English	Congruent	switch	743	balance
26	311	English	Congruent	switch	1370	balance
26	312	English	Congruent	Stay	810	balance
26	314	English	Congruent	Stay	822	balance
26	317	English	Congruent	Stay	734	balance
26	318	English	Congruent	switch	327	balance
26	319	English	Congruent	switch	654	balance
26	322	Hindi	Congruent	switch	736	balance
26	324	English	Incongruent	Stay	941	balance
26	326	Hindi	Congruent	switch	879	balance
26	328	Hindi	Congruent	switch	1081	balance
26	332	Hindi	Congruent	Stay	602	balance
26	334	English	Incongruent	Stay	1453	balance
26	336	Hindi	Congruent	switch	812	balance
26	337	Hindi	Congruent	switch	1652	balance
26	338	English	Incongruent	Stay	706	balance
26	339	Hindi	Congruent	Stay	922	balance
26	340	Hindi	Congruent	Stay	710	balance
26	341	English	Congruent	switch	886	balance
26	342	English	Congruent	switch	1365	balance
26	347	English	Congruent	Stay	846	balance
26	351	English	Congruent	Stay	1153	balance
26	356	English	Congruent	Stay	853	balance
26	358	English	Congruent	switch	904	balance
26	359	English	Congruent	Stay	961	balance
26	360	English	Congruent	Stay	811	balance
27	281	Hindi	Incongruent	switch	1397	balance
27	283	Hindi	Incongruent	switch	973	balance
27	284	English	Congruent	switch	1276	balance
27	285	Hindi	Incongruent	switch	1113	balance
27	287	Hindi	Incongruent	switch	933	balance
27	288	English	Congruent	switch	769	balance
27	289	English	Congruent	switch	925	balance
27	290	Hindi	Incongruent	switch	1287	balance
27	291	English	Congruent	switch	1010	balance
27	292	Hindi	Incongruent	switch	1016	balance
27	293	English	Congruent	switch	894	balance
27	295	English	Congruent	switch	1645	balance
27	296	Hindi	Incongruent	switch	780	balance
27	297	English	Congruent	switch	1111	balance
27	298	Hindi	Incongruent	switch	1020	balance
27	299	Hindi	Incongruent	Stay	859	balance
27	300	English	Congruent	switch	1192	balance
27	301	Hindi	Congruent	switch	857	balance
27	302	English	Incongruent	switch	1198	balance
27	303	Hindi	Congruent	switch	1198	balance
27	304	English	Incongruent	switch	1696	balance
27	305	Hindi	Congruent	switch	1360	balance
27	306	Hindi	Congruent	switch	894	balance
27	307	English	Incongruent	switch	975	balance
27	308	English	Incongruent	switch	1127	balance
27	309	English	Incongruent	switch	955	balance
27	310	Hindi	Congruent	switch	1203	balance
27	312	English	Incongruent	switch	2791	balance
27	313	English	Incongruent	switch	1081	balance
27	314	English	Incongruent	switch	717	balance
27	315	Hindi	Congruent	switch	858	balance
27	317	English	Incongruent	switch	1016	balance
27	318	Hindi	Congruent	switch	1046	balance
27	319	Hindi	Congruent	switch	1778	balance
27	320	English	Incongruent	switch	1027	balance
27	321	English	Congruent	switch	1631	balance
27	322	English	Congruent	switch	1141	balance
27	323	English	Congruent	switch	1667	balance
27	324	English	Congruent	switch	986	balance
27	325	Hindi	Incongruent	switch	1907	balance
27	328	English	Congruent	switch	1006	balance
27	329	English	Congruent	switch	1251	balance
27	331	English	Congruent	switch	1592	balance
27	332	English	Congruent	switch	1307	balance
27	333	Hindi	Incongruent	switch	1447	balance
27	335	English	Congruent	Stay	1531	balance
27	336	Hindi	Incongruent	switch	1559	balance
27	338	English	Congruent	switch	1216	balance
27	339	English	Congruent	switch	2431	balance
27	340	Hindi	Incongruent	switch	1619	balance
27	341	Hindi	Congruent	switch	1125	balance
27	343	English	Incongruent	switch	2467	balance
27	344	Hindi	Congruent	switch	1887	balance
27	345	Hindi	Congruent	switch	928	balance
27	346	Hindi	Congruent	switch	1321	balance
27	347	Hindi	Congruent	switch	1563	balance
27	348	English	Incongruent	switch	1106	balance
27	349	Hindi	Congruent	switch	1421	balance
27	350	English	Incongruent	switch	1664	balance
27	351	English	Incongruent	switch	1070	balance
27	352	English	Incongruent	switch	1487	balance
27	354	Hindi	Congruent	switch	1662	balance
27	355	Hindi	Congruent	switch	2156	balance
27	356	Hindi	Congruent	switch	1141	balance
27	357	English	Incongruent	switch	1121	balance
27	358	English	Incongruent	switch	1058	balance
27	359	Hindi	Congruent	switch	1661	balance
28	281	English	Congruent	Stay	916	balance
28	282	Hindi	Incongruent	switch	974	balance
28	283	Hindi	Incongruent	switch	1080	balance
28	285	Hindi	Incongruent	switch	1021	balance
28	286	English	Congruent	Stay	930	balance
28	287	Hindi	Incongruent	Stay	723	balance
28	288	English	Congruent	Stay	968	balance
28	289	English	Congruent	switch	835	balance
28	290	English	Congruent	Stay	1261	balance
28	291	Hindi	Incongruent	Stay	1034	balance
28	293	English	Congruent	Stay	848	balance
28	296	English	Congruent	switch	1146	balance
28	298	Hindi	Incongruent	Stay	804	balance
28	299	Hindi	Incongruent	Stay	846	balance
28	300	Hindi	Incongruent	Stay	904	balance
28	304	English	Incongruent	Stay	2891	balance
28	306	English	Incongruent	switch	913	balance
28	307	English	Incongruent	Stay	965	balance
28	308	English	Incongruent	Stay	961	balance
28	309	English	Incongruent	Stay	853	balance
28	310	Hindi	Congruent	switch	884	balance
28	311	English	Incongruent	Stay	1245	balance
28	312	English	Incongruent	Stay	845	balance
28	313	English	Incongruent	Stay	1486	balance
28	315	Hindi	Congruent	switch	863	balance
28	316	Hindi	Congruent	Stay	893	balance
28	317	English	Incongruent	switch	965	balance
28	318	Hindi	Congruent	Stay	1042	balance
28	319	English	Incongruent	Stay	1078	balance
28	320	English	Incongruent	Stay	1046	balance
28	322	English	Congruent	switch	754	balance
28	323	Hindi	Incongruent	switch	2047	balance
28	324	Hindi	Incongruent	switch	997	balance
28	326	Hindi	Incongruent	switch	1239	balance
28	328	English	Congruent	switch	937	balance
28	331	Hindi	Incongruent	Stay	1205	balance
28	336	Hindi	Incongruent	Stay	981	balance
28	338	Hindi	Incongruent	Stay	704	balance
28	339	English	Congruent	switch	832	balance
28	341	Hindi	Congruent	Stay	778	balance
28	343	English	Incongruent	switch	1383	balance
28	344	Hindi	Congruent	Stay	1916	balance
28	347	Hindi	Congruent	switch	1406	balance
28	350	Hindi	Congruent	switch	773	balance
28	351	English	Incongruent	Stay	1185	balance
28	352	English	Incongruent	switch	583	balance
28	353	Hindi	Congruent	switch	1140	balance
28	360	English	Incongruent	switch	1136	balance
29	282	Hindi	Incongruent	Stay	1167	balance
29	284	Hindi	Incongruent	switch	1189	balance
29	285	English	Congruent	switch	1138	balance
29	286	English	Congruent	Stay	1146	balance
29	287	Hindi	Incongruent	switch	1484	balance
29	288	English	Congruent	Stay	770	balance
29	289	English	Congruent	switch	1174	balance
29	290	English	Congruent	Stay	1003	balance
29	291	Hindi	Incongruent	Stay	1756	balance
29	293	English	Congruent	switch	1279	balance
29	294	Hindi	Incongruent	switch	929	balance
29	295	English	Congruent	switch	1096	balance
29	296	Hindi	Incongruent	switch	1097	balance
29	299	English	Congruent	Stay	867	balance
29	300	English	Congruent	switch	2010	balance
29	301	Hindi	Congruent	Stay	865	balance
29	302	English	Incongruent	Stay	1043	balance
29	303	English	Incongruent	Stay	1361	balance
29	304	Hindi	Congruent	Stay	1973	balance
29	305	English	Incongruent	Stay	953	balance
29	306	Hindi	Congruent	Stay	1334	balance
29	307	Hindi	Congruent	switch	1555	balance
29	308	Hindi	Congruent	Stay	1478	balance
29	309	English	Incongruent	Stay	1273	balance
29	310	English	Incongruent	Stay	1541	balance
29	311	English	Incongruent	Stay	975	balance
29	312	English	Incongruent	Stay	1194	balance
29	313	Hindi	Congruent	Stay	1353	balance
29	314	English	Incongruent	switch	973	balance
29	315	Hindi	Congruent	Stay	1692	balance
29	316	Hindi	Congruent	Stay	954	balance
29	318	Hindi	Congruent	Stay	1392	balance
29	320	Hindi	Congruent	Stay	1340	balance
29	321	English	Congruent	switch	1275	balance
29	322	Hindi	Incongruent	Stay	1339	balance
29	323	Hindi	Incongruent	switch	984	balance
29	324	Hindi	Incongruent	switch	1399	balance
29	325	English	Congruent	Stay	950	balance
29	326	English	Congruent	switch	1492	balance
29	327	Hindi	Incongruent	switch	1115	balance
29	328	Hindi	Incongruent	switch	1275	balance
29	329	Hindi	Incongruent	Stay	1401	balance
29	330	English	Congruent	switch	1119	balance
29	331	Hindi	Incongruent	switch	1774	balance
29	332	English	Congruent	Stay	1883	balance
29	334	Hindi	Incongruent	switch	913	balance
29	335	English	Congruent	switch	1277	balance
29	336	Hindi	Incongruent	switch	1288	balance
29	337	English	Congruent	Stay	1065	balance
29	339	English	Congruent	switch	841	balance
29	340	English	Congruent	Stay	1420	balance
29	341	Hindi	Congruent	switch	1455	balance
29	343	Hindi	Congruent	Stay	1516	balance
29	344	Hindi	Congruent	switch	1478	balance
29	346	English	Incongruent	switch	1319	balance
29	347	Hindi	Congruent	switch	2447	balance
29	348	Hindi	Congruent	Stay	1384	balance
29	349	English	Incongruent	switch	1001	balance
29	350	English	Incongruent	switch	818	balance
29	352	English	Incongruent	Stay	1027	balance
29	353	Hindi	Congruent	switch	1388	balance
29	354	English	Incongruent	switch	1080	balance
29	355	Hindi	Congruent	Stay	1243	balance
29	356	Hindi	Congruent	switch	1058	balance
29	357	English	Incongruent	switch	1394	balance
29	358	English	Incongruent	switch	1308	balance
30	281	English	Congruent	Stay	624	balance
30	282	Hindi	Incongruent	Stay	1824	balance
30	284	Hindi	Incongruent	Stay	794	balance
30	285	English	Congruent	Stay	868	balance
30	286	English	Congruent	Stay	952	balance
30	287	Hindi	Incongruent	switch	1578	balance
30	288	English	Congruent	Stay	600	balance
30	289	English	Congruent	Stay	1064	balance
30	290	English	Congruent	Stay	711	balance
30	291	English	Congruent	Stay	831	balance
30	292	Hindi	Incongruent	Stay	842	balance
30	293	English	Congruent	Stay	756	balance
30	294	Hindi	Incongruent	Stay	1095	balance
30	295	Hindi	Incongruent	Stay	969	balance
30	296	Hindi	Incongruent	Stay	795	balance
30	297	English	Congruent	Stay	980	balance
30	300	English	Congruent	Stay	2618	balance
30	301	Hindi	Congruent	Stay	1036	balance
30	302	English	Incongruent	Stay	866	balance
30	303	English	Incongruent	Stay	837	balance
30	305	Hindi	Congruent	Stay	1103	balance
30	307	English	Incongruent	Stay	1455	balance
30	308	Hindi	Congruent	Stay	1212.27	balance
30	309	English	Incongruent	Stay	745	balance
30	311	English	Incongruent	Stay	1068	balance
30	312	English	Incongruent	Stay	831	balance
30	313	English	Incongruent	Stay	1109	balance
30	315	English	Incongruent	Stay	840	balance
30	316	Hindi	Congruent	Stay	1033	balance
30	318	Hindi	Congruent	Stay	939	balance
30	319	English	Incongruent	Stay	1078	balance
30	320	English	Incongruent	Stay	655	balance
30	323	Hindi	Incongruent	Stay	2429.27	balance
30	324	English	Congruent	Stay	883	balance
30	328	Hindi	Incongruent	Stay	1109	balance
30	329	Hindi	Incongruent	Stay	1410	balance
30	330	Hindi	Incongruent	Stay	770	balance
30	332	English	Congruent	Stay	1127	balance
30	335	Hindi	Incongruent	Stay	1723	balance
30	336	Hindi	Incongruent	Stay	1155	balance
30	337	Hindi	Incongruent	Stay	482.32	balance
30	338	Hindi	Incongruent	Stay	1316.54	balance
30	340	Hindi	Incongruent	Stay	1421	balance
30	341	Hindi	Congruent	Stay	2162.58	balance
30	342	Hindi	Congruent	Stay	964	balance
30	349	Hindi	Congruent	Stay	1006	balance
30	351	Hindi	Congruent	Stay	1436.65	balance
30	354	Hindi	Congruent	Stay	1835	balance
30	356	English	Incongruent	switch	861	balance
30	357	Hindi	Congruent	Stay	901	balance
30	358	Hindi	Congruent	Stay	949	balance
31	281	English	Incongruent	switch	1093	balance
31	282	Hindi	Congruent	switch	932	balance
31	283	English	Incongruent	Stay	1156	balance
31	284	English	Incongruent	Stay	984	balance
31	286	Hindi	Congruent	Stay	733	balance
31	287	English	Incongruent	switch	630	balance
31	288	Hindi	Congruent	switch	606	balance
31	289	English	Incongruent	Stay	851	balance
31	292	Hindi	Congruent	Stay	1165	balance
31	293	Hindi	Congruent	switch	1131	balance
31	294	English	Incongruent	Stay	839	balance
31	295	Hindi	Congruent	switch	769	balance
31	296	English	Incongruent	Stay	786	balance
31	299	English	Incongruent	switch	700	balance
31	300	English	Incongruent	Stay	1007	balance
31	302	Hindi	Incongruent	Stay	1827	balance
31	306	English	Congruent	Stay	752	balance
31	307	English	Congruent	switch	1246	balance
31	308	Hindi	Incongruent	Stay	1516	balance
31	309	Hindi	Incongruent	Stay	915	balance
31	310	English	Congruent	Stay	874	balance
31	313	English	Congruent	switch	714	balance
31	314	Hindi	Incongruent	switch	855	balance
31	315	English	Congruent	Stay	783	balance
31	320	English	Congruent	Stay	939	balance
31	323	Hindi	Congruent	switch	1647	balance
31	324	Hindi	Congruent	Stay	1141	balance
31	325	English	Incongruent	Stay	1027	balance
31	326	English	Incongruent	Stay	789	balance
31	327	Hindi	Congruent	switch	1365	balance
31	328	Hindi	Congruent	switch	1313	balance
31	330	English	Incongruent	Stay	717	balance
31	331	English	Incongruent	switch	1333	balance
31	332	English	Incongruent	Stay	1154	balance
31	333	Hindi	Congruent	switch	917	balance
31	334	English	Incongruent	Stay	868	balance
31	335	English	Incongruent	switch	1686	balance
31	337	Hindi	Congruent	Stay	968	balance
31	339	Hindi	Congruent	Stay	609	balance
31	344	English	Congruent	switch	1010	balance
31	345	English	Congruent	Stay	990	balance
31	346	English	Congruent	switch	792	balance
31	347	Hindi	Incongruent	Stay	668	balance
31	348	Hindi	Incongruent	Stay	1356	balance
31	350	English	Congruent	Stay	682	balance
31	353	Hindi	Incongruent	Stay	1015	balance
31	354	English	Congruent	Stay	1970	balance
31	355	Hindi	Incongruent	Stay	844	balance
31	357	English	Congruent	Stay	792	balance
31	359	English	Congruent	Stay	1138	balance
31	360	English	Congruent	Stay	743	balance
1	281	Hindi	Incongruent	Stay	739	no balance
1	282	Hindi	Incongruent	Stay	925	no balance
1	283	Hindi	Incongruent	Stay	1656	no balance
1	284	Hindi	Incongruent	Stay	1188	no balance
1	285	Hindi	Incongruent	Stay	691	no balance
1	286	Hindi	Incongruent	Stay	600	no balance
1	287	Hindi	Incongruent	Stay	917	no balance
1	288	Hindi	Incongruent	Stay	830	no balance
1	289	Hindi	Incongruent	Stay	660	no balance
1	290	Hindi	Incongruent	Stay	741	no balance
1	291	Hindi	Incongruent	Stay	990	no balance
1	292	Hindi	Incongruent	Stay	802	no balance
1	293	Hindi	Incongruent	Stay	968	no balance
1	294	Hindi	Incongruent	Stay	896	no balance
1	295	Hindi	Incongruent	Stay	982	no balance
1	296	Hindi	Incongruent	Stay	997	no balance
1	298	Hindi	Incongruent	Stay	657	no balance
1	299	Hindi	Incongruent	Stay	653	no balance
1	300	Hindi	Incongruent	Stay	1291	no balance
1	301	Hindi	Congruent	Stay	901	no balance
1	302	Hindi	Congruent	Stay	1324	no balance
1	305	Hindi	Congruent	Stay	847	no balance
1	306	Hindi	Congruent	Stay	960	no balance
1	310	Hindi	Congruent	Stay	1181	no balance
1	311	Hindi	Congruent	Stay	921	no balance
1	312	Hindi	Congruent	Stay	1051	no balance
1	313	Hindi	Congruent	Stay	980	no balance
1	314	Hindi	Congruent	Stay	1116	no balance
1	315	Hindi	Congruent	Stay	1243	no balance
1	316	Hindi	Congruent	Stay	699	no balance
1	318	Hindi	Congruent	Stay	1053	no balance
1	319	Hindi	Congruent	Stay	1075	no balance
1	321	Hindi	Incongruent	Stay	1782	no balance
1	322	Hindi	Incongruent	Stay	870	no balance
1	324	Hindi	Incongruent	Stay	1025	no balance
1	325	Hindi	Incongruent	Stay	813	no balance
1	327	Hindi	Incongruent	Stay	1291	no balance
1	328	Hindi	Incongruent	Stay	1305	no balance
1	329	Hindi	Incongruent	Stay	726	no balance
1	332	Hindi	Incongruent	Stay	926	no balance
1	333	Hindi	Incongruent	Stay	859	no balance
1	334	Hindi	Incongruent	switch	1169	no balance
1	335	Hindi	Incongruent	Stay	1165	no balance
1	336	Hindi	Incongruent	Stay	910	no balance
1	337	Hindi	Incongruent	Stay	811	no balance
1	338	Hindi	Incongruent	Stay	694	no balance
1	339	Hindi	Incongruent	Stay	798	no balance
1	340	Hindi	Incongruent	Stay	914	no balance
1	341	Hindi	Congruent	Stay	618	no balance
1	342	Hindi	Congruent	Stay	2520	no balance
1	345	Hindi	Congruent	Stay	1549	no balance
1	347	Hindi	Congruent	Stay	945	no balance
1	349	Hindi	Congruent	Stay	728	no balance
1	350	Hindi	Congruent	Stay	844	no balance
1	351	Hindi	Congruent	Stay	1085	no balance
1	352	Hindi	Congruent	Stay	1535	no balance
1	355	Hindi	Congruent	Stay	920	no balance
1	356	Hindi	Congruent	Stay	858	no balance
1	357	Hindi	Congruent	Stay	719	no balance
1	358	Hindi	Congruent	Stay	923	no balance
1	360	Hindi	Congruent	Stay	994	no balance
2	281	English	Congruent	Stay	1201	no balance
2	282	English	Congruent	Stay	1178	no balance
2	283	Hindi	Incongruent	Stay	1136	no balance
2	284	English	Congruent	Stay	891	no balance
2	285	Hindi	Incongruent	Stay	1472	no balance
2	286	English	Congruent	Stay	1892	no balance
2	287	English	Congruent	Stay	1100	no balance
2	288	Hindi	Incongruent	Stay	1412	no balance
2	289	English	Congruent	Stay	1583	no balance
2	290	Hindi	Incongruent	Stay	787	no balance
2	291	English	Congruent	Stay	1475	no balance
2	292	English	Congruent	Stay	2092	no balance
2	293	Hindi	Incongruent	switch	2621	no balance
2	294	English	Congruent	Stay	1229	no balance
2	295	English	Congruent	Stay	1282	no balance
2	296	English	Congruent	Stay	1221	no balance
2	297	English	Congruent	Stay	1406	no balance
2	298	English	Congruent	Stay	1047	no balance
2	299	Hindi	Incongruent	Stay	1978	no balance
2	300	English	Congruent	Stay	1576	no balance
2	301	English	Incongruent	Stay	1649	no balance
2	302	English	Incongruent	Stay	1447	no balance
2	303	English	Incongruent	Stay	1154	no balance
2	304	Hindi	Congruent	Stay	1247	no balance
2	306	Hindi	Congruent	Stay	1130	no balance
2	307	Hindi	Congruent	Stay	1063	no balance
2	308	Hindi	Congruent	Stay	2206	no balance
2	310	English	Incongruent	Stay	1325	no balance
2	311	English	Incongruent	switch	1148	no balance
2	312	English	Incongruent	Stay	1098	no balance
2	313	Hindi	Congruent	Stay	1536	no balance
2	314	English	Incongruent	Stay	1106	no balance
2	315	English	Incongruent	Stay	1887	no balance
2	316	Hindi	Congruent	switch	915	no balance
2	317	English	Incongruent	Stay	1071	no balance
2	318	English	Incongruent	switch	1448	no balance
2	319	Hindi	Congruent	switch	1051	no balance
2	320	Hindi	Congruent	Stay	1276	no balance
2	321	Hindi	Incongruent	switch	1471	no balance
2	322	English	Congruent	Stay	984	no balance
2	323	English	Congruent	Stay	1697	no balance
2	324	Hindi	Incongruent	switch	1469	no balance
2	325	Hindi	Incongruent	switch	1263	no balance
2	326	Hindi	Incongruent	Stay	1607	no balance
2	327	English	Congruent	Stay	1327	no balance
2	329	Hindi	Incongruent	switch	1006	no balance
2	330	English	Congruent	Stay	1113	no balance
2	331	English	Congruent	Stay	1072	no balance
2	332	English	Congruent	switch	1004	no balance
2	333	English	Congruent	switch	1353	no balance
2	334	English	Congruent	switch	1250	no balance
2	335	English	Congruent	Stay	1676	no balance
2	336	English	Congruent	Stay	953	no balance
2	337	English	Congruent	switch	1444	no balance
2	338	English	Congruent	Stay	959	no balance
2	339	Hindi	Incongruent	switch	1023	no balance
2	340	English	Congruent	Stay	1032	no balance
2	341	English	Incongruent	Stay	690	no balance
2	342	English	Incongruent	Stay	1279	no balance
2	344	English	Incongruent	Stay	796	no balance
2	346	English	Incongruent	Stay	1883	no balance
2	347	Hindi	Congruent	switch	1900	no balance
2	348	Hindi	Congruent	switch	1228	no balance
2	349	Hindi	Congruent	switch	1553	no balance
2	350	English	Incongruent	Stay	870	no balance
2	351	English	Incongruent	switch	1291	no balance
2	352	Hindi	Congruent	switch	1356	no balance
2	354	Hindi	Congruent	switch	1265	no balance
2	355	English	Incongruent	switch	1314	no balance
2	356	English	Incongruent	Stay	1022	no balance
2	357	English	Incongruent	Stay	1035	no balance
2	358	English	Incongruent	Stay	981	no balance
2	359	English	Incongruent	switch	1376	no balance
3	290	English	Congruent	switch	840.13	no balance
3	291	Hindi	Incongruent	Stay	647	no balance
3	294	Hindi	Incongruent	Stay	573	no balance
3	297	English	Congruent	Stay	1381.93	no balance
3	302	Hindi	Congruent	Stay	470	no balance
3	304	English	Incongruent	switch	322	no balance
3	308	Hindi	Congruent	Stay	515	no balance
3	311	Hindi	Congruent	Stay	957	no balance
3	315	English	Incongruent	switch	1135.19	no balance
3	317	Hindi	Congruent	switch	674	no balance
3	321	Hindi	Incongruent	switch	1657	no balance
3	325	Hindi	Incongruent	Stay	1001	no balance
3	326	Hindi	Incongruent	Stay	1519.29	no balance
3	327	Hindi	Incongruent	Stay	1152	no balance
3	328	Hindi	Incongruent	Stay	1163	no balance
3	329	English	Congruent	Stay	1121	no balance
3	331	Hindi	Incongruent	switch	2125	no balance
3	335	English	Congruent	Stay	1860	no balance
3	338	Hindi	Incongruent	Stay	984	no balance
3	339	Hindi	Incongruent	Stay	1030	no balance
3	341	English	Incongruent	Stay	1196	no balance
3	342	Hindi	Congruent	Stay	1499.59	no balance
3	346	Hindi	Congruent	Stay	1190	no balance
3	349	English	Incongruent	Stay	1097	no balance
3	350	Hindi	Congruent	Stay	622	no balance
3	351	Hindi	Congruent	Stay	981	no balance
3	352	English	Incongruent	Stay	589	no balance
3	354	Hindi	Congruent	Stay	1301	no balance
3	356	English	Incongruent	switch	814	no balance
3	358	Hindi	Congruent	Stay	975	no balance
3	359	Hindi	Congruent	Stay	1469	no balance
3	360	Hindi	Congruent	Stay	1383	no balance
4	281	Hindi	Incongruent	Stay	1813	no balance
4	282	Hindi	Incongruent	Stay	1811	no balance
4	283	English	Congruent	Stay	1025	no balance
4	284	English	Congruent	switch	1183	no balance
4	285	English	Congruent	Stay	1462	no balance
4	286	English	Congruent	Stay	1081	no balance
4	287	Hindi	Incongruent	Stay	1476	no balance
4	288	English	Congruent	Stay	1138	no balance
4	289	English	Congruent	Stay	922	no balance
4	291	English	Congruent	Stay	2376	no balance
4	294	English	Congruent	Stay	1766	no balance
4	295	English	Congruent	switch	1963	no balance
4	296	Hindi	Incongruent	Stay	933	no balance
4	297	Hindi	Incongruent	Stay	945	no balance
4	299	English	Congruent	Stay	928	no balance
4	300	Hindi	Incongruent	switch	1678	no balance
4	301	English	Incongruent	Stay	1677	no balance
4	302	English	Incongruent	Stay	1109	no balance
4	303	English	Incongruent	Stay	1285	no balance
4	304	Hindi	Congruent	switch	1045	no balance
4	305	English	Incongruent	Stay	1478	no balance
4	306	English	Incongruent	Stay	1095	no balance
4	307	Hindi	Congruent	Stay	1125	no balance
4	308	Hindi	Congruent	Stay	1276	no balance
4	309	English	Incongruent	Stay	1112	no balance
4	310	Hindi	Congruent	Stay	1051	no balance
4	311	English	Incongruent	Stay	960	no balance
4	312	English	Incongruent	Stay	1147	no balance
4	313	English	Incongruent	switch	1298	no balance
4	314	Hindi	Congruent	switch	1242	no balance
4	315	English	Incongruent	Stay	1466	no balance
4	316	English	Incongruent	Stay	979	no balance
4	317	English	Incongruent	Stay	1122	no balance
4	318	Hindi	Congruent	Stay	1306	no balance
4	320	English	Incongruent	Stay	1143	no balance
4	321	English	Congruent	Stay	967	no balance
4	323	English	Congruent	Stay	984	no balance
4	324	Hindi	Incongruent	switch	1556	no balance
4	325	Hindi	Incongruent	Stay	721	no balance
4	329	English	Congruent	Stay	1189	no balance
4	331	English	Congruent	Stay	1277	no balance
4	332	English	Congruent	Stay	1075	no balance
4	333	Hindi	Incongruent	Stay	1840	no balance
4	334	English	Congruent	Stay	1521	no balance
4	335	Hindi	Incongruent	Stay	1123	no balance
4	337	Hindi	Incongruent	Stay	900	no balance
4	338	Hindi	Incongruent	Stay	916	no balance
4	339	Hindi	Incongruent	Stay	1288	no balance
4	342	English	Incongruent	Stay	1634	no balance
4	343	English	Incongruent	switch	791	no balance
4	344	Hindi	Congruent	Stay	1424	no balance
4	345	Hindi	Congruent	Stay	957	no balance
4	346	English	Incongruent	Stay	996	no balance
4	347	English	Incongruent	Stay	1384	no balance
4	348	English	Incongruent	Stay	2294	no balance
4	349	English	Incongruent	Stay	1171	no balance
4	350	English	Incongruent	Stay	1315	no balance
4	351	Hindi	Congruent	Stay	1696	no balance
4	352	English	Incongruent	Stay	1373	no balance
4	353	English	Incongruent	Stay	861	no balance
4	354	English	Incongruent	Stay	1178	no balance
4	355	English	Incongruent	Stay	990	no balance
4	356	English	Incongruent	switch	956	no balance
4	358	Hindi	Congruent	switch	1137	no balance
4	359	English	Incongruent	Stay	924	no balance
4	360	Hindi	Congruent	switch	1219	no balance
5	281	Hindi	Congruent	Stay	740	no balance
5	282	Hindi	Congruent	Stay	793	no balance
5	283	Hindi	Congruent	Stay	896	no balance
5	284	English	Incongruent	Stay	960	no balance
5	285	Hindi	Congruent	Stay	1023	no balance
5	286	Hindi	Congruent	switch	708	no balance
5	287	English	Incongruent	Stay	1067	no balance
5	288	English	Incongruent	Stay	953	no balance
5	289	English	Incongruent	Stay	871	no balance
5	290	English	Incongruent	Stay	746	no balance
5	291	English	Incongruent	Stay	2809	no balance
5	293	Hindi	Congruent	Stay	945	no balance
5	295	Hindi	Congruent	Stay	1161	no balance
5	296	Hindi	Congruent	Stay	900	no balance
5	297	English	Incongruent	Stay	798	no balance
5	298	English	Incongruent	Stay	720	no balance
5	299	Hindi	Congruent	Stay	808	no balance
5	300	English	Incongruent	Stay	1106	no balance
5	301	English	Congruent	Stay	435	no balance
5	303	English	Congruent	Stay	1158	no balance
5	304	English	Congruent	Stay	699	no balance
5	305	English	Congruent	switch	897	no balance
5	306	Hindi	Incongruent	Stay	1105	no balance
5	307	English	Congruent	Stay	1402	no balance
5	308	Hindi	Incongruent	switch	1191	no balance
5	309	English	Congruent	switch	838	no balance
5	310	Hindi	Incongruent	Stay	1330	no balance
5	311	English	Congruent	Stay	1066	no balance
5	312	Hindi	Incongruent	Stay	905	no balance
5	313	English	Congruent	Stay	948	no balance
5	314	English	Congruent	switch	818	no balance
5	315	Hindi	Incongruent	switch	938	no balance
5	316	Hindi	Incongruent	Stay	1798	no balance
5	317	Hindi	Incongruent	Stay	1472	no balance
5	318	Hindi	Incongruent	Stay	2710	no balance
5	320	Hindi	Incongruent	switch	923	no balance
5	321	Hindi	Congruent	Stay	1541	no balance
5	322	Hindi	Congruent	switch	859	no balance
5	323	English	Incongruent	switch	1181	no balance
5	325	Hindi	Congruent	switch	1108	no balance
5	326	English	Incongruent	Stay	772	no balance
5	328	Hindi	Congruent	Stay	1040	no balance
5	330	English	Incongruent	Stay	338	no balance
5	331	English	Incongruent	switch	952	no balance
5	332	Hindi	Congruent	Stay	736	no balance
5	336	Hindi	Congruent	Stay	940	no balance
5	337	English	Incongruent	Stay	883	no balance
5	339	English	Incongruent	Stay	446	no balance
5	340	Hindi	Congruent	Stay	295	no balance
5	341	English	Congruent	switch	633	no balance
5	342	English	Congruent	Stay	926	no balance
5	346	English	Congruent	Stay	1091	no balance
5	348	English	Congruent	Stay	915	no balance
5	349	English	Congruent	Stay	769	no balance
5	350	English	Congruent	switch	703	no balance
5	351	Hindi	Incongruent	switch	530	no balance
5	352	English	Congruent	Stay	942	no balance
5	353	Hindi	Incongruent	switch	996	no balance
5	354	Hindi	Incongruent	Stay	1070	no balance
5	355	English	Congruent	Stay	345	no balance
5	356	Hindi	Incongruent	switch	803	no balance
5	357	Hindi	Incongruent	Stay	1409	no balance
5	358	English	Congruent	Stay	1040	no balance
5	359	English	Congruent	Stay	815	no balance
5	360	English	Congruent	Stay	941	no balance
6	281	Hindi	Congruent	switch	2537	no balance
6	285	English	Incongruent	switch	1140	no balance
6	286	English	Incongruent	Stay	1457	no balance
6	287	English	Incongruent	switch	1244	no balance
6	288	English	Incongruent	Stay	2176.48	no balance
6	290	Hindi	Congruent	Stay	2151	no balance
6	291	Hindi	Congruent	switch	1460	no balance
6	292	English	Incongruent	switch	1754	no balance
6	295	English	Incongruent	Stay	1171	no balance
6	296	English	Incongruent	Stay	1222	no balance
6	298	Hindi	Congruent	switch	1575	no balance
6	301	Hindi	Incongruent	switch	1212	no balance
6	304	Hindi	Incongruent	Stay	2225	no balance
6	305	English	Congruent	Stay	1312	no balance
6	306	English	Congruent	switch	1079	no balance
6	308	English	Congruent	Stay	1449	no balance
6	309	English	Congruent	switch	1736	no balance
6	313	Hindi	Incongruent	Stay	2017	no balance
6	315	Hindi	Incongruent	switch	1750	no balance
6	317	Hindi	Incongruent	Stay	1872	no balance
6	320	Hindi	Incongruent	switch	2125	no balance
6	322	Hindi	Congruent	switch	1263	no balance
6	323	English	Incongruent	Stay	1274	no balance
6	324	English	Incongruent	Stay	1811	no balance
6	326	English	Incongruent	Stay	1001	no balance
6	328	English	Incongruent	switch	1313	no balance
6	329	English	Incongruent	Stay	1138	no balance
6	330	English	Incongruent	Stay	1760	no balance
6	331	Hindi	Congruent	Stay	1786	no balance
6	332	Hindi	Congruent	switch	1678	no balance
6	337	English	Incongruent	switch	1128	no balance
6	338	English	Incongruent	Stay	1387	no balance
6	340	Hindi	Congruent	switch	1142	no balance
6	341	English	Congruent	Stay	1118	no balance
6	343	Hindi	Incongruent	Stay	1731	no balance
6	344	Hindi	Incongruent	switch	2787	no balance
6	345	Hindi	Incongruent	Stay	1793	no balance
6	347	Hindi	Incongruent	Stay	1345	no balance
6	350	English	Congruent	switch	1273	no balance
6	351	English	Congruent	switch	1015	no balance
6	353	Hindi	Incongruent	Stay	1422	no balance
6	354	Hindi	Incongruent	Stay	1689	no balance
7	283	English	Incongruent	Stay	1019	no balance
7	284	Hindi	Congruent	Stay	984	no balance
7	285	English	Incongruent	Stay	1498	no balance
7	286	English	Incongruent	Stay	1849	no balance
7	287	English	Incongruent	Stay	1000	no balance
7	288	English	Incongruent	Stay	772	no balance
7	289	English	Incongruent	Stay	783	no balance
7	290	Hindi	Congruent	Stay	909	no balance
7	291	English	Incongruent	Stay	2843	no balance
7	293	English	Incongruent	Stay	647	no balance
7	294	Hindi	Congruent	Stay	952	no balance
7	295	English	Incongruent	Stay	1088	no balance
7	296	English	Incongruent	Stay	975	no balance
7	297	Hindi	Congruent	Stay	921	no balance
7	298	English	Incongruent	Stay	746	no balance
7	299	English	Incongruent	Stay	892	no balance
7	300	English	Incongruent	switch	1140	no balance
[truncated: 1,453 more rows]

## Sheet: Accuracy - cued block
sub	item	block	language	congruency	trial	Accuracy
1	201	Fix	English	Congruent	switch	1
1	202	Fix	English	Congruent	stay	1
1	204	Fix	English	Congruent	switch	0
1	205	Fix	English	Congruent	switch	1
1	206	Fix	English	Congruent	stay	1
1	207	Fix	English	Congruent	switch	1
1	208	Fix	English	Congruent	switch	1
1	209	Fix	English	Congruent	stay	1
1	210	Fix	English	Congruent	switch	1
1	212	Fix	Hindi	Incongruent	stay	1
1	213	Fix	Hindi	Incongruent	stay	1
1	214	Fix	Hindi	Incongruent	stay	1
1	215	Fix	Hindi	Incongruent	switch	1
1	216	Fix	Hindi	Incongruent	switch	0
1	217	Fix	Hindi	Incongruent	switch	1
1	218	Fix	Hindi	Incongruent	stay	1
1	219	Fix	Hindi	Incongruent	stay	1
1	221	Fix	Hindi	Congruent	switch	1
1	222	Fix	Hindi	Congruent	stay	1
1	223	Fix	Hindi	Congruent	stay	1
1	225	Fix	Hindi	Congruent	switch	1
1	226	Fix	Hindi	Congruent	switch	1
1	227	Fix	Hindi	Congruent	switch	1
1	228	Fix	Hindi	Congruent	stay	1
1	229	Fix	Hindi	Congruent	switch	1
1	230	Fix	Hindi	Congruent	switch	1
1	231	Fix	English	Incongruent	stay	0
1	232	Fix	English	Incongruent	stay	1
1	233	Fix	English	Incongruent	switch	1
1	234	Fix	English	Incongruent	switch	1
1	235	Fix	English	Incongruent	switch	1
1	236	Fix	English	Incongruent	stay	1
1	237	Fix	English	Incongruent	stay	1
1	238	Fix	English	Incongruent	stay	1
1	239	Fix	English	Incongruent	stay	1
1	240	Fix	English	Incongruent	stay	1
1	241	Fix	English	Congruent	switch	1
1	242	Fix	English	Congruent	stay	1
1	243	Fix	English	Congruent	switch	0
1	244	Fix	English	Congruent	switch	1
1	245	Fix	English	Congruent	stay	0
1	247	Fix	English	Congruent	stay	0
1	248	Fix	English	Congruent	stay	1
1	249	Fix	English	Congruent	switch	1
1	250	Fix	English	Congruent	stay	1
1	251	Fix	Hindi	Incongruent	stay	1
1	252	Fix	Hindi	Incongruent	switch	1
1	254	Fix	Hindi	Incongruent	stay	1
1	255	Fix	Hindi	Incongruent	stay	1
1	256	Fix	Hindi	Incongruent	stay	1
1	257	Fix	Hindi	Incongruent	switch	1
1	258	Fix	Hindi	Incongruent	stay	0
1	259	Fix	Hindi	Incongruent	stay	0
1	260	Fix	Hindi	Incongruent	switch	1
1	261	Fix	Hindi	Congruent	switch	1
1	262	Fix	Hindi	Congruent	stay	1
1	263	Fix	Hindi	Congruent	switch	1
1	264	Fix	Hindi	Congruent	stay	1
1	265	Fix	Hindi	Congruent	switch	1
1	266	Fix	Hindi	Congruent	stay	1
1	267	Fix	Hindi	Congruent	switch	1
1	268	Fix	Hindi	Congruent	switch	1
1	269	Fix	Hindi	Congruent	switch	1
1	270	Fix	Hindi	Congruent	stay	1
1	271	Fix	English	Incongruent	stay	1
1	272	Fix	English	Incongruent	switch	1
1	273	Fix	English	Incongruent	stay	1
1	274	Fix	English	Incongruent	switch	1
1	275	Fix	English	Incongruent	switch	1
1	276	Fix	English	Incongruent	stay	1
1	277	Fix	English	Incongruent	switch	1
1	278	Fix	English	Incongruent	stay	0
1	279	Fix	English	Incongruent	switch	1
1	280	Fix	English	Incongruent	stay	1
2	201	Fix	English	Congruent	stay	1
2	202	Fix	English	Congruent	stay	1
2	204	Fix	English	Congruent	switch	0
2	205	Fix	English	Congruent	stay	1
2	206	Fix	English	Congruent	stay	1
2	207	Fix	English	Congruent	switch	1
2	208	Fix	English	Congruent	stay	1
2	209	Fix	English	Congruent	switch	1
2	210	Fix	English	Congruent	switch	1
2	211	Fix	Hindi	Incongruent	switch	1
2	212	Fix	Hindi	Incongruent	switch	0
2	213	Fix	Hindi	Incongruent	stay	1
2	214	Fix	Hindi	Incongruent	switch	1
2	215	Fix	Hindi	Incongruent	stay	1
2	216	Fix	Hindi	Incongruent	switch	1
2	217	Fix	Hindi	Incongruent	switch	0
2	218	Fix	Hindi	Incongruent	stay	1
2	219	Fix	Hindi	Incongruent	switch	0
2	220	Fix	Hindi	Incongruent	stay	1
2	221	Fix	Hindi	Congruent	stay	1
2	222	Fix	Hindi	Congruent	switch	1
2	223	Fix	Hindi	Congruent	stay	1
2	224	Fix	Hindi	Congruent	stay	1
2	225	Fix	Hindi	Congruent	switch	0
2	226	Fix	Hindi	Congruent	stay	0
2	227	Fix	Hindi	Congruent	stay	1
2	228	Fix	Hindi	Congruent	switch	1
2	229	Fix	Hindi	Congruent	switch	1
2	230	Fix	Hindi	Congruent	stay	1
2	231	Fix	English	Incongruent	stay	1
2	233	Fix	English	Incongruent	switch	1
2	235	Fix	English	Incongruent	stay	1
2	236	Fix	English	Incongruent	switch	1
2	238	Fix	English	Incongruent	stay	1
2	241	Fix	English	Congruent	stay	1
2	242	Fix	English	Congruent	stay	1
2	243	Fix	English	Congruent	switch	1
2	244	Fix	English	Congruent	stay	1
2	245	Fix	English	Congruent	switch	1
2	246	Fix	English	Congruent	switch	0
2	247	Fix	English	Congruent	stay	1
2	248	Fix	English	Congruent	switch	1
2	249	Fix	English	Congruent	switch	1
2	250	Fix	English	Congruent	stay	1
2	252	Fix	Hindi	Incongruent	switch	1
2	253	Fix	Hindi	Incongruent	switch	1
2	254	Fix	Hindi	Incongruent	switch	0
2	255	Fix	Hindi	Incongruent	switch	1
2	256	Fix	Hindi	Incongruent	switch	1
2	257	Fix	Hindi	Incongruent	switch	0
2	258	Fix	Hindi	Incongruent	stay	0
2	259	Fix	Hindi	Incongruent	stay	1
2	260	Fix	Hindi	Incongruent	switch	1
2	262	Fix	Hindi	Congruent	stay	1
2	263	Fix	Hindi	Congruent	switch	1
2	264	Fix	Hindi	Congruent	stay	1
2	266	Fix	Hindi	Congruent	stay	1
2	267	Fix	Hindi	Congruent	stay	1
2	268	Fix	Hindi	Congruent	stay	1
2	269	Fix	Hindi	Congruent	stay	0
2	270	Fix	Hindi	Congruent	stay	1
2	271	Fix	English	Incongruent	switch	1
2	272	Fix	English	Incongruent	stay	1
2	273	Fix	English	Incongruent	switch	1
2	275	Fix	English	Incongruent	stay	1
2	276	Fix	English	Incongruent	switch	0
2	277	Fix	English	Incongruent	switch	1
2	278	Fix	English	Incongruent	stay	1
2	279	Fix	English	Incongruent	switch	0
2	280	Fix	English	Incongruent	switch	1
3	201	Fix	English	Congruent	switch	1
3	202	Fix	English	Congruent	stay	1
3	203	Fix	English	Congruent	switch	1
3	204	Fix	English	Congruent	stay	1
3	205	Fix	English	Congruent	switch	1
3	206	Fix	English	Congruent	switch	1
3	207	Fix	English	Congruent	stay	1
3	208	Fix	English	Congruent	switch	0
3	209	Fix	English	Congruent	stay	1
3	210	Fix	English	Congruent	stay	1
3	212	Fix	Hindi	Incongruent	stay	1
3	213	Fix	Hindi	Incongruent	switch	1
3	214	Fix	Hindi	Incongruent	switch	1
3	215	Fix	Hindi	Incongruent	stay	1
3	217	Fix	Hindi	Incongruent	switch	1
3	218	Fix	Hindi	Incongruent	switch	1
3	219	Fix	Hindi	Incongruent	stay	1
3	220	Fix	Hindi	Incongruent	stay	1
3	221	Fix	Hindi	Congruent	stay	1
3	222	Fix	Hindi	Congruent	stay	1
3	223	Fix	Hindi	Congruent	stay	1
3	224	Fix	Hindi	Congruent	switch	1
3	226	Fix	Hindi	Congruent	switch	1
3	227	Fix	Hindi	Congruent	switch	1
3	228	Fix	Hindi	Congruent	stay	1
3	229	Fix	Hindi	Congruent	switch	1
3	230	Fix	Hindi	Congruent	switch	1
3	231	Fix	English	Incongruent	switch	1
3	232	Fix	English	Incongruent	stay	1
3	233	Fix	English	Incongruent	switch	1
3	234	Fix	English	Incongruent	stay	1
3	235	Fix	English	Incongruent	stay	1
3	236	Fix	English	Incongruent	switch	1
3	237	Fix	English	Incongruent	stay	1
3	238	Fix	English	Incongruent	switch	1
3	239	Fix	English	Incongruent	stay	1
3	240	Fix	English	Incongruent	switch	1
3	241	Fix	English	Congruent	stay	1
3	242	Fix	English	Congruent	stay	1
3	243	Fix	English	Congruent	stay	0
3	244	Fix	English	Congruent	switch	1
3	245	Fix	English	Congruent	switch	1
3	246	Fix	English	Congruent	stay	1
3	247	Fix	English	Congruent	switch	1
3	248	Fix	English	Congruent	switch	1
3	249	Fix	English	Congruent	switch	0
3	250	Fix	English	Congruent	switch	1
3	251	Fix	Hindi	Incongruent	switch	1
3	252	Fix	Hindi	Incongruent	switch	1
3	253	Fix	Hindi	Incongruent	switch	1
3	254	Fix	Hindi	Incongruent	stay	1
3	255	Fix	Hindi	Incongruent	switch	1
3	256	Fix	Hindi	Incongruent	stay	1
3	257	Fix	Hindi	Incongruent	switch	1
3	259	Fix	Hindi	Incongruent	stay	1
3	260	Fix	Hindi	Incongruent	stay	1
3	261	Fix	Hindi	Congruent	stay	1
3	262	Fix	Hindi	Congruent	switch	1
3	263	Fix	Hindi	Congruent	switch	1
3	264	Fix	Hindi	Congruent	switch	1
3	265	Fix	Hindi	Congruent	switch	1
3	266	Fix	Hindi	Congruent	switch	1
3	267	Fix	Hindi	Congruent	stay	1
3	268	Fix	Hindi	Congruent	stay	1
3	269	Fix	Hindi	Congruent	stay	1
3	270	Fix	Hindi	Congruent	switch	1
3	271	Fix	English	Incongruent	switch	0
3	272	Fix	English	Incongruent	switch	1
3	273	Fix	English	Incongruent	switch	1
3	274	Fix	English	Incongruent	stay	1
3	275	Fix	English	Incongruent	stay	1
3	276	Fix	English	Incongruent	switch	1
3	277	Fix	English	Incongruent	stay	1
3	278	Fix	English	Incongruent	switch	0
3	279	Fix	English	Incongruent	stay	1
3	280	Fix	English	Incongruent	stay	0
4	201	Fix	English	Congruent	stay	1
4	202	Fix	English	Congruent	stay	1
4	203	Fix	English	Congruent	switch	0
4	204	Fix	English	Congruent	switch	1
4	205	Fix	English	Congruent	stay	1
4	206	Fix	English	Congruent	stay	1
4	207	Fix	English	Congruent	switch	1
4	209	Fix	English	Congruent	switch	1
4	210	Fix	English	Congruent	switch	1
4	211	Fix	Hindi	Incongruent	switch	1
4	213	Fix	Hindi	Incongruent	switch	1
4	214	Fix	Hindi	Incongruent	stay	1
4	215	Fix	Hindi	Incongruent	switch	0
4	216	Fix	Hindi	Incongruent	stay	1
4	217	Fix	Hindi	Incongruent	stay	1
4	218	Fix	Hindi	Incongruent	stay	1
4	219	Fix	Hindi	Incongruent	switch	1
4	221	Fix	Hindi	Congruent	switch	1
4	222	Fix	Hindi	Congruent	switch	1
4	223	Fix	Hindi	Congruent	stay	1
4	224	Fix	Hindi	Congruent	stay	1
4	225	Fix	Hindi	Congruent	switch	1
4	226	Fix	Hindi	Congruent	stay	1
4	227	Fix	Hindi	Congruent	switch	1
4	228	Fix	Hindi	Congruent	switch	1
4	229	Fix	Hindi	Congruent	stay	1
4	230	Fix	Hindi	Congruent	switch	1
4	231	Fix	English	Incongruent	switch	1
4	232	Fix	English	Incongruent	switch	1
4	233	Fix	English	Incongruent	switch	1
4	235	Fix	English	Incongruent	switch	1
4	236	Fix	English	Incongruent	stay	1
4	237	Fix	English	Incongruent	stay	1
4	238	Fix	English	Incongruent	switch	0
4	239	Fix	English	Incongruent	stay	1
4	240	Fix	English	Incongruent	stay	1
4	241	Fix	English	Congruent	stay	1
4	242	Fix	English	Congruent	stay	1
4	243	Fix	English	Congruent	switch	1
4	244	Fix	English	Congruent	switch	1
4	245	Fix	English	Congruent	switch	1
4	246	Fix	English	Congruent	switch	1
4	247	Fix	English	Congruent	stay	1
4	249	Fix	English	Congruent	switch	1
4	251	Fix	Hindi	Incongruent	switch	1
4	252	Fix	Hindi	Incongruent	stay	1
4	253	Fix	Hindi	Incongruent	switch	1
4	254	Fix	Hindi	Incongruent	switch	0
4	255	Fix	Hindi	Incongruent	switch	0
4	256	Fix	Hindi	Incongruent	stay	1
4	257	Fix	Hindi	Incongruent	stay	1
4	258	Fix	Hindi	Incongruent	stay	1
4	259	Fix	Hindi	Incongruent	stay	1
4	260	Fix	Hindi	Incongruent	stay	1
4	261	Fix	Hindi	Congruent	switch	1
4	262	Fix	Hindi	Congruent	switch	1
4	263	Fix	Hindi	Congruent	stay	1
4	264	Fix	Hindi	Congruent	stay	1
4	265	Fix	Hindi	Congruent	stay	1
4	266	Fix	Hindi	Congruent	stay	1
4	267	Fix	Hindi	Congruent	switch	1
4	268	Fix	Hindi	Congruent	switch	1
4	269	Fix	Hindi	Congruent	switch	1
4	270	Fix	Hindi	Congruent	switch	1
4	271	Fix	English	Incongruent	switch	1
4	272	Fix	English	Incongruent	stay	1
4	273	Fix	English	Incongruent	switch	0
4	274	Fix	English	Incongruent	switch	1
4	275	Fix	English	Incongruent	stay	1
4	276	Fix	English	Incongruent	stay	1
4	277	Fix	English	Incongruent	switch	1
4	278	Fix	English	Incongruent	stay	1
4	279	Fix	English	Incongruent	stay	1
4	280	Fix	English	Incongruent	stay	1
5	201	Fix	Hindi	Congruent	switch	1
5	202	Fix	Hindi	Congruent	stay	1
5	203	Fix	Hindi	Congruent	switch	1
5	204	Fix	Hindi	Congruent	stay	1
5	205	Fix	Hindi	Congruent	switch	1
5	206	Fix	Hindi	Congruent	stay	1
5	207	Fix	Hindi	Congruent	switch	1
5	208	Fix	Hindi	Congruent	switch	1
5	209	Fix	Hindi	Congruent	stay	1
5	210	Fix	Hindi	Congruent	stay	0
5	211	Fix	English	Incongruent	switch	1
5	212	Fix	English	Incongruent	stay	1
5	213	Fix	English	Incongruent	switch	0
5	214	Fix	English	Incongruent	switch	1
5	215	Fix	English	Incongruent	stay	1
5	216	Fix	English	Incongruent	stay	1
5	217	Fix	English	Incongruent	stay	1
5	218	Fix	English	Incongruent	switch	1
5	219	Fix	English	Incongruent	switch	1
5	220	Fix	English	Incongruent	stay	1
5	221	Fix	English	Congruent	stay	1
5	222	Fix	English	Congruent	switch	1
5	223	Fix	English	Congruent	switch	1
5	224	Fix	English	Congruent	switch	1
5	226	Fix	English	Congruent	switch	1
5	227	Fix	English	Congruent	switch	1
5	228	Fix	English	Congruent	stay	1
5	229	Fix	English	Congruent	stay	1
5	230	Fix	English	Congruent	stay	1
5	231	Fix	Hindi	Incongruent	stay	1
5	232	Fix	Hindi	Incongruent	switch	1
5	233	Fix	Hindi	Incongruent	switch	1
5	234	Fix	Hindi	Incongruent	stay	1
5	235	Fix	Hindi	Incongruent	switch	1
5	236	Fix	Hindi	Incongruent	switch	1
5	237	Fix	Hindi	Incongruent	switch	1
5	238	Fix	Hindi	Incongruent	stay	0
5	239	Fix	Hindi	Incongruent	switch	1
5	240	Fix	Hindi	Incongruent	stay	1
5	241	Fix	Hindi	Congruent	stay	1
5	242	Fix	Hindi	Congruent	switch	1
5	243	Fix	Hindi	Congruent	switch	1
5	244	Fix	Hindi	Congruent	stay	1
5	245	Fix	Hindi	Congruent	switch	1
5	246	Fix	Hindi	Congruent	stay	1
5	247	Fix	Hindi	Congruent	stay	1
5	248	Fix	Hindi	Congruent	switch	1
5	249	Fix	Hindi	Congruent	switch	1
5	251	Fix	English	Incongruent	switch	1
5	252	Fix	English	Incongruent	switch	0
5	253	Fix	English	Incongruent	switch	1
5	254	Fix	English	Incongruent	stay	1
5	255	Fix	English	Incongruent	switch	0
5	256	Fix	English	Incongruent	stay	1
5	257	Fix	English	Incongruent	stay	1
5	258	Fix	English	Incongruent	switch	1
5	259	Fix	English	Incongruent	switch	1
5	260	Fix	English	Incongruent	switch	1
5	261	Fix	English	Congruent	stay	1
5	262	Fix	English	Congruent	stay	1
5	263	Fix	English	Congruent	switch	1
5	264	Fix	English	Congruent	switch	1
5	265	Fix	English	Congruent	stay	0
5	266	Fix	English	Congruent	stay	1
5	267	Fix	English	Congruent	stay	1
5	268	Fix	English	Congruent	stay	1
5	269	Fix	English	Congruent	switch	1
5	270	Fix	English	Congruent	switch	1
5	271	Fix	Hindi	Incongruent	stay	1
5	272	Fix	Hindi	Incongruent	switch	1
5	273	Fix	Hindi	Incongruent	switch	0
5	274	Fix	Hindi	Incongruent	stay	1
5	275	Fix	Hindi	Incongruent	stay	1
5	276	Fix	Hindi	Incongruent	stay	1
5	277	Fix	Hindi	Incongruent	switch	1
5	278	Fix	Hindi	Incongruent	switch	1
5	279	Fix	Hindi	Incongruent	switch	1
5	280	Fix	Hindi	Incongruent	switch	1
6	201	Fix	Hindi	Congruent	switch	1
6	202	Fix	Hindi	Congruent	switch	1
6	203	Fix	Hindi	Congruent	switch	1
6	204	Fix	Hindi	Congruent	stay	1
6	205	Fix	Hindi	Congruent	switch	1
6	206	Fix	Hindi	Congruent	switch	1
6	207	Fix	Hindi	Congruent	switch	1
6	208	Fix	Hindi	Congruent	stay	1
6	209	Fix	Hindi	Congruent	switch	1
6	210	Fix	Hindi	Congruent	stay	1
6	211	Fix	English	Incongruent	switch	1
6	212	Fix	English	Incongruent	stay	1
6	213	Fix	English	Incongruent	switch	1
6	215	Fix	English	Incongruent	stay	1
6	216	Fix	English	Incongruent	switch	1
6	217	Fix	English	Incongruent	switch	1
6	218	Fix	English	Incongruent	switch	1
6	219	Fix	English	Incongruent	switch	0
6	220	Fix	English	Incongruent	switch	1
6	221	Fix	English	Congruent	switch	1
6	222	Fix	English	Congruent	stay	1
6	223	Fix	English	Congruent	switch	1
6	224	Fix	English	Congruent	switch	1
6	225	Fix	English	Congruent	stay	1
6	226	Fix	English	Congruent	stay	1
6	227	Fix	English	Congruent	stay	1
6	228	Fix	English	Congruent	switch	1
6	229	Fix	English	Congruent	stay	1
6	230	Fix	English	Congruent	stay	1
6	231	Fix	Hindi	Incongruent	switch	1
6	232	Fix	Hindi	Incongruent	switch	0
6	233	Fix	Hindi	Incongruent	stay	1
6	234	Fix	Hindi	Incongruent	switch	1
6	235	Fix	Hindi	Incongruent	stay	1
6	236	Fix	Hindi	Incongruent	stay	1
6	237	Fix	Hindi	Incongruent	switch	1
6	238	Fix	Hindi	Incongruent	stay	1
6	239	Fix	Hindi	Incongruent	stay	1
6	240	Fix	Hindi	Incongruent	switch	0
6	241	Fix	Hindi	Congruent	switch	1
6	242	Fix	Hindi	Congruent	switch	0
6	243	Fix	Hindi	Congruent	stay	1
6	244	Fix	Hindi	Congruent	switch	1
6	245	Fix	Hindi	Congruent	switch	1
6	246	Fix	Hindi	Congruent	stay	0
6	247	Fix	Hindi	Congruent	switch	1
6	248	Fix	Hindi	Congruent	switch	1
6	249	Fix	Hindi	Congruent	stay	1
6	250	Fix	Hindi	Congruent	switch	1
6	251	Fix	English	Incongruent	switch	1
6	252	Fix	English	Incongruent	stay	0
6	253	Fix	English	Incongruent	stay	1
6	254	Fix	English	Incongruent	stay	1
6	255	Fix	English	Incongruent	switch	1
6	256	Fix	English	Incongruent	switch	0
6	257	Fix	English	Incongruent	stay	1
6	258	Fix	English	Incongruent	stay	0
6	259	Fix	English	Incongruent	switch	0
6	262	Fix	English	Congruent	stay	1
6	263	Fix	English	Congruent	switch	0
6	264	Fix	English	Congruent	switch	1
6	266	Fix	English	Congruent	switch	1
6	267	Fix	English	Congruent	switch	1
6	268	Fix	English	Congruent	stay	1
6	269	Fix	English	Congruent	switch	0
6	270	Fix	English	Congruent	switch	1
6	271	Fix	Hindi	Incongruent	switch	0
6	272	Fix	Hindi	Incongruent	stay	1
6	273	Fix	Hindi	Incongruent	stay	0
6	274	Fix	Hindi	Incongruent	switch	1
6	275	Fix	Hindi	Incongruent	stay	1
6	276	Fix	Hindi	Incongruent	switch	0
6	277	Fix	Hindi	Incongruent	stay	1
6	279	Fix	Hindi	Incongruent	switch	1
7	201	Fix	Hindi	Congruent	stay	1
7	202	Fix	Hindi	Congruent	stay	1
7	203	Fix	Hindi	Congruent	switch	1
7	204	Fix	Hindi	Congruent	switch	1
7	206	Fix	Hindi	Congruent	switch	1
7	207	Fix	Hindi	Congruent	stay	1
7	208	Fix	Hindi	Congruent	stay	1
7	209	Fix	Hindi	Congruent	stay	1
7	210	Fix	Hindi	Congruent	stay	1
7	211	Fix	English	Incongruent	switch	1
7	212	Fix	English	Incongruent	stay	1
7	213	Fix	English	Incongruent	switch	1
7	214	Fix	English	Incongruent	stay	1
7	215	Fix	English	Incongruent	stay	1
7	216	Fix	English	Incongruent	stay	1
7	217	Fix	English	Incongruent	switch	1
7	218	Fix	English	Incongruent	stay	1
7	219	Fix	English	Incongruent	stay	1
7	220	Fix	English	Incongruent	stay	1
7	221	Fix	English	Congruent	stay	1
7	222	Fix	English	Congruent	switch	1
7	223	Fix	English	Congruent	stay	1
7	224	Fix	English	Congruent	stay	1
7	225	Fix	English	Congruent	stay	1
7	226	Fix	English	Congruent	switch	1
7	227	Fix	English	Congruent	switch	1
7	228	Fix	English	Congruent	switch	1
7	229	Fix	English	Congruent	stay	1
7	230	Fix	English	Congruent	switch	1
7	231	Fix	Hindi	Incongruent	stay	1
7	232	Fix	Hindi	Incongruent	stay	1
7	233	Fix	Hindi	Incongruent	stay	1
7	234	Fix	Hindi	Incongruent	switch	1
7	235	Fix	Hindi	Incongruent	switch	1
7	236	Fix	Hindi	Incongruent	switch	1
7	237	Fix	Hindi	Incongruent	stay	1
7	238	Fix	Hindi	Incongruent	switch	1
7	239	Fix	Hindi	Incongruent	stay	1
7	240	Fix	Hindi	Incongruent	switch	0
7	241	Fix	Hindi	Congruent	stay	1
7	242	Fix	Hindi	Congruent	switch	1
7	243	Fix	Hindi	Congruent	stay	1
7	244	Fix	Hindi	Congruent	switch	1
7	245	Fix	Hindi	Congruent	stay	0
7	246	Fix	Hindi	Congruent	stay	1
7	247	Fix	Hindi	Congruent	switch	1
7	248	Fix	Hindi	Congruent	stay	1
7	249	Fix	Hindi	Congruent	stay	1
7	250	Fix	Hindi	Congruent	stay	1
7	251	Fix	English	Incongruent	stay	1
7	252	Fix	English	Incongruent	switch	1
7	253	Fix	English	Incongruent	stay	1
7	254	Fix	English	Incongruent	switch	1
7	255	Fix	English	Incongruent	switch	1
7	256	Fix	English	Incongruent	stay	1
7	257	Fix	English	Incongruent	stay	1
7	258	Fix	English	Incongruent	stay	1
7	259	Fix	English	Incongruent	switch	1
7	260	Fix	English	Incongruent	stay	1
7	261	Fix	English	Congruent	stay	1
7	263	Fix	English	Congruent	stay	1
7	264	Fix	English	Congruent	switch	1
7	265	Fix	English	Congruent	stay	1
7	266	Fix	English	Congruent	stay	1
7	267	Fix	English	Congruent	stay	1
7	268	Fix	English	Congruent	switch	1
7	269	Fix	English	Congruent	stay	1
7	270	Fix	English	Congruent	stay	1
7	271	Fix	Hindi	Incongruent	switch	1
7	272	Fix	Hindi	Incongruent	stay	0
7	273	Fix	Hindi	Incongruent	switch	1
7	274	Fix	Hindi	Incongruent	stay	1
7	275	Fix	Hindi	Incongruent	switch	1
7	276	Fix	Hindi	Incongruent	switch	1
7	277	Fix	Hindi	Incongruent	stay	1
7	278	Fix	Hindi	Incongruent	stay	1
7	279	Fix	Hindi	Incongruent	stay	1
7	280	Fix	Hindi	Incongruent	stay	1
8	201	Fix	Hindi	Congruent	stay	1
8	202	Fix	Hindi	Congruent	switch	1
8	203	Fix	Hindi	Congruent	switch	1
8	204	Fix	Hindi	Congruent	stay	1
8	205	Fix	Hindi	Congruent	stay	1
8	206	Fix	Hindi	Congruent	stay	1
8	208	Fix	Hindi	Congruent	stay	1
8	209	Fix	Hindi	Congruent	switch	1
8	210	Fix	Hindi	Congruent	stay	0
8	211	Fix	English	Incongruent	stay	0
8	212	Fix	English	Incongruent	switch	1
8	213	Fix	English	Incongruent	stay	1
8	214	Fix	English	Incongruent	switch	1
8	215	Fix	English	Incongruent	stay	1
8	216	Fix	English	Incongruent	switch	1
8	217	Fix	English	Incongruent	switch	0
8	218	Fix	English	Incongruent	switch	1
8	219	Fix	English	Incongruent	switch	1
8	220	Fix	English	Incongruent	stay	1
8	221	Fix	English	Congruent	stay	1
8	222	Fix	English	Congruent	switch	1
8	223	Fix	English	Congruent	stay	1
8	224	Fix	English	Congruent	switch	1
8	225	Fix	English	Congruent	stay	1
8	226	Fix	English	Congruent	switch	1
8	227	Fix	English	Congruent	switch	1
8	228	Fix	English	Congruent	stay	1
8	229	Fix	English	Congruent	stay	1
8	230	Fix	English	Congruent	stay	1
8	231	Fix	Hindi	Incongruent	stay	1
8	232	Fix	Hindi	Incongruent	stay	1
8	233	Fix	Hindi	Incongruent	switch	0
8	234	Fix	Hindi	Incongruent	switch	0
8	235	Fix	Hindi	Incongruent	stay	1
8	236	Fix	Hindi	Incongruent	switch	1
8	237	Fix	Hindi	Incongruent	switch	1
8	238	Fix	Hindi	Incongruent	switch	1
8	239	Fix	Hindi	Incongruent	switch	1
8	240	Fix	Hindi	Incongruent	switch	1
8	241	Fix	Hindi	Congruent	switch	0
8	242	Fix	Hindi	Congruent	switch	1
8	243	Fix	Hindi	Congruent	switch	0
8	244	Fix	Hindi	Congruent	stay	1
8	245	Fix	Hindi	Congruent	stay	1
8	246	Fix	Hindi	Congruent	switch	0
8	247	Fix	Hindi	Congruent	switch	1
8	248	Fix	Hindi	Congruent	switch	0
8	249	Fix	Hindi	Congruent	switch	0
8	250	Fix	Hindi	Congruent	stay	1
8	251	Fix	English	Incongruent	switch	1
8	252	Fix	English	Incongruent	stay	1
8	253	Fix	English	Incongruent	switch	1
8	254	Fix	English	Incongruent	stay	0
8	255	Fix	English	Incongruent	switch	1
8	256	Fix	English	Incongruent	stay	1
8	257	Fix	English	Incongruent	switch	0
8	258	Fix	English	Incongruent	switch	1
8	259	Fix	English	Incongruent	switch	0
8	260	Fix	English	Incongruent	switch	1
8	261	Fix	English	Congruent	switch	1
8	262	Fix	English	Congruent	stay	0
8	263	Fix	English	Congruent	stay	1
8	264	Fix	English	Congruent	stay	1
8	265	Fix	English	Congruent	switch	0
8	266	Fix	English	Congruent	switch	1
8	267	Fix	English	Congruent	switch	1
8	269	Fix	English	Congruent	stay	1
8	270	Fix	English	Congruent	switch	0
8	271	Fix	Hindi	Incongruent	stay	1
8	272	Fix	Hindi	Incongruent	switch	1
8	273	Fix	Hindi	Incongruent	stay	1
8	274	Fix	Hindi	Incongruent	switch	1
8	275	Fix	Hindi	Incongruent	switch	1
8	276	Fix	Hindi	Incongruent	switch	1
8	277	Fix	Hindi	Incongruent	switch	1
8	278	Fix	Hindi	Incongruent	stay	1
8	279	Fix	Hindi	Incongruent	stay	1
8	280	Fix	Hindi	Incongruent	switch	0
9	201	Fix	English	Congruent	stay	0
9	202	Fix	English	Congruent	switch	1
9	203	Fix	English	Congruent	switch	1
9	204	Fix	English	Congruent	stay	1
9	205	Fix	English	Congruent	stay	1
9	206	Fix	English	Congruent	switch	1
9	207	Fix	English	Congruent	switch	0
9	208	Fix	English	Congruent	stay	1
9	209	Fix	English	Congruent	switch	1
9	210	Fix	English	Congruent	stay	1
9	211	Fix	Hindi	Incongruent	switch	1
9	213	Fix	Hindi	Incongruent	switch	1
9	214	Fix	Hindi	Incongruent	stay	1
9	215	Fix	Hindi	Incongruent	switch	1
9	216	Fix	Hindi	Incongruent	stay	1
9	217	Fix	Hindi	Incongruent	stay	1
9	218	Fix	Hindi	Incongruent	stay	1
9	219	Fix	Hindi	Incongruent	switch	1
9	220	Fix	Hindi	Incongruent	stay	1
9	221	Fix	Hindi	Congruent	stay	1
9	222	Fix	Hindi	Congruent	switch	1
9	223	Fix	Hindi	Congruent	stay	1
9	224	Fix	Hindi	Congruent	switch	1
9	225	Fix	Hindi	Congruent	stay	1
9	226	Fix	Hindi	Congruent	stay	1
9	227	Fix	Hindi	Congruent	stay	1
9	228	Fix	Hindi	Congruent	switch	1
9	229	Fix	Hindi	Congruent	switch	1
9	230	Fix	Hindi	Congruent	switch	1
9	231	Fix	English	Incongruent	stay	1
9	232	Fix	English	Incongruent	stay	1
9	233	Fix	English	Incongruent	stay	1
9	234	Fix	English	Incongruent	switch	1
9	235	Fix	English	Incongruent	stay	1
9	236	Fix	English	Incongruent	switch	1
9	237	Fix	English	Incongruent	switch	1
9	238	Fix	English	Incongruent	switch	1
9	239	Fix	English	Incongruent	stay	0
9	240	Fix	English	Incongruent	switch	1
9	241	Fix	English	Congruent	switch	1
9	242	Fix	English	Congruent	stay	1
9	243	Fix	English	Congruent	stay	0
9	244	Fix	English	Congruent	stay	1
9	245	Fix	English	Congruent	switch	1
9	246	Fix	English	Congruent	stay	1
9	247	Fix	English	Congruent	switch	1
9	248	Fix	English	Congruent	stay	1
9	249	Fix	English	Congruent	stay	1
9	250	Fix	English	Congruent	switch	1
9	251	Fix	Hindi	Incongruent	switch	0
9	253	Fix	Hindi	Incongruent	stay	1
9	254	Fix	Hindi	Incongruent	switch	1
9	255	Fix	Hindi	Incongruent	switch	1
9	256	Fix	Hindi	Incongruent	stay	1
9	257	Fix	Hindi	Incongruent	stay	1
9	258	Fix	Hindi	Incongruent	switch	1
9	259	Fix	Hindi	Incongruent	switch	1
9	260	Fix	Hindi	Incongruent	switch	0
9	261	Fix	Hindi	Congruent	switch	1
9	262	Fix	Hindi	Congruent	stay	1
9	263	Fix	Hindi	Congruent	stay	1
9	264	Fix	Hindi	Congruent	stay	1
9	266	Fix	Hindi	Congruent	stay	1
9	267	Fix	Hindi	Congruent	switch	1
9	268	Fix	Hindi	Congruent	switch	1
9	269	Fix	Hindi	Congruent	switch	1
9	270	Fix	Hindi	Congruent	switch	1
9	271	Fix	English	Incongruent	switch	1
9	272	Fix	English	Incongruent	switch	0
9	273	Fix	English	Incongruent	stay	1
9	274	Fix	English	Incongruent	switch	1
9	275	Fix	English	Incongruent	stay	1
9	276	Fix	English	Incongruent	switch	0
9	277	Fix	English	Incongruent	switch	1
9	278	Fix	English	Incongruent	switch	0
9	279	Fix	English	Incongruent	switch	1
9	280	Fix	English	Incongruent	switch	1
10	201	Fix	English	Congruent	stay	1
10	202	Fix	English	Congruent	switch	1
10	203	Fix	English	Congruent	switch	1
10	204	Fix	English	Congruent	switch	1
10	205	Fix	English	Congruent	stay	1
10	206	Fix	English	Congruent	switch	1
10	207	Fix	English	Congruent	switch	1
10	209	Fix	English	Congruent	stay	0
10	210	Fix	English	Congruent	switch	1
10	211	Fix	Hindi	Incongruent	stay	0
10	212	Fix	Hindi	Incongruent	stay	1
10	213	Fix	Hindi	Incongruent	switch	1
10	214	Fix	Hindi	Incongruent	stay	1
10	215	Fix	Hindi	Incongruent	switch	0
10	217	Fix	Hindi	Incongruent	stay	1
10	218	Fix	Hindi	Incongruent	switch	1
10	219	Fix	Hindi	Incongruent	switch	1
10	220	Fix	Hindi	Incongruent	switch	1
10	221	Fix	Hindi	Congruent	stay	0
10	222	Fix	Hindi	Congruent	switch	1
10	223	Fix	Hindi	Congruent	switch	1
10	224	Fix	Hindi	Congruent	switch	1
10	225	Fix	Hindi	Congruent	switch	1
10	226	Fix	Hindi	Congruent	switch	1
10	227	Fix	Hindi	Congruent	stay	1
10	228	Fix	Hindi	Congruent	stay	1
10	229	Fix	Hindi	Congruent	stay	1
10	230	Fix	Hindi	Congruent	switch	1
10	231	Fix	English	Incongruent	switch	1
10	232	Fix	English	Incongruent	switch	0
10	233	Fix	English	Incongruent	stay	1
10	234	Fix	English	Incongruent	switch	1
10	235	Fix	English	Incongruent	stay	1
10	236	Fix	English	Incongruent	stay	0
10	237	Fix	English	Incongruent	switch	1
10	238	Fix	English	Incongruent	stay	1
10	239	Fix	English	Incongruent	stay	1
10	240	Fix	English	Incongruent	switch	0
10	241	Fix	English	Congruent	switch	1
10	242	Fix	English	Congruent	switch	1
10	243	Fix	English	Congruent	stay	1
10	244	Fix	English	Congruent	stay	1
10	245	Fix	English	Congruent	switch	0
10	246	Fix	English	Congruent	stay	1
10	247	Fix	English	Congruent	switch	1
10	249	Fix	English	Congruent	stay	1
10	250	Fix	English	Congruent	switch	0
10	251	Fix	Hindi	Incongruent	stay	0
10	252	Fix	Hindi	Incongruent	switch	0
10	254	Fix	Hindi	Incongruent	switch	1
10	255	Fix	Hindi	Incongruent	switch	0
10	256	Fix	Hindi	Incongruent	stay	1
10	257	Fix	Hindi	Incongruent	stay	1
10	258	Fix	Hindi	Incongruent	stay	0
10	259	Fix	Hindi	Incongruent	stay	1
10	260	Fix	Hindi	Incongruent	stay	1
10	261	Fix	Hindi	Congruent	switch	1
10	262	Fix	Hindi	Congruent	switch	1
10	263	Fix	Hindi	Congruent	switch	1
10	264	Fix	Hindi	Congruent	stay	1
10	265	Fix	Hindi	Congruent	stay	1
10	266	Fix	Hindi	Congruent	switch	1
10	267	Fix	Hindi	Congruent	stay	1
10	268	Fix	Hindi	Congruent	switch	1
10	269	Fix	Hindi	Congruent	switch	0
10	270	Fix	Hindi	Congruent	switch	1
10	271	Fix	English	Incongruent	switch	1
10	273	Fix	English	Incongruent	stay	1
10	274	Fix	English	Incongruent	switch	1
10	275	Fix	English	Incongruent	stay	0
10	276	Fix	English	Incongruent	switch	1
10	277	Fix	English	Incongruent	stay	0
10	278	Fix	English	Incongruent	stay	0
10	279	Fix	English	Incongruent	stay	1
10	280	Fix	English	Incongruent	switch	0
11	201	Fix	English	Congruent	stay	1
11	202	Fix	English	Congruent	stay	0
11	203	Fix	English	Congruent	stay	1
11	204	Fix	English	Congruent	stay	1
11	205	Fix	English	Congruent	stay	1
11	206	Fix	English	Congruent	switch	1
11	207	Fix	English	Congruent	stay	1
11	208	Fix	English	Congruent	switch	1
11	209	Fix	English	Congruent	stay	1
11	210	Fix	English	Congruent	stay	1
11	211	Fix	Hindi	Incongruent	switch	1
11	212	Fix	Hindi	Incongruent	stay	1
11	213	Fix	Hindi	Incongruent	switch	1
11	214	Fix	Hindi	Incongruent	switch	1
11	215	Fix	Hindi	Incongruent	stay	1
11	216	Fix	Hindi	Incongruent	stay	1
11	217	Fix	Hindi	Incongruent	stay	1
11	218	Fix	Hindi	Incongruent	switch	1
11	219	Fix	Hindi	Incongruent	stay	1
11	220	Fix	Hindi	Incongruent	switch	1
11	221	Fix	Hindi	Congruent	stay	1
11	222	Fix	Hindi	Congruent	switch	1
11	223	Fix	Hindi	Congruent	stay	1
11	224	Fix	Hindi	Congruent	stay	1
11	225	Fix	Hindi	Congruent	switch	1
11	226	Fix	Hindi	Congruent	stay	1
11	228	Fix	Hindi	Congruent	switch	1
11	229	Fix	Hindi	Congruent	switch	1
11	230	Fix	Hindi	Congruent	switch	1
11	231	Fix	English	Incongruent	switch	1
11	232	Fix	English	Incongruent	switch	1
11	233	Fix	English	Incongruent	switch	1
11	234	Fix	English	Incongruent	switch	1
11	235	Fix	English	Incongruent	switch	1
11	236	Fix	English	Incongruent	stay	0
11	237	Fix	English	Incongruent	switch	1
11	238	Fix	English	Incongruent	switch	1
11	239	Fix	English	Incongruent	stay	1
11	240	Fix	English	Incongruent	switch	1
11	241	Fix	English	Congruent	stay	1
11	242	Fix	English	Congruent	stay	1
11	243	Fix	English	Congruent	switch	1
11	244	Fix	English	Congruent	switch	1
11	245	Fix	English	Congruent	stay	1
11	246	Fix	English	Congruent	switch	0
11	247	Fix	English	Congruent	switch	1
11	248	Fix	English	Congruent	stay	1
11	249	Fix	English	Congruent	stay	1
11	250	Fix	English	Congruent	switch	1
11	251	Fix	Hindi	Incongruent	stay	1
11	252	Fix	Hindi	Incongruent	stay	1
11	253	Fix	Hindi	Incongruent	switch	1
11	254	Fix	Hindi	Incongruent	stay	1
11	255	Fix	Hindi	Incongruent	switch	1
11	256	Fix	Hindi	Incongruent	switch	1
11	257	Fix	Hindi	Incongruent	switch	1
11	258	Fix	Hindi	Incongruent	switch	1
11	259	Fix	Hindi	Incongruent	stay	0
11	260	Fix	Hindi	Incongruent	stay	1
11	261	Fix	Hindi	Congruent	switch	1
11	262	Fix	Hindi	Congruent	stay	1
11	265	Fix	Hindi	Congruent	stay	1
11	266	Fix	Hindi	Congruent	switch	1
11	267	Fix	Hindi	Congruent	switch	1
11	268	Fix	Hindi	Congruent	switch	1
11	269	Fix	Hindi	Congruent	stay	1
11	270	Fix	Hindi	Congruent	stay	1
11	272	Fix	Hindi	Congruent	switch	0
11	273	Fix	English	Incongruent	switch	1
11	274	Fix	English	Incongruent	switch	1
11	275	Fix	English	Incongruent	switch	1
11	276	Fix	English	Incongruent	stay	1
11	277	Fix	English	Incongruent	switch	1
11	278	Fix	English	Incongruent	stay	1
11	279	Fix	English	Incongruent	stay	1
11	280	Fix	English	Incongruent	switch	1
12	201	Fix	English	Congruent	switch	1
12	203	Fix	English	Congruent	stay	1
12	204	Fix	English	Congruent	stay	0
12	205	Fix	English	Congruent	stay	1
12	206	Fix	English	Congruent	switch	1
12	207	Fix	English	Congruent	stay	1
12	208	Fix	English	Congruent	switch	0
12	209	Fix	English	Congruent	stay	1
12	210	Fix	English	Congruent	stay	1
12	211	Fix	Hindi	Incongruent	switch	1
12	212	Fix	Hindi	Incongruent	switch	1
12	213	Fix	Hindi	Incongruent	switch	1
12	214	Fix	Hindi	Incongruent	switch	1
12	215	Fix	Hindi	Incongruent	stay	1
12	216	Fix	Hindi	Incongruent	stay	1
12	217	Fix	Hindi	Incongruent	stay	1
12	218	Fix	Hindi	Incongruent	stay	1
12	219	Fix	Hindi	Incongruent	switch	0
12	220	Fix	Hindi	Incongruent	switch	1
12	221	Fix	Hindi	Congruent	stay	1
12	222	Fix	Hindi	Congruent	switch	1
12	223	Fix	Hindi	Congruent	stay	1
12	224	Fix	Hindi	Congruent	switch	1
12	225	Fix	Hindi	Congruent	stay	1
12	226	Fix	Hindi	Congruent	switch	1
12	227	Fix	Hindi	Congruent	stay	1
12	228	Fix	Hindi	Congruent	stay	1
12	229	Fix	Hindi	Congruent	stay	1
12	230	Fix	Hindi	Congruent	switch	0
12	231	Fix	English	Incongruent	switch	1
12	232	Fix	English	Incongruent	stay	1
12	233	Fix	English	Incongruent	switch	1
12	234	Fix	English	Incongruent	switch	1
12	235	Fix	English	Incongruent	stay	1
12	236	Fix	English	Incongruent	stay	1
12	237	Fix	English	Incongruent	switch	1
12	238	Fix	English	Incongruent	switch	1
12	239	Fix	English	Incongruent	switch	0
12	240	Fix	English	Incongruent	switch	1
12	241	Fix	English	Congruent	switch	1
12	242	Fix	English	Congruent	switch	1
12	243	Fix	English	Congruent	stay	1
12	245	Fix	English	Congruent	stay	1
12	246	Fix	English	Congruent	switch	1
12	247	Fix	English	Congruent	stay	1
12	248	Fix	English	Congruent	stay	1
12	249	Fix	English	Congruent	stay	1
12	251	Fix	Hindi	Incongruent	stay	1
12	252	Fix	Hindi	Incongruent	switch	0
12	253	Fix	Hindi	Incongruent	switch	1
12	254	Fix	Hindi	Incongruent	switch	1
12	255	Fix	Hindi	Incongruent	stay	1
12	257	Fix	Hindi	Incongruent	stay	1
12	258	Fix	Hindi	Incongruent	switch	1
12	259	Fix	Hindi	Incongruent	switch	1
12	260	Fix	Hindi	Incongruent	stay	1
12	261	Fix	Hindi	Congruent	stay	1
12	262	Fix	Hindi	Congruent	switch	1
12	263	Fix	Hindi	Congruent	stay	1
12	264	Fix	Hindi	Congruent	switch	1
12	265	Fix	Hindi	Congruent	switch	1
12	266	Fix	Hindi	Congruent	stay	1
12	267	Fix	Hindi	Congruent	switch	1
12	268	Fix	Hindi	Congruent	stay	1
12	269	Fix	Hindi	Congruent	switch	1
12	270	Fix	Hindi	Congruent	stay	1
12	271	Fix	English	Incongruent	stay	0
12	272	Fix	English	Incongruent	stay	1
12	273	Fix	English	Incongruent	switch	1
12	274	Fix	English	Incongruent	switch	1
12	275	Fix	English	Incongruent	switch	1
12	276	Fix	English	Incongruent	switch	1
12	277	Fix	English	Incongruent	switch	0
12	279	Fix	English	Incongruent	switch	1
12	280	Fix	English	Incongruent	stay	1
13	201	Fix	Hindi	Congruent	switch	1
13	202	Fix	Hindi	Congruent	switch	1
13	203	Fix	Hindi	Congruent	switch	1
13	204	Fix	Hindi	Congruent	stay	1
13	205	Fix	Hindi	Congruent	switch	1
13	206	Fix	Hindi	Congruent	stay	1
13	207	Fix	Hindi	Congruent	switch	1
13	208	Fix	Hindi	Congruent	stay	1
13	209	Fix	Hindi	Congruent	switch	0
13	210	Fix	Hindi	Congruent	switch	1
13	212	Fix	English	Incongruent	switch	1
13	213	Fix	English	Incongruent	switch	1
13	214	Fix	English	Incongruent	stay	1
13	215	Fix	English	Incongruent	stay	1
13	216	Fix	English	Incongruent	switch	1
13	217	Fix	English	Incongruent	switch	1
13	218	Fix	English	Incongruent	stay	1
13	219	Fix	English	Incongruent	switch	1
13	220	Fix	English	Incongruent	switch	1
13	221	Fix	English	Congruent	switch	1
13	222	Fix	English	Congruent	switch	1
13	223	Fix	English	Congruent	switch	1
13	224	Fix	English	Congruent	switch	1
13	225	Fix	English	Congruent	stay	1
13	226	Fix	English	Congruent	stay	1
13	227	Fix	English	Congruent	switch	1
13	228	Fix	English	Congruent	stay	1
13	229	Fix	English	Congruent	stay	1
13	230	Fix	English	Congruent	stay	1
13	231	Fix	Hindi	Incongruent	stay	1
13	233	Fix	Hindi	Incongruent	stay	1
13	234	Fix	Hindi	Incongruent	switch	1
13	235	Fix	Hindi	Incongruent	switch	1
13	236	Fix	Hindi	Incongruent	switch	1
13	237	Fix	Hindi	Incongruent	switch	1
13	238	Fix	Hindi	Incongruent	stay	1
13	239	Fix	Hindi	Incongruent	stay	1
13	240	Fix	Hindi	Incongruent	stay	1
13	241	Fix	Hindi	Congruent	stay	1
13	243	Fix	Hindi	Congruent	stay	1
13	244	Fix	Hindi	Congruent	switch	1
13	245	Fix	Hindi	Congruent	stay	1
13	246	Fix	Hindi	Congruent	stay	1
13	247	Fix	Hindi	Congruent	switch	1
13	248	Fix	Hindi	Congruent	stay	1
13	249	Fix	Hindi	Congruent	switch	1
13	250	Fix	Hindi	Congruent	switch	1
13	251	Fix	English	Incongruent	switch	1
13	252	Fix	English	Incongruent	stay	1
13	253	Fix	English	Incongruent	switch	1
13	254	Fix	English	Incongruent	stay	1
13	255	Fix	English	Incongruent	switch	1
13	256	Fix	English	Incongruent	switch	1
13	257	Fix	English	Incongruent	switch	1
13	258	Fix	English	Incongruent	stay	1
13	259	Fix	English	Incongruent	stay	1
13	260	Fix	English	Incongruent	switch	1
13	261	Fix	English	Congruent	stay	1
13	262	Fix	English	Congruent	switch	1
13	263	Fix	English	Congruent	stay	1
13	264	Fix	English	Congruent	switch	1
13	265	Fix	English	Congruent	stay	1
13	266	Fix	English	Congruent	switch	1
13	267	Fix	English	Congruent	stay	1
13	268	Fix	English	Congruent	switch	1
13	269	Fix	English	Congruent	stay	1
13	270	Fix	English	Congruent	switch	0
13	271	Fix	Hindi	Incongruent	switch	1
13	272	Fix	Hindi	Incongruent	switch	0
13	273	Fix	Hindi	Incongruent	switch	1
13	274	Fix	Hindi	Incongruent	switch	1
13	275	Fix	Hindi	Incongruent	switch	1
13	276	Fix	Hindi	Incongruent	switch	1
13	277	Fix	Hindi	Incongruent	stay	1
13	278	Fix	Hindi	Incongruent	stay	0
13	279	Fix	Hindi	Incongruent	stay	1
13	280	Fix	Hindi	Incongruent	switch	1
14	201	Fix	Hindi	Congruent	switch	1
14	202	Fix	Hindi	Congruent	stay	1
14	203	Fix	Hindi	Congruent	switch	1
14	205	Fix	Hindi	Congruent	stay	1
14	206	Fix	Hindi	Congruent	switch	1
14	207	Fix	Hindi	Congruent	stay	1
14	208	Fix	Hindi	Congruent	switch	1
14	209	Fix	Hindi	Congruent	switch	1
14	210	Fix	Hindi	Congruent	switch	1
14	211	Fix	English	Incongruent	stay	1
14	212	Fix	English	Incongruent	switch	1
14	213	Fix	English	Incongruent	switch	1
14	214	Fix	English	Incongruent	switch	1
14	215	Fix	English	Incongruent	switch	1
14	216	Fix	English	Incongruent	switch	1
14	217	Fix	English	Incongruent	switch	1
14	218	Fix	English	Incongruent	stay	1
14	219	Fix	English	Incongruent	stay	1
14	220	Fix	English	Incongruent	switch	1
14	221	Fix	English	Congruent	stay	1
14	222	Fix	English	Congruent	switch	1
14	223	Fix	English	Congruent	switch	1
14	224	Fix	English	Congruent	stay	1
14	225	Fix	English	Congruent	switch	1
14	226	Fix	English	Congruent	switch	1
14	227	Fix	English	Congruent	stay	1
14	228	Fix	English	Congruent	switch	1
14	229	Fix	English	Congruent	switch	1
14	230	Fix	English	Congruent	stay	1
14	231	Fix	Hindi	Incongruent	switch	1
14	232	Fix	Hindi	Incongruent	stay	1
14	233	Fix	Hindi	Incongruent	stay	1
14	234	Fix	Hindi	Incongruent	switch	1
14	235	Fix	Hindi	Incongruent	stay	1
14	236	Fix	Hindi	Incongruent	switch	1
14	237	Fix	Hindi	Incongruent	stay	1
14	238	Fix	Hindi	Incongruent	switch	1
14	239	Fix	Hindi	Incongruent	switch	1
14	240	Fix	Hindi	Incongruent	switch	1
14	241	Fix	Hindi	Congruent	stay	1
14	242	Fix	Hindi	Congruent	switch	0
14	243	Fix	Hindi	Congruent	stay	1
14	244	Fix	Hindi	Congruent	switch	1
14	245	Fix	Hindi	Congruent	stay	1
14	246	Fix	Hindi	Congruent	stay	0
14	247	Fix	Hindi	Congruent	stay	1
14	248	Fix	Hindi	Congruent	switch	1
14	250	Fix	Hindi	Congruent	switch	1
14	251	Fix	English	Incongruent	stay	1
14	252	Fix	English	Incongruent	switch	1
14	254	Fix	English	Incongruent	switch	1
14	255	Fix	English	Incongruent	stay	1
14	256	Fix	English	Incongruent	stay	1
14	257	Fix	English	Incongruent	switch	1
14	258	Fix	English	Incongruent	stay	1
14	259	Fix	English	Incongruent	switch	1
14	260	Fix	English	Incongruent	stay	1
14	261	Fix	English	Congruent	switch	1
14	262	Fix	English	Congruent	stay	1
14	263	Fix	English	Congruent	switch	1
14	264	Fix	English	Congruent	stay	1
14	265	Fix	English	Congruent	stay	1
14	266	Fix	English	Congruent	switch	1
14	267	Fix	English	Congruent	switch	1
14	268	Fix	English	Congruent	switch	1
14	269	Fix	English	Congruent	switch	1
14	270	Fix	English	Congruent	switch	1
14	271	Fix	Hindi	Incongruent	switch	1
14	272	Fix	Hindi	Incongruent	stay	1
14	273	Fix	Hindi	Incongruent	stay	1
14	274	Fix	Hindi	Incongruent	stay	1
14	275	Fix	Hindi	Incongruent	switch	0
14	276	Fix	Hindi	Incongruent	switch	1
14	277	Fix	Hindi	Incongruent	switch	1
14	278	Fix	Hindi	Incongruent	switch	1
14	279	Fix	Hindi	Incongruent	switch	1
14	280	Fix	Hindi	Incongruent	switch	1
15	201	Fix	English	Congruent	stay	1
15	202	Fix	English	Congruent	stay	1
15	203	Fix	English	Congruent	stay	1
15	204	Fix	English	Congruent	switch	1
15	206	Fix	English	Congruent	switch	1
15	207	Fix	English	Congruent	switch	1
15	208	Fix	English	Congruent	switch	1
15	209	Fix	English	Congruent	switch	1
15	210	Fix	English	Congruent	stay	1
15	211	Fix	Hindi	Incongruent	switch	1
15	212	Fix	Hindi	Incongruent	switch	1
15	213	Fix	Hindi	Incongruent	switch	1
15	214	Fix	Hindi	Incongruent	switch	1
15	216	Fix	Hindi	Incongruent	stay	0
15	217	Fix	Hindi	Incongruent	stay	1
15	218	Fix	Hindi	Incongruent	switch	0
15	219	Fix	Hindi	Incongruent	stay	1
15	220	Fix	Hindi	Incongruent	stay	1
15	221	Fix	Hindi	Congruent	switch	1
15	222	Fix	Hindi	Congruent	switch	1
15	223	Fix	Hindi	Congruent	stay	1
15	224	Fix	Hindi	Congruent	switch	1
15	225	Fix	Hindi	Congruent	switch	1
15	226	Fix	Hindi	Congruent	switch	1
15	227	Fix	Hindi	Congruent	stay	1
15	228	Fix	Hindi	Congruent	stay	1
15	229	Fix	Hindi	Congruent	stay	1
15	230	Fix	Hindi	Congruent	switch	1
15	231	Fix	English	Incongruent	switch	1
15	232	Fix	English	Incongruent	switch	0
15	233	Fix	English	Incongruent	switch	1
15	234	Fix	English	Incongruent	stay	1
15	235	Fix	English	Incongruent	switch	1
15	236	Fix	English	Incongruent	stay	1
15	237	Fix	English	Incongruent	stay	1
15	238	Fix	English	Incongruent	switch	1
15	239	Fix	English	Incongruent	stay	1
15	240	Fix	English	Incongruent	switch	1
15	241	Fix	English	Congruent	switch	1
15	242	Fix	English	Congruent	stay	1
15	243	Fix	English	Congruent	switch	1
15	244	Fix	English	Congruent	switch	1
15	245	Fix	English	Congruent	switch	1
15	246	Fix	English	Congruent	stay	0
15	247	Fix	English	Congruent	switch	0
15	248	Fix	English	Congruent	switch	1
15	249	Fix	English	Congruent	stay	1
15	250	Fix	English	Congruent	stay	1
15	251	Fix	Hindi	Incongruent	stay	0
15	252	Fix	Hindi	Incongruent	switch	1
15	253	Fix	Hindi	Incongruent	stay	1
15	254	Fix	Hindi	Incongruent	stay	1
15	255	Fix	Hindi	Incongruent	switch	1
15	256	Fix	Hindi	Incongruent	stay	1
15	257	Fix	Hindi	Incongruent	stay	1
15	258	Fix	Hindi	Incongruent	stay	0
15	259	Fix	Hindi	Incongruent	stay	1
15	260	Fix	Hindi	Incongruent	switch	1
15	261	Fix	Hindi	Congruent	switch	1
15	262	Fix	Hindi	Congruent	stay	1
15	263	Fix	Hindi	Congruent	stay	1
15	264	Fix	Hindi	Congruent	switch	1
15	266	Fix	Hindi	Congruent	switch	1
15	267	Fix	Hindi	Congruent	switch	1
15	268	Fix	Hindi	Congruent	switch	1
15	269	Fix	Hindi	Congruent	stay	1
15	270	Fix	Hindi	Congruent	switch	0
15	271	Fix	English	Incongruent	switch	0
15	272	Fix	English	Incongruent	stay	1
15	273	Fix	English	Incongruent	switch	1
15	274	Fix	English	Incongruent	stay	0
15	275	Fix	English	Incongruent	stay	1
15	276	Fix	English	Incongruent	switch	1
15	277	Fix	English	Incongruent	stay	1
15	278	Fix	English	Incongruent	switch	0
15	279	Fix	English	Incongruent	stay	1
15	280	Fix	English	Incongruent	stay	0
16	201	Fix	English	Congruent	stay	1
16	203	Fix	English	Congruent	stay	0
16	204	Fix	English	Congruent	stay	1
16	205	Fix	English	Congruent	switch	1
16	206	Fix	English	Congruent	switch	1
16	207	Fix	English	Congruent	stay	1
16	208	Fix	English	Congruent	switch	1
16	209	Fix	English	Congruent	switch	1
16	210	Fix	English	Congruent	switch	1
16	211	Fix	Hindi	Incongruent	stay	1
16	214	Fix	Hindi	Incongruent	stay	1
16	215	Fix	Hindi	Incongruent	switch	1
16	216	Fix	Hindi	Incongruent	stay	1
16	217	Fix	Hindi	Incongruent	switch	1
16	218	Fix	Hindi	Incongruent	switch	1
16	219	Fix	Hindi	Incongruent	stay	1
16	220	Fix	Hindi	Incongruent	switch	0
16	221	Fix	Hindi	Congruent	switch	1
16	222	Fix	Hindi	Congruent	stay	1
16	223	Fix	Hindi	Congruent	stay	1
16	225	Fix	Hindi	Congruent	stay	0
16	226	Fix	Hindi	Congruent	switch	1
16	227	Fix	Hindi	Congruent	stay	1
16	229	Fix	Hindi	Congruent	switch	1
16	230	Fix	Hindi	Congruent	switch	1
16	231	Fix	English	Incongruent	stay	1
16	232	Fix	English	Incongruent	stay	1
16	233	Fix	English	Incongruent	stay	1
16	234	Fix	English	Incongruent	stay	1
16	235	Fix	English	Incongruent	stay	1
16	236	Fix	English	Incongruent	stay	1
16	240	Fix	English	Incongruent	switch	1
16	241	Fix	English	Congruent	stay	1
16	242	Fix	English	Congruent	stay	1
16	243	Fix	English	Congruent	stay	1
16	244	Fix	English	Congruent	stay	1
16	245	Fix	English	Congruent	switch	1
16	246	Fix	English	Congruent	stay	0
16	247	Fix	English	Congruent	stay	1
16	248	Fix	English	Congruent	stay	1
16	249	Fix	English	Congruent	switch	1
16	250	Fix	English	Congruent	switch	1
16	251	Fix	Hindi	Incongruent	stay	0
16	252	Fix	Hindi	Incongruent	stay	1
16	253	Fix	Hindi	Incongruent	switch	1
16	254	Fix	Hindi	Incongruent	stay	1
16	255	Fix	Hindi	Incongruent	stay	1
16	256	Fix	Hindi	Incongruent	switch	1
16	257	Fix	Hindi	Incongruent	switch	1
16	258	Fix	Hindi	Incongruent	stay	1
16	259	Fix	Hindi	Incongruent	stay	1
16	260	Fix	Hindi	Incongruent	stay	0
16	261	Fix	Hindi	Congruent	stay	1
16	263	Fix	Hindi	Congruent	switch	1
16	264	Fix	Hindi	Congruent	switch	1
16	265	Fix	Hindi	Congruent	switch	1
16	266	Fix	Hindi	Congruent	switch	1
16	267	Fix	Hindi	Congruent	stay	1
16	268	Fix	Hindi	Congruent	switch	1
16	269	Fix	Hindi	Congruent	stay	1
16	270	Fix	Hindi	Congruent	stay	1
16	271	Fix	English	Incongruent	switch	0
16	272	Fix	English	Incongruent	switch	1
16	274	Fix	English	Incongruent	stay	1
16	275	Fix	English	Incongruent	switch	0
16	276	Fix	English	Incongruent	switch	1
16	277	Fix	English	Incongruent	switch	1
16	278	Fix	English	Incongruent	stay	1
16	279	Fix	English	Incongruent	stay	1
16	280	Fix	English	Incongruent	switch	1
17	201	Fix	English	Congruent	switch	1
17	202	Fix	English	Congruent	stay	1
17	203	Fix	English	Congruent	switch	1
17	204	Fix	English	Congruent	stay	1
17	205	Fix	English	Congruent	switch	0
17	206	Fix	English	Congruent	switch	1
17	207	Fix	English	Congruent	stay	1
17	208	Fix	English	Congruent	switch	1
17	209	Fix	English	Congruent	stay	1
17	211	Fix	Hindi	Incongruent	stay	1
17	212	Fix	Hindi	Incongruent	switch	1
17	213	Fix	Hindi	Incongruent	switch	1
17	214	Fix	Hindi	Incongruent	switch	0
17	215	Fix	Hindi	Incongruent	stay	1
17	216	Fix	Hindi	Incongruent	stay	1
17	218	Fix	Hindi	Incongruent	switch	1
17	219	Fix	Hindi	Incongruent	switch	1
17	220	Fix	Hindi	Incongruent	switch	1
17	221	Fix	Hindi	Congruent	stay	1
17	222	Fix	Hindi	Congruent	switch	1
17	223	Fix	Hindi	Congruent	switch	1
17	224	Fix	Hindi	Congruent	switch	1
17	225	Fix	Hindi	Congruent	switch	1
17	226	Fix	Hindi	Congruent	stay	1
17	227	Fix	Hindi	Congruent	stay	1
17	228	Fix	Hindi	Congruent	switch	1
17	229	Fix	Hindi	Congruent	stay	1
17	230	Fix	Hindi	Congruent	stay	1
17	231	Fix	English	Incongruent	switch	1
17	232	Fix	English	Incongruent	stay	1
17	233	Fix	English	Incongruent	switch	1
17	234	Fix	English	Incongruent	switch	1
17	235	Fix	English	Incongruent	stay	1
17	236	Fix	English	Incongruent	stay	1
17	237	Fix	English	Incongruent	switch	1
17	238	Fix	English	Incongruent	switch	1
17	239	Fix	English	Incongruent	switch	1
17	240	Fix	English	Incongruent	stay	1
17	241	Fix	English	Congruent	switch	1
17	242	Fix	English	Congruent	switch	1
17	244	Fix	English	Congruent	switch	1
17	245	Fix	English	Congruent	stay	1
17	246	Fix	English	Congruent	stay	1
17	247	Fix	English	Congruent	stay	1
17	248	Fix	English	Congruent	stay	1
17	249	Fix	English	Congruent	switch	1
17	250	Fix	English	Congruent	stay	1
17	251	Fix	Hindi	Incongruent	stay	1
17	252	Fix	Hindi	Incongruent	switch	1
17	253	Fix	Hindi	Incongruent	switch	1
17	254	Fix	Hindi	Incongruent	stay	1
17	255	Fix	Hindi	Incongruent	stay	1
17	256	Fix	Hindi	Incongruent	stay	1
17	257	Fix	Hindi	Incongruent	stay	1
17	258	Fix	Hindi	Incongruent	switch	1
17	259	Fix	Hindi	Incongruent	stay	1
17	260	Fix	Hindi	Incongruent	switch	1
17	261	Fix	Hindi	Congruent	stay	1
17	262	Fix	Hindi	Congruent	switch	1
17	263	Fix	Hindi	Congruent	switch	1
17	264	Fix	Hindi	Congruent	switch	1
17	265	Fix	Hindi	Congruent	switch	1
17	266	Fix	Hindi	Congruent	stay	1
17	267	Fix	Hindi	Congruent	stay	1
17	268	Fix	Hindi	Congruent	stay	1
17	269	Fix	Hindi	Congruent	stay	1
17	270	Fix	Hindi	Congruent	switch	1
17	271	Fix	English	Incongruent	stay	1
17	272	Fix	English	Incongruent	switch	1
17	273	Fix	English	Incongruent	switch	1
17	274	Fix	English	Incongruent	stay	1
17	275	Fix	English	Incongruent	switch	1
17	276	Fix	English	Incongruent	stay	1
17	277	Fix	English	Incongruent	stay	1
17	278	Fix	English	Incongruent	stay	0
17	279	Fix	English	Incongruent	stay	1
17	280	Fix	English	Incongruent	switch	1
19	201	Fix	Hindi	Congruent	switch	1
19	202	Fix	Hindi	Congruent	stay	1
19	203	Fix	Hindi	Congruent	stay	1
19	204	Fix	Hindi	Congruent	stay	1
19	205	Fix	Hindi	Congruent	stay	1
19	206	Fix	Hindi	Congruent	stay	1
19	207	Fix	Hindi	Congruent	stay	1
19	208	Fix	Hindi	Congruent	switch	1
19	209	Fix	Hindi	Congruent	switch	1
19	210	Fix	Hindi	Congruent	switch	1
19	211	Fix	English	Incongruent	switch	1
19	213	Fix	English	Incongruent	stay	0
19	214	Fix	English	Incongruent	stay	1
19	215	Fix	English	Incongruent	switch	1
19	216	Fix	English	Incongruent	switch	1
19	217	Fix	English	Incongruent	switch	0
19	218	Fix	English	Incongruent	switch	1
19	219	Fix	English	Incongruent	stay	1
19	220	Fix	English	Incongruent	stay	1
19	221	Fix	English	Congruent	stay	0
19	222	Fix	English	Congruent	switch	1
19	223	Fix	English	Congruent	stay	1
19	224	Fix	English	Congruent	switch	1
19	225	Fix	English	Congruent	stay	1
19	226	Fix	English	Congruent	switch	1
19	227	Fix	English	Congruent	stay	1
19	228	Fix	English	Congruent	switch	1
19	229	Fix	English	Congruent	stay	1
19	230	Fix	English	Congruent	switch	1
19	231	Fix	Hindi	Incongruent	switch	1
19	232	Fix	Hindi	Incongruent	stay	1
19	233	Fix	Hindi	Incongruent	switch	0
19	234	Fix	Hindi	Incongruent	switch	1
19	235	Fix	Hindi	Incongruent	stay	1
19	236	Fix	Hindi	Incongruent	stay	1
19	237	Fix	Hindi	Incongruent	switch	1
19	238	Fix	Hindi	Incongruent	switch	1
19	239	Fix	Hindi	Incongruent	switch	1
19	240	Fix	Hindi	Incongruent	switch	1
19	241	Fix	Hindi	Congruent	stay	1
19	242	Fix	Hindi	Congruent	switch	1
19	243	Fix	Hindi	Congruent	switch	0
19	244	Fix	Hindi	Congruent	stay	1
19	245	Fix	Hindi	Congruent	switch	1
19	246	Fix	Hindi	Congruent	switch	1
19	247	Fix	Hindi	Congruent	stay	1
19	248	Fix	Hindi	Congruent	switch	1
19	249	Fix	Hindi	Congruent	stay	1
19	250	Fix	Hindi	Congruent	switch	1
19	251	Fix	English	Incongruent	switch	1
19	252	Fix	English	Incongruent	stay	1
19	253	Fix	English	Incongruent	switch	1
19	254	Fix	English	Incongruent	stay	1
19	255	Fix	English	Incongruent	stay	1
19	256	Fix	English	Incongruent	switch	1
19	257	Fix	English	Incongruent	switch	1
19	258	Fix	English	Incongruent	stay	0
19	259	Fix	English	Incongruent	switch	1
19	260	Fix	English	Incongruent	stay	1
19	261	Fix	English	Congruent	switch	1
19	262	Fix	English	Congruent	switch	1
19	263	Fix	English	Congruent	switch	1
19	264	Fix	English	Congruent	stay	1
19	265	Fix	English	Congruent	switch	0
19	267	Fix	English	Congruent	switch	1
19	268	Fix	English	Congruent	stay	1
19	269	Fix	English	Congruent	stay	1
19	270	Fix	English	Congruent	stay	1
19	271	Fix	Hindi	Incongruent	switch	0
19	272	Fix	Hindi	Incongruent	stay	1
19	273	Fix	Hindi	Incongruent	switch	0
19	274	Fix	Hindi	Incongruent	stay	1
19	275	Fix	Hindi	Incongruent	switch	1
19	276	Fix	Hindi	Incongruent	switch	0
19	277	Fix	Hindi	Incongruent	stay	1
19	278	Fix	Hindi	Incongruent	stay	1
19	279	Fix	Hindi	Incongruent	switch	1
19	280	Fix	Hindi	Incongruent	stay	1
20	201	Fix	Hindi	Congruent	switch	1
20	202	Fix	Hindi	Congruent	switch	1
20	203	Fix	Hindi	Congruent	stay	1
20	204	Fix	Hindi	Congruent	switch	1
20	205	Fix	Hindi	Congruent	stay	1
20	206	Fix	Hindi	Congruent	stay	1
20	207	Fix	Hindi	Congruent	switch	1
20	208	Fix	Hindi	Congruent	stay	1
20	209	Fix	Hindi	Congruent	switch	1
20	210	Fix	Hindi	Congruent	switch	1
20	211	Fix	English	Incongruent	stay	1
20	212	Fix	English	Incongruent	stay	1
20	213	Fix	English	Incongruent	stay	1
20	214	Fix	English	Incongruent	switch	1
20	215	Fix	English	Incongruent	switch	1
20	216	Fix	English	Incongruent	stay	1
20	217	Fix	English	Incongruent	stay	1
20	218	Fix	English	Incongruent	stay	1
20	219	Fix	English	Incongruent	stay	0
20	220	Fix	English	Incongruent	switch	1
20	221	Fix	English	Congruent	stay	1
20	222	Fix	English	Congruent	stay	1
20	223	Fix	English	Congruent	switch	1
20	224	Fix	English	Congruent	stay	1
20	225	Fix	English	Congruent	switch	1
20	226	Fix	English	Congruent	switch	1
20	227	Fix	English	Congruent	switch	1
20	228	Fix	English	Congruent	switch	1
20	229	Fix	English	Congruent	switch	1
20	230	Fix	English	Congruent	switch	1
20	231	Fix	Hindi	Incongruent	stay	1
20	232	Fix	Hindi	Incongruent	stay	1
20	233	Fix	Hindi	Incongruent	stay	1
20	234	Fix	Hindi	Incongruent	stay	1
20	235	Fix	Hindi	Incongruent	stay	1
20	236	Fix	Hindi	Incongruent	switch	1
20	237	Fix	Hindi	Incongruent	switch	1
20	238	Fix	Hindi	Incongruent	switch	1
20	239	Fix	Hindi	Incongruent	stay	1
20	240	Fix	Hindi	Incongruent	switch	1
20	241	Fix	Hindi	Congruent	switch	1
20	242	Fix	Hindi	Congruent	switch	1
20	243	Fix	Hindi	Congruent	stay	1
20	244	Fix	Hindi	Congruent	stay	1
20	245	Fix	Hindi	Congruent	switch	1
20	246	Fix	Hindi	Congruent	switch	0
20	247	Fix	Hindi	Congruent	switch	1
20	248	Fix	Hindi	Congruent	stay	0
20	249	Fix	Hindi	Congruent	switch	1
20	251	Fix	English	Incongruent	switch	1
20	252	Fix	English	Incongruent	switch	1
20	253	Fix	English	Incongruent	switch	1
20	254	Fix	English	Incongruent	switch	1
20	255	Fix	English	Incongruent	stay	1
20	256	Fix	English	Incongruent	switch	1
20	257	Fix	English	Incongruent	switch	1
20	258	Fix	English	Incongruent	stay	1
20	259	Fix	English	Incongruent	stay	1
20	260	Fix	English	Incongruent	stay	1
20	261	Fix	English	Congruent	switch	1
20	262	Fix	English	Congruent	stay	1
20	263	Fix	English	Congruent	stay	1
20	264	Fix	English	Congruent	switch	1
20	265	Fix	English	Congruent	switch	1
20	266	Fix	English	Congruent	stay	1
20	267	Fix	English	Congruent	switch	1
20	268	Fix	English	Congruent	switch	1
20	269	Fix	English	Congruent	switch	1
20	270	Fix	English	Congruent	switch	1
20	271	Fix	Hindi	Incongruent	switch	1
20	272	Fix	Hindi	Incongruent	stay	1
20	273	Fix	Hindi	Incongruent	stay	0
20	274	Fix	Hindi	Incongruent	stay	1
20	275	Fix	Hindi	Incongruent	switch	1
20	276	Fix	Hindi	Incongruent	switch	1
20	277	Fix	Hindi	Incongruent	switch	1
20	278	Fix	Hindi	Incongruent	switch	1
20	279	Fix	Hindi	Incongruent	switch	1
20	280	Fix	Hindi	Incongruent	switch	1
21	201	Fix	Hindi	Congruent	stay	1
21	202	Fix	Hindi	Congruent	stay	1
21	203	Fix	Hindi	Congruent	stay	1
21	204	Fix	Hindi	Congruent	switch	1
21	206	Fix	Hindi	Congruent	stay	1
21	208	Fix	Hindi	Congruent	switch	1
21	209	Fix	Hindi	Congruent	stay	1
21	210	Fix	Hindi	Congruent	switch	1
21	211	Fix	English	Incongruent	switch	1
21	213	Fix	English	Incongruent	stay	1
21	214	Fix	English	Incongruent	switch	1
21	215	Fix	English	Incongruent	stay	1
21	216	Fix	English	Incongruent	stay	1
21	217	Fix	English	Incongruent	switch	1
21	218	Fix	English	Incongruent	switch	1
21	219	Fix	English	Incongruent	switch	1
21	220	Fix	English	Incongruent	switch	1
21	221	Fix	English	Congruent	switch	1
21	222	Fix	English	Congruent	switch	1
21	223	Fix	English	Congruent	stay	1
21	224	Fix	English	Congruent	switch	0
21	225	Fix	English	Congruent	switch	1
21	226	Fix	English	Congruent	switch	0
21	227	Fix	English	Congruent	switch	1
21	228	Fix	English	Congruent	switch	1
21	229	Fix	English	Congruent	stay	1
21	230	Fix	English	Congruent	stay	1
21	231	Fix	Hindi	Incongruent	switch	1
21	232	Fix	Hindi	Incongruent	stay	1
21	233	Fix	Hindi	Incongruent	switch	1
21	234	Fix	Hindi	Incongruent	switch	1
21	235	Fix	Hindi	Incongruent	switch	0
21	236	Fix	Hindi	Incongruent	switch	1
21	237	Fix	Hindi	Incongruent	switch	1
21	238	Fix	Hindi	Incongruent	stay	1
21	239	Fix	Hindi	Incongruent	switch	1
21	240	Fix	Hindi	Incongruent	switch	1
21	241	Fix	Hindi	Congruent	switch	1
21	242	Fix	Hindi	Congruent	stay	1
21	243	Fix	Hindi	Congruent	switch	1
21	244	Fix	Hindi	Congruent	stay	1
21	245	Fix	Hindi	Congruent	switch	1
21	246	Fix	Hindi	Congruent	switch	1
21	247	Fix	Hindi	Congruent	switch	1
21	248	Fix	Hindi	Congruent	stay	1
21	249	Fix	Hindi	Congruent	stay	1
21	250	Fix	Hindi	Congruent	switch	1
21	251	Fix	English	Incongruent	stay	1
21	252	Fix	English	Incongruent	switch	0
21	254	Fix	English	Incongruent	stay	1
21	255	Fix	English	Incongruent	switch	1
21	256	Fix	English	Incongruent	switch	1
21	257	Fix	English	Incongruent	stay	1
21	258	Fix	English	Incongruent	switch	1
21	259	Fix	English	Incongruent	switch	1
21	260	Fix	English	Incongruent	switch	0
21	261	Fix	English	Congruent	switch	1
21	262	Fix	English	Congruent	stay	1
21	263	Fix	English	Congruent	switch	1
21	264	Fix	English	Congruent	stay	0
21	265	Fix	English	Congruent	switch	1
21	266	Fix	English	Congruent	stay	1
21	267	Fix	English	Congruent	switch	1
21	268	Fix	English	Congruent	switch	1
21	269	Fix	English	Congruent	stay	1
21	270	Fix	English	Congruent	switch	1
21	271	Fix	Hindi	Incongruent	stay	1
21	272	Fix	Hindi	Incongruent	stay	1
21	273	Fix	Hindi	Incongruent	switch	1
21	274	Fix	Hindi	Incongruent	switch	1
21	276	Fix	Hindi	Incongruent	stay	1
21	277	Fix	Hindi	Incongruent	switch	1
21	278	Fix	Hindi	Incongruent	switch	1
21	279	Fix	Hindi	Incongruent	switch	1
21	280	Fix	Hindi	Incongruent	switch	1
22	201	Fix	Hindi	Congruent	stay	0
22	202	Fix	Hindi	Congruent	stay	1
22	203	Fix	Hindi	Congruent	stay	1
22	204	Fix	Hindi	Congruent	stay	1
22	205	Fix	Hindi	Congruent	switch	0
22	206	Fix	Hindi	Congruent	switch	1
22	207	Fix	Hindi	Congruent	switch	0
22	208	Fix	Hindi	Congruent	stay	1
22	209	Fix	Hindi	Congruent	switch	1
22	210	Fix	Hindi	Congruent	switch	1
22	211	Fix	English	Incongruent	switch	0
22	212	Fix	English	Incongruent	stay	1
22	213	Fix	English	Incongruent	switch	1
22	214	Fix	English	Incongruent	stay	1
22	216	Fix	English	Incongruent	stay	0
22	217	Fix	English	Incongruent	stay	1
22	218	Fix	English	Incongruent	stay	1
22	219	Fix	English	Incongruent	stay	1
22	220	Fix	English	Incongruent	switch	1
22	221	Fix	English	Congruent	switch	0
22	222	Fix	English	Congruent	switch	1
22	223	Fix	English	Congruent	stay	0
22	224	Fix	English	Congruent	switch	1
22	225	Fix	English	Congruent	switch	0
22	226	Fix	English	Congruent	stay	0
22	227	Fix	English	Congruent	switch	1
22	228	Fix	English	Congruent	switch	1
22	229	Fix	English	Congruent	stay	1
22	230	Fix	English	Congruent	switch	1
22	231	Fix	Hindi	Incongruent	switch	1
22	232	Fix	Hindi	Incongruent	stay	1
22	233	Fix	Hindi	Incongruent	stay	0
22	234	Fix	Hindi	Incongruent	stay	1
22	235	Fix	Hindi	Incongruent	switch	1
22	236	Fix	Hindi	Incongruent	stay	1
22	237	Fix	Hindi	Incongruent	switch	1
22	238	Fix	Hindi	Incongruent	switch	1
22	239	Fix	Hindi	Incongruent	switch	1
22	240	Fix	Hindi	Incongruent	stay	0
22	241	Fix	Hindi	Congruent	switch	1
22	242	Fix	Hindi	Congruent	switch	1
22	243	Fix	Hindi	Congruent	switch	1
22	244	Fix	Hindi	Congruent	switch	0
22	245	Fix	Hindi	Congruent	stay	1
22	246	Fix	Hindi	Congruent	stay	1
22	247	Fix	Hindi	Congruent	switch	1
22	248	Fix	Hindi	Congruent	stay	0
22	249	Fix	Hindi	Congruent	switch	1
22	250	Fix	Hindi	Congruent	stay	1
22	251	Fix	English	Incongruent	switch	1
22	252	Fix	English	Incongruent	stay	1
22	253	Fix	English	Incongruent	stay	0
22	254	Fix	English	Incongruent	switch	1
22	255	Fix	English	Incongruent	stay	0
22	256	Fix	English	Incongruent	switch	1
22	257	Fix	English	Incongruent	switch	0
22	258	Fix	English	Incongruent	switch	0
22	259	Fix	English	Incongruent	stay	1
22	260	Fix	English	Incongruent	switch	1
22	261	Fix	English	Congruent	stay	1
22	262	Fix	English	Congruent	switch	1
22	263	Fix	English	Congruent	switch	1
22	264	Fix	English	Congruent	switch	1
22	265	Fix	English	Congruent	switch	1
22	266	Fix	English	Congruent	switch	1
22	267	Fix	English	Congruent	switch	1
22	268	Fix	English	Congruent	switch	1
22	269	Fix	English	Congruent	stay	1
22	270	Fix	English	Congruent	stay	1
22	271	Fix	Hindi	Incongruent	switch	0
22	272	Fix	Hindi	Incongruent	stay	1
22	273	Fix	Hindi	Incongruent	stay	1
22	274	Fix	Hindi	Incongruent	stay	0
22	275	Fix	Hindi	Incongruent	switch	0
22	276	Fix	Hindi	Incongruent	switch	1
22	277	Fix	Hindi	Incongruent	switch	0
22	279	Fix	Hindi	Incongruent	switch	0
22	280	Fix	Hindi	Incongruent	switch	1
23	201	Fix	Hindi	Congruent	switch	1
23	202	Fix	Hindi	Congruent	stay	1
23	203	Fix	Hindi	Congruent	stay	1
23	204	Fix	Hindi	Congruent	switch	0
23	205	Fix	Hindi	Congruent	stay	1
23	206	Fix	Hindi	Congruent	switch	1
23	207	Fix	Hindi	Congruent	stay	1
23	208	Fix	Hindi	Congruent	switch	1
23	210	Fix	Hindi	Congruent	stay	1
23	211	Fix	English	Incongruent	switch	0
23	212	Fix	English	Incongruent	switch	1
23	213	Fix	English	Incongruent	stay	1
23	214	Fix	English	Incongruent	stay	1
23	215	Fix	English	Incongruent	stay	1
23	216	Fix	English	Incongruent	switch	1
23	217	Fix	English	Incongruent	stay	1
23	218	Fix	English	Incongruent	stay	1
23	219	Fix	English	Incongruent	switch	1
23	220	Fix	English	Incongruent	switch	1
23	221	Fix	English	Congruent	switch	1
23	222	Fix	English	Congruent	switch	1
23	223	Fix	English	Congruent	switch	1
23	224	Fix	English	Congruent	stay	1
23	225	Fix	English	Congruent	stay	0
23	226	Fix	English	Congruent	stay	1
23	227	Fix	English	Congruent	stay	1
23	228	Fix	English	Congruent	stay	1
23	229	Fix	English	Congruent	switch	1
23	230	Fix	English	Congruent	stay	0
23	231	Fix	Hindi	Incongruent	stay	1
23	232	Fix	Hindi	Incongruent	switch	1
23	233	Fix	Hindi	Incongruent	switch	1
23	234	Fix	Hindi	Incongruent	switch	0
23	235	Fix	Hindi	Incongruent	stay	1
23	236	Fix	Hindi	Incongruent	switch	1
23	237	Fix	Hindi	Incongruent	stay	1
23	238	Fix	Hindi	Incongruent	stay	0
23	239	Fix	Hindi	Incongruent	stay	1
23	240	Fix	Hindi	Incongruent	stay	1
23	241	Fix	Hindi	Congruent	switch	0
23	242	Fix	Hindi	Congruent	switch	0
23	243	Fix	Hindi	Congruent	switch	0
23	244	Fix	Hindi	Congruent	switch	0
23	245	Fix	Hindi	Congruent	stay	1
23	246	Fix	Hindi	Congruent	switch	1
23	247	Fix	Hindi	Congruent	switch	1
23	248	Fix	Hindi	Congruent	stay	1
23	249	Fix	Hindi	Congruent	switch	0
23	250	Fix	Hindi	Congruent	stay	1
23	251	Fix	English	Incongruent	switch	0
23	252	Fix	English	Incongruent	stay	0
23	253	Fix	English	Incongruent	switch	1
23	254	Fix	English	Incongruent	switch	1
23	255	Fix	English	Incongruent	switch	1
23	257	Fix	English	Incongruent	switch	1
23	258	Fix	English	Incongruent	switch	0
23	259	Fix	English	Incongruent	switch	0
23	260	Fix	English	Incongruent	stay	1
23	261	Fix	English	Congruent	switch	0
23	262	Fix	English	Congruent	stay	1
23	263	Fix	English	Congruent	stay	1
23	264	Fix	English	Congruent	stay	1
23	265	Fix	English	Congruent	stay	0
23	266	Fix	English	Congruent	switch	0
23	267	Fix	English	Congruent	switch	1
23	268	Fix	English	Congruent	switch	0
23	269	Fix	English	Congruent	stay	1
23	270	Fix	English	Congruent	switch	0
23	271	Fix	Hindi	Incongruent	switch	1
23	272	Fix	Hindi	Incongruent	switch	0
23	273	Fix	Hindi	Incongruent	stay	0
23	274	Fix	Hindi	Incongruent	stay	1
23	275	Fix	Hindi	Incongruent	switch	1
23	276	Fix	Hindi	Incongruent	switch	1
23	277	Fix	Hindi	Incongruent	stay	1
23	278	Fix	Hindi	Incongruent	stay	1
23	279	Fix	Hindi	Incongruent	stay	1
23	280	Fix	Hindi	Incongruent	switch	0
24	201	Fix	Hindi	Congruent	switch	1
24	202	Fix	Hindi	Congruent	switch	1
24	203	Fix	Hindi	Congruent	switch	1
24	204	Fix	Hindi	Congruent	stay	1
24	205	Fix	Hindi	Congruent	stay	1
24	206	Fix	Hindi	Congruent	stay	1
24	207	Fix	Hindi	Congruent	switch	1
24	208	Fix	Hindi	Congruent	stay	1
24	209	Fix	Hindi	Congruent	switch	1
24	211	Fix	English	Incongruent	stay	1
24	212	Fix	English	Incongruent	stay	1
24	213	Fix	English	Incongruent	stay	1
24	214	Fix	English	Incongruent	switch	1
24	215	Fix	English	Incongruent	switch	1
24	216	Fix	English	Incongruent	switch	1
24	217	Fix	English	Incongruent	switch	1
24	218	Fix	English	Incongruent	stay	1
24	219	Fix	English	Incongruent	switch	1
24	220	Fix	English	Incongruent	switch	1
24	221	Fix	English	Congruent	switch	0
24	222	Fix	English	Congruent	stay	1
24	223	Fix	English	Congruent	switch	1
24	224	Fix	English	Congruent	stay	1
24	225	Fix	English	Congruent	switch	1
24	226	Fix	English	Congruent	switch	1
24	227	Fix	English	Congruent	switch	0
24	228	Fix	English	Congruent	switch	1
24	229	Fix	English	Congruent	stay	1
24	230	Fix	English	Congruent	stay	1
24	231	Fix	Hindi	Incongruent	switch	1
24	232	Fix	Hindi	Incongruent	stay	1
24	233	Fix	Hindi	Incongruent	switch	1
24	234	Fix	Hindi	Incongruent	stay	1
24	235	Fix	Hindi	Incongruent	switch	1
24	236	Fix	Hindi	Incongruent	stay	1
24	237	Fix	Hindi	Incongruent	switch	1
24	238	Fix	Hindi	Incongruent	switch	1
24	239	Fix	Hindi	Incongruent	switch	1
24	240	Fix	Hindi	Incongruent	stay	1
24	241	Fix	Hindi	Congruent	switch	1
24	242	Fix	Hindi	Congruent	switch	1
24	243	Fix	Hindi	Congruent	stay	1
24	244	Fix	Hindi	Congruent	switch	1
24	245	Fix	Hindi	Congruent	switch	1
24	246	Fix	Hindi	Congruent	stay	0
24	247	Fix	Hindi	Congruent	switch	1
24	248	Fix	Hindi	Congruent	stay	1
24	249	Fix	Hindi	Congruent	stay	1
24	250	Fix	Hindi	Congruent	stay	1
24	251	Fix	English	Incongruent	switch	0
24	252	Fix	English	Incongruent	stay	1
24	253	Fix	English	Incongruent	switch	1
24	254	Fix	English	Incongruent	stay	1
24	255	Fix	English	Incongruent	switch	1
24	256	Fix	English	Incongruent	switch	1
24	257	Fix	English	Incongruent	switch	1
24	258	Fix	English	Incongruent	stay	0
24	259	Fix	English	Incongruent	stay	1
24	260	Fix	English	Incongruent	stay	1
24	261	Fix	English	Incongruent	stay	1
24	262	Fix	English	Congruent	switch	1
24	263	Fix	English	Congruent	switch	1
24	264	Fix	English	Congruent	stay	0
24	266	Fix	English	Congruent	switch	1
24	267	Fix	English	Congruent	switch	1
24	268	Fix	English	Congruent	stay	1
24	269	Fix	English	Congruent	stay	1
24	270	Fix	English	Congruent	stay	1
24	271	Fix	Hindi	Incongruent	stay	1
24	272	Fix	Hindi	Incongruent	switch	1
24	273	Fix	Hindi	Incongruent	switch	1
24	274	Fix	Hindi	Incongruent	stay	1
24	275	Fix	Hindi	Incongruent	switch	1
24	276	Fix	Hindi	Incongruent	switch	1
24	277	Fix	Hindi	Incongruent	switch	1
24	279	Fix	Hindi	Incongruent	stay	1
24	280	Fix	Hindi	Incongruent	stay	1
25	201	Fix	Hindi	Congruent	stay	1
25	202	Fix	Hindi	Congruent	switch	1
25	203	Fix	Hindi	Congruent	switch	1
25	204	Fix	Hindi	Congruent	stay	1
25	205	Fix	Hindi	Congruent	stay	0
25	206	Fix	Hindi	Congruent	stay	1
25	207	Fix	Hindi	Congruent	switch	1
25	208	Fix	Hindi	Congruent	stay	0
25	209	Fix	Hindi	Congruent	stay	1
25	210	Fix	Hindi	Congruent	stay	0
25	211	Fix	English	Incongruent	stay	0
25	212	Fix	English	Incongruent	switch	1
25	213	Fix	English	Incongruent	stay	1
25	214	Fix	English	Incongruent	switch	1
25	215	Fix	English	Incongruent	stay	0
25	216	Fix	English	Incongruent	switch	0
25	218	Fix	English	Incongruent	switch	1
25	219	Fix	English	Incongruent	stay	1
25	220	Fix	English	Incongruent	switch	1
25	221	Fix	English	Congruent	stay	0
25	222	Fix	English	Congruent	switch	0
25	223	Fix	English	Congruent	switch	1
25	224	Fix	English	Congruent	stay	1
25	225	Fix	English	Congruent	switch	1
25	226	Fix	English	Congruent	stay	0
25	227	Fix	English	Congruent	stay	1
25	228	Fix	English	Congruent	switch	1
25	229	Fix	English	Congruent	stay	1
25	230	Fix	English	Congruent	switch	0
25	231	Fix	Hindi	Incongruent	switch	0
25	232	Fix	Hindi	Incongruent	switch	1
25	233	Fix	Hindi	Incongruent	switch	1
25	234	Fix	Hindi	Incongruent	switch	0
25	235	Fix	Hindi	Incongruent	switch	1
25	236	Fix	Hindi	Incongruent	switch	1
25	237	Fix	Hindi	Incongruent	stay	1
25	238	Fix	Hindi	Incongruent	switch	0
25	239	Fix	Hindi	Incongruent	stay	1
25	240	Fix	Hindi	Incongruent	switch	1
25	241	Fix	Hindi	Congruent	stay	1
25	242	Fix	Hindi	Congruent	switch	1
25	243	Fix	Hindi	Congruent	switch	0
25	244	Fix	Hindi	Congruent	stay	1
25	245	Fix	Hindi	Congruent	stay	1
25	246	Fix	Hindi	Congruent	stay	0
25	247	Fix	Hindi	Congruent	stay	1
25	248	Fix	Hindi	Congruent	stay	0
25	249	Fix	Hindi	Congruent	stay	1
25	250	Fix	Hindi	Congruent	stay	1
25	251	Fix	English	Incongruent	switch	0
25	252	Fix	English	Incongruent	stay	0
25	253	Fix	English	Incongruent	switch	0
25	254	Fix	English	Incongruent	switch	0
25	255	Fix	English	Incongruent	switch	1
25	256	Fix	English	Incongruent	stay	0
25	257	Fix	English	Incongruent	stay	0
25	258	Fix	English	Incongruent	stay	1
25	260	Fix	English	Incongruent	switch	0
25	261	Fix	English	Incongruent	switch	1
25	262	Fix	English	Congruent	switch	1
25	263	Fix	English	Congruent	switch	0
25	264	Fix	English	Congruent	stay	0
25	265	Fix	English	Congruent	stay	1
25	266	Fix	English	Congruent	switch	1
25	267	Fix	English	Congruent	stay	1
25	268	Fix	English	Congruent	stay	1
25	269	Fix	English	Congruent	stay	0
25	270	Fix	English	Congruent	stay	1
25	271	Fix	Hindi	Incongruent	switch	1
25	272	Fix	Hindi	Incongruent	switch	0
25	273	Fix	Hindi	Incongruent	switch	0
25	274	Fix	Hindi	Incongruent	stay	1
25	275	Fix	Hindi	Incongruent	switch	1
25	277	Fix	Hindi	Incongruent	switch	1
25	278	Fix	Hindi	Incongruent	stay	1
25	279	Fix	Hindi	Incongruent	switch	1
25	280	Fix	Hindi	Incongruent	switch	0
26	201	Fix	Hindi	Congruent	stay	1
26	202	Fix	Hindi	Congruent	stay	1
26	203	Fix	Hindi	Congruent	switch	1
26	204	Fix	Hindi	Congruent	stay	1
26	205	Fix	Hindi	Congruent	switch	0
26	206	Fix	Hindi	Congruent	stay	0
26	207	Fix	Hindi	Congruent	switch	1
26	208	Fix	Hindi	Congruent	switch	1
26	210	Fix	Hindi	Congruent	stay	1
26	211	Fix	English	Incongruent	switch	0
26	212	Fix	English	Incongruent	stay	0
26	213	Fix	English	Incongruent	stay	1
26	214	Fix	English	Incongruent	switch	1
26	215	Fix	English	Incongruent	stay	1
26	216	Fix	English	Incongruent	switch	1
26	217	Fix	English	Incongruent	switch	1
26	218	Fix	English	Incongruent	switch	1
26	219	Fix	English	Incongruent	switch	0
26	220	Fix	English	Incongruent	stay	1
26	221	Fix	English	Congruent	stay	1
26	222	Fix	English	Congruent	switch	1
26	223	Fix	English	Congruent	switch	1
26	224	Fix	English	Congruent	switch	1
26	226	Fix	English	Congruent	stay	1
26	227	Fix	English	Congruent	switch	1
26	228	Fix	English	Congruent	stay	1
26	229	Fix	English	Congruent	stay	1
26	230	Fix	English	Congruent	switch	1
26	231	Fix	Hindi	Incongruent	switch	1
26	232	Fix	Hindi	Incongruent	switch	0
26	233	Fix	Hindi	Incongruent	switch	1
26	234	Fix	Hindi	Incongruent	stay	0
26	237	Fix	Hindi	Incongruent	stay	1
26	238	Fix	Hindi	Incongruent	stay	1
26	239	Fix	Hindi	Incongruent	switch	1
26	240	Fix	Hindi	Incongruent	stay	1
26	241	Fix	Hindi	Congruent	stay	1
26	242	Fix	Hindi	Congruent	switch	0
26	243	Fix	Hindi	Congruent	switch	0
26	244	Fix	Hindi	Congruent	stay	1
26	245	Fix	Hindi	Congruent	stay	1
26	246	Fix	Hindi	Congruent	stay	1
26	247	Fix	Hindi	Congruent	stay	1
26	248	Fix	Hindi	Congruent	switch	1
26	249	Fix	Hindi	Congruent	switch	1
26	250	Fix	Hindi	Congruent	switch	1
26	251	Fix	English	Incongruent	stay	0
26	252	Fix	English	Incongruent	switch	1
26	254	Fix	English	Incongruent	switch	1
26	255	Fix	English	Incongruent	stay	1
26	257	Fix	English	Incongruent	switch	1
26	258	Fix	English	Incongruent	stay	0
26	259	Fix	English	Incongruent	stay	0
26	260	Fix	English	Incongruent	switch	0
26	261	Fix	English	Incongruent	switch	1
26	262	Fix	English	Congruent	switch	1
26	263	Fix	English	Congruent	stay	0
26	264	Fix	English	Congruent	stay	1
26	265	Fix	English	Congruent	switch	1
26	266	Fix	English	Congruent	switch	1
26	267	Fix	English	Congruent	switch	1
26	268	Fix	English	Congruent	switch	0
26	269	Fix	English	Congruent	switch	0
26	270	Fix	English	Congruent	stay	1
26	271	Fix	Hindi	Incongruent	switch	0
26	272	Fix	Hindi	Incongruent	switch	0
26	273	Fix	Hindi	Incongruent	switch	1
26	274	Fix	Hindi	Incongruent	switch	0
26	275	Fix	Hindi	Incongruent	stay	0
26	276	Fix	Hindi	Incongruent	switch	1
26	277	Fix	Hindi	Incongruent	stay	1
26	278	Fix	Hindi	Incongruent	switch	1
26	279	Fix	Hindi	Incongruent	switch	0
27	201	Fix	English	Congruent	switch	1
27	202	Fix	English	Congruent	switch	1
27	203	Fix	English	Congruent	stay	1
27	204	Fix	English	Congruent	stay	1
27	205	Fix	English	Congruent	stay	1
27	206	Fix	English	Congruent	stay	1
27	207	Fix	English	Congruent	switch	1
27	208	Fix	English	Congruent	stay	0
27	209	Fix	English	Congruent	stay	1
27	210	Fix	English	Congruent	switch	1
27	211	Fix	Hindi	Incongruent	switch	1
27	212	Fix	Hindi	Incongruent	switch	1
27	213	Fix	Hindi	Incongruent	switch	1
27	214	Fix	Hindi	Incongruent	switch	1
27	215	Fix	Hindi	Incongruent	switch	1
27	216	Fix	Hindi	Incongruent	switch	1
27	217	Fix	Hindi	Incongruent	stay	1
27	218	Fix	Hindi	Incongruent	switch	1
27	219	Fix	Hindi	Incongruent	stay	1
27	220	Fix	Hindi	Incongruent	switch	1
27	221	Fix	Hindi	Congruent	switch	1
27	222	Fix	Hindi	Congruent	switch	1
27	223	Fix	Hindi	Congruent	switch	1
27	224	Fix	Hindi	Congruent	stay	1
27	225	Fix	Hindi	Congruent	stay	1
27	226	Fix	Hindi	Congruent	stay	1
27	227	Fix	Hindi	Congruent	stay	1
27	228	Fix	Hindi	Congruent	switch	1
27	230	Fix	Hindi	Congruent	stay	1
27	231	Fix	English	Incongruent	switch	0
27	232	Fix	English	Incongruent	stay	1
27	233	Fix	English	Incongruent	switch	1
27	234	Fix	English	Incongruent	switch	1
27	235	Fix	English	Incongruent	switch	1
27	236	Fix	English	Incongruent	switch	1
27	237	Fix	English	Incongruent	switch	1
27	238	Fix	English	Incongruent	stay	1
27	239	Fix	English	Incongruent	switch	1
27	240	Fix	English	Incongruent	switch	1
27	241	Fix	English	Congruent	stay	1
27	242	Fix	English	Congruent	switch	1
27	243	Fix	English	Congruent	stay	1
27	244	Fix	English	Congruent	stay	1
27	245	Fix	English	Congruent	stay	1
27	246	Fix	English	Congruent	stay	0
27	247	Fix	English	Congruent	stay	1
27	248	Fix	English	Congruent	switch	1
27	249	Fix	English	Congruent	stay	1
27	250	Fix	English	Congruent	switch	1
27	251	Fix	Hindi	Incongruent	switch	0
27	252	Fix	Hindi	Incongruent	stay	0
27	253	Fix	Hindi	Incongruent	switch	1
27	254	Fix	Hindi	Incongruent	switch	1
27	255	Fix	Hindi	Incongruent	switch	1
27	257	Fix	Hindi	Incongruent	stay	1
27	258	Fix	Hindi	Incongruent	switch	1
27	259	Fix	Hindi	Incongruent	stay	1
27	260	Fix	Hindi	Incongruent	switch	1
27	261	Fix	Hindi	Congruent	switch	1
27	262	Fix	Hindi	Congruent	stay	1
27	263	Fix	Hindi	Congruent	stay	1
27	264	Fix	Hindi	Congruent	switch	1
27	265	Fix	Hindi	Congruent	switch	0
27	266	Fix	Hindi	Congruent	stay	1
27	267	Fix	Hindi	Congruent	stay	1
27	268	Fix	Hindi	Congruent	stay	1
27	269	Fix	Hindi	Congruent	stay	1
27	270	Fix	Hindi	Congruent	switch	1
27	271	Fix	English	Incongruent	stay	0
27	272	Fix	English	Incongruent	switch	1
27	273	Fix	English	Incongruent	switch	1
27	274	Fix	English	Incongruent	switch	1
27	275	Fix	English	Incongruent	switch	1
27	276	Fix	English	Incongruent	stay	1
27	277	Fix	English	Incongruent	switch	1
27	278	Fix	English	Incongruent	switch	1
27	279	Fix	English	Incongruent	switch	1
27	280	Fix	English	Incongruent	stay	1
28	201	Fix	English	Congruent	stay	1
28	202	Fix	English	Congruent	stay	1
28	203	Fix	English	Congruent	switch	0
28	204	Fix	English	Congruent	switch	1
28	205	Fix	English	Congruent	switch	1
28	206	Fix	English	Congruent	switch	1
28	207	Fix	English	Congruent	switch	1
28	208	Fix	English	Congruent	stay	1
28	209	Fix	English	Congruent	stay	1
28	210	Fix	English	Congruent	switch	1
28	211	Fix	Hindi	Incongruent	stay	1
28	212	Fix	Hindi	Incongruent	switch	1
28	213	Fix	Hindi	Incongruent	stay	1
28	214	Fix	Hindi	Incongruent	stay	1
28	215	Fix	Hindi	Incongruent	stay	1
28	216	Fix	Hindi	Incongruent	stay	0
28	217	Fix	Hindi	Incongruent	switch	1
28	218	Fix	Hindi	Incongruent	stay	1
28	219	Fix	Hindi	Incongruent	stay	1
28	220	Fix	Hindi	Incongruent	switch	1
28	223	Fix	Hindi	Congruent	switch	1
28	224	Fix	Hindi	Congruent	switch	1
28	225	Fix	Hindi	Congruent	switch	0
[truncated: 2,609 more rows]

## Sheet: Accuracy - voluntary block
sub	item	block	language	congruency	trial	inst_type	Accuracy
1	281	Free	English	Congruent	Stay	balance	1
1	282	Free	English	Congruent	Stay	balance	1
1	283	Free	English	Congruent	Stay	balance	1
1	284	Free	English	Congruent	switch	balance	1
1	285	Free	English	Congruent	switch	balance	1
1	286	Free	English	Congruent	switch	balance	1
1	287	Free	English	Congruent	Stay	balance	1
1	288	Free	English	Congruent	Stay	balance	1
1	289	Free	English	Congruent	switch	balance	1
1	290	Free	English	Congruent	switch	balance	1
1	291	Free	English	Congruent	switch	balance	1
1	292	Free	Hindi	Incongruent	switch	balance	1
1	294	Free	Hindi	Incongruent	Stay	balance	1
1	295	Free	English	Congruent	Stay	balance	1
1	296	Free	English	Congruent	switch	balance	1
1	297	Free	English	Congruent	switch	balance	0
1	298	Free	English	Congruent	switch	balance	1
1	299	Free	English	Congruent	Stay	balance	1
1	301	Free	Hindi	Congruent	switch	balance	1
1	302	Free	Hindi	Congruent	switch	balance	0
1	303	Free	Hindi	Congruent	switch	balance	0
1	304	Free	English	Incongruent	switch	balance	1
1	305	Free	Hindi	Congruent	Stay	balance	1
1	307	Free	Hindi	Congruent	switch	balance	0
1	309	Free	Hindi	Congruent	Stay	balance	1
1	312	Free	Hindi	Congruent	Stay	balance	1
1	316	Free	Hindi	Congruent	Stay	balance	1
1	317	Free	Hindi	Congruent	Stay	balance	1
1	318	Free	Hindi	Congruent	Stay	balance	1
1	319	Free	Hindi	Congruent	switch	balance	1
1	320	Free	Hindi	Congruent	Stay	balance	1
1	321	Free	Hindi	Incongruent	switch	balance	1
1	322	Free	Hindi	Incongruent	switch	balance	1
1	324	Free	Hindi	Incongruent	switch	balance	1
1	325	Free	Hindi	Incongruent	Stay	balance	0
1	326	Free	Hindi	Incongruent	switch	balance	1
1	327	Free	English	Congruent	switch	balance	0
1	328	Free	Hindi	Incongruent	switch	balance	1
1	329	Free	Hindi	Incongruent	Stay	balance	1
1	330	Free	Hindi	Incongruent	switch	balance	0
1	331	Free	Hindi	Incongruent	Stay	balance	0
1	332	Free	English	Congruent	switch	balance	1
1	333	Free	English	Congruent	switch	balance	1
1	334	Free	English	Congruent	Stay	balance	1
1	335	Free	Hindi	Incongruent	Stay	balance	1
1	336	Free	English	Congruent	switch	balance	1
1	337	Free	English	Congruent	switch	balance	1
1	338	Free	English	Congruent	switch	balance	1
1	339	Free	English	Congruent	Stay	balance	1
1	340	Free	English	Congruent	switch	balance	1
1	341	Free	Hindi	Congruent	switch	balance	1
1	342	Free	Hindi	Congruent	Stay	balance	1
1	343	Free	Hindi	Congruent	Stay	balance	1
1	344	Free	English	Incongruent	switch	balance	1
1	345	Free	English	Incongruent	switch	balance	1
1	346	Free	English	Incongruent	switch	balance	1
1	347	Free	English	Incongruent	Stay	balance	1
1	348	Free	Hindi	Congruent	Stay	balance	1
1	349	Free	Hindi	Congruent	Stay	balance	1
1	352	Free	Hindi	Congruent	switch	balance	1
1	353	Free	Hindi	Congruent	Stay	balance	1
1	354	Free	Hindi	Congruent	switch	balance	1
1	355	Free	English	Incongruent	Stay	balance	1
1	356	Free	Hindi	Congruent	switch	balance	1
1	357	Free	English	Incongruent	switch	balance	1
1	359	Free	Hindi	Congruent	switch	balance	1
1	360	Free	English	Incongruent	Stay	balance	1
2	281	Free	Hindi	Incongruent	Stay	balance	1
2	282	Free	English	Congruent	Stay	balance	1
2	283	Free	Hindi	Incongruent	Stay	balance	0
2	285	Free	Hindi	Incongruent	Stay	balance	1
2	286	Free	Hindi	Incongruent	Stay	balance	1
2	289	Free	English	Congruent	Stay	balance	1
2	290	Free	English	Congruent	Stay	balance	1
2	291	Free	English	Congruent	Stay	balance	1
2	292	Free	English	Congruent	Stay	balance	1
2	295	Free	English	Congruent	Stay	balance	1
2	296	Free	English	Congruent	Stay	balance	1
2	297	Free	Hindi	Incongruent	Stay	balance	0
2	300	Free	Hindi	Incongruent	Stay	balance	1
2	302	Free	Hindi	Congruent	Stay	balance	1
2	304	Free	English	Incongruent	switch	balance	1
2	305	Free	Hindi	Congruent	switch	balance	1
2	306	Free	Hindi	Congruent	switch	balance	1
2	307	Free	Hindi	Congruent	switch	balance	1
2	308	Free	English	Incongruent	Stay	balance	1
2	309	Free	Hindi	Congruent	Stay	balance	1
2	310	Free	Hindi	Congruent	Stay	balance	1
2	311	Free	English	Incongruent	Stay	balance	1
2	313	Free	English	Incongruent	Stay	balance	1
2	314	Free	English	Incongruent	Stay	balance	1
2	315	Free	English	Incongruent	Stay	balance	1
2	318	Free	English	Incongruent	Stay	balance	1
2	320	Free	English	Incongruent	switch	balance	1
2	321	Free	Hindi	Incongruent	switch	balance	0
2	322	Free	Hindi	Incongruent	switch	balance	1
2	323	Free	English	Congruent	switch	balance	1
2	325	Free	Hindi	Incongruent	switch	balance	1
2	327	Free	English	Congruent	switch	balance	1
2	328	Free	Hindi	Incongruent	switch	balance	1
2	329	Free	English	Congruent	Stay	balance	1
2	330	Free	English	Congruent	Stay	balance	1
2	332	Free	English	Congruent	switch	balance	1
2	334	Free	Hindi	Incongruent	switch	balance	1
2	335	Free	Hindi	Incongruent	switch	balance	1
2	337	Free	English	Congruent	Stay	balance	1
2	338	Free	English	Congruent	switch	balance	1
2	339	Free	Hindi	Incongruent	switch	balance	1
2	343	Free	English	Incongruent	switch	balance	1
2	345	Free	English	Incongruent	switch	balance	0
2	347	Free	Hindi	Congruent	Stay	balance	1
2	348	Free	English	Incongruent	Stay	balance	1
2	351	Free	English	Incongruent	Stay	balance	1
2	352	Free	English	Incongruent	switch	balance	1
2	355	Free	Hindi	Congruent	switch	balance	0
2	356	Free	English	Incongruent	Stay	balance	1
2	357	Free	English	Incongruent	switch	balance	1
2	358	Free	Hindi	Congruent	switch	balance	1
2	359	Free	Hindi	Congruent	switch	balance	1
2	360	Free	English	Incongruent	switch	balance	0
3	281	Free	English	Congruent	switch	balance	1
3	282	Free	English	Congruent	switch	balance	1
3	283	Free	Hindi	Incongruent	switch	balance	1
3	286	Free	English	Congruent	switch	balance	1
3	287	Free	English	Congruent	switch	balance	1
3	288	Free	Hindi	Incongruent	switch	balance	1
3	289	Free	Hindi	Incongruent	switch	balance	1
3	290	Free	English	Congruent	switch	balance	1
3	291	Free	Hindi	Incongruent	switch	balance	1
3	292	Free	Hindi	Incongruent	switch	balance	1
3	293	Free	Hindi	Incongruent	switch	balance	0
3	296	Free	English	Congruent	switch	balance	1
3	297	Free	Hindi	Incongruent	switch	balance	1
3	298	Free	Hindi	Incongruent	switch	balance	0
3	299	Free	Hindi	Incongruent	switch	balance	1
3	300	Free	Hindi	Incongruent	switch	balance	1
3	301	Free	English	Incongruent	switch	balance	1
3	302	Free	Hindi	Congruent	switch	balance	1
3	303	Free	Hindi	Congruent	switch	balance	1
3	304	Free	English	Incongruent	switch	balance	0
3	305	Free	Hindi	Congruent	switch	balance	1
3	306	Free	Hindi	Congruent	switch	balance	1
3	307	Free	Hindi	Congruent	switch	balance	1
3	308	Free	English	Incongruent	switch	balance	1
3	311	Free	English	Incongruent	switch	balance	1
3	312	Free	English	Incongruent	switch	balance	1
3	313	Free	English	Incongruent	switch	balance	1
3	314	Free	English	Incongruent	switch	balance	1
3	315	Free	English	Incongruent	switch	balance	1
3	317	Free	Hindi	Congruent	switch	balance	1
3	318	Free	Hindi	Congruent	switch	balance	1
3	320	Free	English	Incongruent	switch	balance	1
3	321	Free	Hindi	Incongruent	Stay	balance	0
3	323	Free	English	Congruent	switch	balance	1
3	324	Free	English	Congruent	switch	balance	1
3	325	Free	English	Congruent	switch	balance	1
3	326	Free	English	Congruent	switch	balance	1
3	327	Free	Hindi	Incongruent	switch	balance	1
3	328	Free	Hindi	Incongruent	switch	balance	1
3	329	Free	Hindi	Incongruent	switch	balance	1
3	330	Free	English	Congruent	switch	balance	0
3	331	Free	Hindi	Incongruent	Stay	balance	1
3	332	Free	Hindi	Incongruent	switch	balance	1
3	334	Free	Hindi	Incongruent	Stay	balance	1
3	336	Free	Hindi	Incongruent	switch	balance	1
3	337	Free	Hindi	Incongruent	switch	balance	1
3	338	Free	English	Congruent	switch	balance	1
3	341	Free	English	Incongruent	switch	balance	1
3	342	Free	Hindi	Congruent	Stay	balance	0
3	345	Free	Hindi	Congruent	switch	balance	1
3	346	Free	English	Incongruent	switch	balance	1
3	347	Free	Hindi	Congruent	switch	balance	1
3	348	Free	English	Incongruent	switch	balance	1
3	349	Free	English	Incongruent	switch	balance	1
3	350	Free	Hindi	Congruent	switch	balance	1
3	351	Free	Hindi	Congruent	switch	balance	1
3	353	Free	English	Incongruent	switch	balance	1
3	354	Free	Hindi	Congruent	switch	balance	1
3	355	Free	English	Incongruent	switch	balance	1
3	356	Free	English	Incongruent	switch	balance	1
3	357	Free	Hindi	Congruent	switch	balance	1
3	358	Free	Hindi	Congruent	switch	balance	1
3	359	Free	English	Incongruent	switch	balance	1
3	360	Free	Hindi	Congruent	switch	balance	1
4	281	Free	Hindi	Incongruent	Stay	balance	1
4	282	Free	English	Congruent	switch	balance	1
4	283	Free	Hindi	Incongruent	switch	balance	0
4	284	Free	Hindi	Incongruent	switch	balance	1
4	285	Free	English	Congruent	switch	balance	1
4	286	Free	English	Congruent	Stay	balance	1
4	287	Free	Hindi	Incongruent	switch	balance	1
4	288	Free	English	Congruent	switch	balance	1
4	289	Free	English	Congruent	switch	balance	1
4	290	Free	Hindi	Incongruent	switch	balance	1
4	291	Free	English	Congruent	Stay	balance	1
4	292	Free	Hindi	Incongruent	Stay	balance	0
4	293	Free	Hindi	Incongruent	switch	balance	0
4	294	Free	English	Congruent	switch	balance	1
4	295	Free	English	Congruent	Stay	balance	1
4	296	Free	Hindi	Incongruent	switch	balance	1
4	298	Free	Hindi	Incongruent	Stay	balance	1
4	299	Free	English	Congruent	switch	balance	1
4	300	Free	English	Congruent	switch	balance	1
4	301	Free	English	Incongruent	switch	balance	1
4	302	Free	Hindi	Congruent	switch	balance	1
4	303	Free	English	Incongruent	Stay	balance	1
4	304	Free	Hindi	Congruent	Stay	balance	1
4	305	Free	Hindi	Congruent	switch	balance	1
4	306	Free	English	Incongruent	Stay	balance	1
4	307	Free	Hindi	Congruent	Stay	balance	1
4	308	Free	Hindi	Congruent	Stay	balance	1
4	309	Free	Hindi	Congruent	switch	balance	1
4	310	Free	English	Incongruent	switch	balance	1
4	311	Free	Hindi	Congruent	Stay	balance	1
4	313	Free	Hindi	Congruent	switch	balance	1
4	314	Free	English	Incongruent	Stay	balance	1
4	316	Free	English	Incongruent	switch	balance	1
4	317	Free	Hindi	Congruent	Stay	balance	0
4	318	Free	English	Incongruent	Stay	balance	1
4	319	Free	English	Incongruent	Stay	balance	1
4	320	Free	Hindi	Congruent	Stay	balance	1
4	322	Free	Hindi	Incongruent	Stay	balance	1
4	325	Free	Hindi	Incongruent	Stay	balance	1
4	326	Free	Hindi	Incongruent	Stay	balance	1
4	327	Free	English	Congruent	Stay	balance	1
4	328	Free	Hindi	Incongruent	Stay	balance	1
4	329	Free	English	Congruent	Stay	balance	1
4	330	Free	English	Congruent	Stay	balance	1
4	331	Free	English	Congruent	Stay	balance	1
4	332	Free	English	Congruent	Stay	balance	1
4	333	Free	English	Congruent	switch	balance	1
4	334	Free	English	Congruent	switch	balance	1
4	337	Free	Hindi	Incongruent	Stay	balance	1
4	338	Free	Hindi	Incongruent	switch	balance	1
4	339	Free	Hindi	Incongruent	switch	balance	1
4	340	Free	Hindi	Incongruent	Stay	balance	1
4	341	Free	English	Incongruent	switch	balance	1
4	342	Free	Hindi	Congruent	Stay	balance	1
4	343	Free	English	Incongruent	Stay	balance	1
4	344	Free	Hindi	Congruent	Stay	balance	1
4	345	Free	Hindi	Congruent	Stay	balance	1
4	346	Free	Hindi	Congruent	Stay	balance	1
4	348	Free	English	Incongruent	switch	balance	1
4	349	Free	Hindi	Congruent	Stay	balance	1
4	350	Free	Hindi	Congruent	switch	balance	0
4	352	Free	English	Incongruent	Stay	balance	1
4	353	Free	English	Incongruent	switch	balance	1
4	354	Free	English	Incongruent	Stay	balance	1
4	355	Free	Hindi	Congruent	switch	balance	0
4	356	Free	Hindi	Congruent	Stay	balance	0
4	357	Free	English	Incongruent	Stay	balance	1
4	358	Free	English	Incongruent	Stay	balance	1
4	359	Free	Hindi	Congruent	Stay	balance	0
4	360	Free	Hindi	Congruent	Stay	balance	1
5	281	Free	Hindi	Congruent	Stay	balance	1
5	282	Free	English	Incongruent	Stay	balance	1
5	283	Free	Hindi	Congruent	Stay	balance	1
5	284	Free	English	Incongruent	Stay	balance	1
5	286	Free	English	Incongruent	switch	balance	1
5	287	Free	English	Incongruent	Stay	balance	1
5	288	Free	Hindi	Congruent	Stay	balance	1
5	291	Free	Hindi	Congruent	Stay	balance	1
5	293	Free	English	Incongruent	Stay	balance	1
5	295	Free	English	Incongruent	switch	balance	0
5	296	Free	Hindi	Congruent	Stay	balance	1
5	297	Free	Hindi	Congruent	Stay	balance	1
5	298	Free	English	Incongruent	Stay	balance	1
5	299	Free	Hindi	Congruent	Stay	balance	1
5	300	Free	Hindi	Congruent	Stay	balance	1
5	301	Free	English	Congruent	Stay	balance	1
5	302	Free	Hindi	Incongruent	switch	balance	1
5	303	Free	English	Congruent	Stay	balance	1
5	304	Free	English	Congruent	Stay	balance	1
5	305	Free	Hindi	Incongruent	Stay	balance	1
5	306	Free	English	Congruent	Stay	balance	1
5	307	Free	English	Congruent	Stay	balance	1
5	308	Free	Hindi	Incongruent	Stay	balance	1
5	310	Free	Hindi	Incongruent	Stay	balance	1
5	311	Free	Hindi	Incongruent	Stay	balance	1
5	312	Free	Hindi	Incongruent	switch	balance	1
5	313	Free	English	Congruent	Stay	balance	1
5	314	Free	English	Congruent	Stay	balance	1
5	315	Free	Hindi	Incongruent	Stay	balance	1
5	316	Free	English	Congruent	Stay	balance	1
5	317	Free	Hindi	Incongruent	switch	balance	1
5	318	Free	Hindi	Incongruent	Stay	balance	1
5	319	Free	English	Congruent	Stay	balance	1
5	320	Free	Hindi	Incongruent	Stay	balance	1
5	321	Free	English	Incongruent	Stay	balance	1
5	322	Free	English	Incongruent	switch	balance	1
5	323	Free	Hindi	Congruent	Stay	balance	1
5	324	Free	Hindi	Congruent	switch	balance	1
5	325	Free	Hindi	Congruent	Stay	balance	1
5	326	Free	English	Incongruent	Stay	balance	1
5	328	Free	Hindi	Congruent	Stay	balance	1
5	330	Free	English	Incongruent	Stay	balance	1
5	332	Free	Hindi	Congruent	switch	balance	1
5	333	Free	Hindi	Congruent	Stay	balance	1
5	334	Free	English	Incongruent	Stay	balance	1
5	335	Free	English	Incongruent	Stay	balance	1
5	336	Free	English	Incongruent	Stay	balance	1
5	337	Free	Hindi	Congruent	Stay	balance	1
5	338	Free	English	Incongruent	Stay	balance	1
5	339	Free	Hindi	Congruent	Stay	balance	1
5	340	Free	Hindi	Congruent	switch	balance	0
5	341	Free	English	Congruent	switch	balance	1
5	342	Free	English	Congruent	switch	balance	1
5	343	Free	Hindi	Incongruent	Stay	balance	1
5	344	Free	Hindi	Incongruent	Stay	balance	1
5	347	Free	English	Congruent	Stay	balance	1
5	350	Free	Hindi	Incongruent	switch	balance	1
5	353	Free	Hindi	Incongruent	Stay	balance	1
5	354	Free	English	Congruent	Stay	balance	0
5	355	Free	English	Congruent	Stay	balance	1
5	356	Free	Hindi	Incongruent	Stay	balance	1
5	357	Free	English	Congruent	Stay	balance	1
5	358	Free	Hindi	Incongruent	Stay	balance	1
5	359	Free	Hindi	Incongruent	Stay	balance	1
5	360	Free	English	Congruent	Stay	balance	1
6	281	Free	English	Incongruent	Stay	balance	1
6	282	Free	Hindi	Congruent	Stay	balance	1
6	283	Free	English	Incongruent	Stay	balance	1
6	284	Free	Hindi	Congruent	Stay	balance	1
6	285	Free	English	Incongruent	Stay	balance	1
6	287	Free	English	Incongruent	Stay	balance	1
6	289	Free	English	Incongruent	Stay	balance	1
6	290	Free	English	Incongruent	switch	balance	1
6	291	Free	English	Incongruent	Stay	balance	1
6	294	Free	English	Incongruent	Stay	balance	1
6	295	Free	Hindi	Congruent	Stay	balance	1
6	297	Free	English	Incongruent	switch	balance	1
6	298	Free	English	Incongruent	switch	balance	1
6	302	Free	Hindi	Incongruent	Stay	balance	0
6	303	Free	English	Congruent	switch	balance	1
6	304	Free	Hindi	Incongruent	Stay	balance	0
6	306	Free	Hindi	Incongruent	switch	balance	0
6	307	Free	Hindi	Incongruent	switch	balance	0
6	308	Free	English	Congruent	switch	balance	1
6	309	Free	Hindi	Incongruent	Stay	balance	0
6	313	Free	Hindi	Incongruent	switch	balance	0
6	314	Free	Hindi	Incongruent	switch	balance	0
6	315	Free	English	Congruent	Stay	balance	1
6	316	Free	English	Congruent	Stay	balance	1
6	326	Free	Hindi	Congruent	Stay	balance	1
6	327	Free	Hindi	Congruent	Stay	balance	1
6	328	Free	Hindi	Congruent	Stay	balance	1
6	329	Free	Hindi	Congruent	Stay	balance	0
6	330	Free	English	Incongruent	switch	balance	0
6	331	Free	Hindi	Congruent	Stay	balance	1
6	332	Free	Hindi	Congruent	Stay	balance	1
6	333	Free	English	Incongruent	switch	balance	0
6	334	Free	English	Incongruent	switch	balance	1
6	335	Free	English	Incongruent	Stay	balance	1
6	336	Free	Hindi	Congruent	Stay	balance	1
6	337	Free	Hindi	Congruent	Stay	balance	0
6	338	Free	Hindi	Congruent	Stay	balance	1
6	339	Free	Hindi	Congruent	switch	balance	0
6	343	Free	Hindi	Incongruent	Stay	balance	1
6	344	Free	English	Congruent	Stay	balance	0
6	345	Free	Hindi	Incongruent	Stay	balance	1
6	346	Free	Hindi	Incongruent	Stay	balance	1
6	347	Free	English	Congruent	switch	balance	1
6	351	Free	English	Congruent	Stay	balance	1
6	352	Free	Hindi	Incongruent	switch	balance	1
6	353	Free	Hindi	Incongruent	switch	balance	1
6	355	Free	Hindi	Incongruent	Stay	balance	1
6	357	Free	English	Congruent	Stay	balance	1
6	358	Free	Hindi	Incongruent	Stay	balance	1
6	359	Free	Hindi	Incongruent	switch	balance	0
7	281	Free	Hindi	Congruent	switch	balance	1
7	282	Free	Hindi	Incongruent	switch	balance	1
7	283	Free	Hindi	Congruent	switch	balance	1
7	284	Free	Hindi	Congruent	switch	balance	1
7	285	Free	Hindi	Congruent	switch	balance	1
7	287	Free	Hindi	Congruent	switch	balance	1
7	288	Free	Hindi	Congruent	switch	balance	1
7	289	Free	Hindi	Congruent	switch	balance	1
7	290	Free	English	Incongruent	switch	balance	1
7	291	Free	English	Incongruent	switch	balance	1
7	292	Free	English	Incongruent	switch	balance	0
7	293	Free	English	Incongruent	switch	balance	1
7	294	Free	Hindi	Congruent	switch	balance	1
7	295	Free	Hindi	Congruent	switch	balance	1
7	296	Free	Hindi	Congruent	switch	balance	1
7	297	Free	Hindi	Congruent	switch	balance	1
7	298	Free	English	Incongruent	switch	balance	1
7	299	Free	English	Incongruent	switch	balance	1
7	300	Free	English	Incongruent	switch	balance	1
7	301	Free	Hindi	Incongruent	switch	balance	1
7	302	Free	English	Congruent	switch	balance	1
7	303	Free	English	Congruent	switch	balance	1
7	304	Free	English	Congruent	switch	balance	0
7	305	Free	Hindi	Incongruent	switch	balance	1
7	306	Free	English	Congruent	switch	balance	1
7	307	Free	Hindi	Incongruent	switch	balance	1
7	308	Free	English	Congruent	switch	balance	1
7	309	Free	English	Congruent	switch	balance	1
7	310	Free	English	Congruent	switch	balance	1
7	311	Free	Hindi	Incongruent	switch	balance	1
7	312	Free	Hindi	Incongruent	switch	balance	1
7	314	Free	English	Congruent	switch	balance	1
7	315	Free	English	Congruent	switch	balance	1
7	316	Free	English	Congruent	switch	balance	1
7	317	Free	English	Congruent	switch	balance	1
7	318	Free	Hindi	Incongruent	switch	balance	1
7	319	Free	Hindi	Incongruent	switch	balance	0
7	320	Free	English	Congruent	switch	balance	1
7	321	Free	English	Incongruent	switch	balance	1
7	322	Free	English	Incongruent	switch	balance	1
7	323	Free	Hindi	Congruent	switch	balance	1
7	324	Free	English	Incongruent	switch	balance	1
7	325	Free	English	Incongruent	switch	balance	1
7	326	Free	Hindi	Congruent	switch	balance	1
7	327	Free	English	Incongruent	switch	balance	0
7	328	Free	Hindi	Congruent	switch	balance	1
7	329	Free	English	Incongruent	switch	balance	1
7	330	Free	English	Incongruent	switch	balance	0
7	332	Free	Hindi	Congruent	switch	balance	1
7	333	Free	Hindi	Congruent	switch	balance	1
7	334	Free	Hindi	Congruent	switch	balance	1
7	336	Free	English	Incongruent	switch	balance	1
7	337	Free	Hindi	Congruent	switch	balance	1
7	338	Free	English	Incongruent	switch	balance	1
7	339	Free	Hindi	Congruent	switch	balance	1
7	340	Free	English	Incongruent	switch	balance	1
7	342	Free	English	Congruent	switch	balance	1
7	343	Free	Hindi	Incongruent	switch	balance	0
7	344	Free	English	Congruent	switch	balance	1
7	345	Free	English	Congruent	switch	balance	1
7	346	Free	Hindi	Incongruent	switch	balance	1
7	347	Free	Hindi	Incongruent	switch	balance	0
7	348	Free	Hindi	Incongruent	switch	balance	1
7	350	Free	Hindi	Incongruent	switch	balance	1
7	351	Free	Hindi	Incongruent	switch	balance	0
7	352	Free	Hindi	Incongruent	switch	balance	1
7	353	Free	English	Congruent	switch	balance	1
7	355	Free	Hindi	Incongruent	switch	balance	1
7	356	Free	English	Congruent	switch	balance	1
7	357	Free	Hindi	Incongruent	switch	balance	1
7	358	Free	English	Congruent	switch	balance	0
7	359	Free	English	Congruent	switch	balance	1
7	360	Free	English	Congruent	switch	balance	1
8	281	Free	English	Incongruent	Stay	balance	1
8	282	Free	English	Incongruent	Stay	balance	1
8	283	Free	Hindi	Congruent	Stay	balance	1
8	284	Free	English	Incongruent	Stay	balance	1
8	285	Free	Hindi	Congruent	switch	balance	1
8	286	Free	Hindi	Congruent	Stay	balance	1
8	288	Free	Hindi	Congruent	switch	balance	0
8	289	Free	Hindi	Congruent	Stay	balance	1
8	290	Free	English	Incongruent	Stay	balance	1
8	292	Free	Hindi	Congruent	switch	balance	0
8	293	Free	Hindi	Congruent	switch	balance	0
8	294	Free	English	Incongruent	Stay	balance	1
8	295	Free	Hindi	Congruent	switch	balance	1
8	296	Free	English	Incongruent	switch	balance	1
8	298	Free	Hindi	Congruent	Stay	balance	1
8	299	Free	Hindi	Congruent	Stay	balance	1
8	300	Free	Hindi	Congruent	Stay	balance	1
8	301	Free	English	Congruent	switch	balance	1
8	302	Free	Hindi	Incongruent	Stay	balance	1
8	303	Free	Hindi	Incongruent	Stay	balance	1
8	304	Free	English	Congruent	Stay	balance	1
8	305	Free	Hindi	Incongruent	Stay	balance	1
8	306	Free	Hindi	Incongruent	Stay	balance	1
8	307	Free	Hindi	Incongruent	Stay	balance	0
8	308	Free	Hindi	Incongruent	Stay	balance	1
8	309	Free	Hindi	Incongruent	Stay	balance	1
8	311	Free	English	Congruent	Stay	balance	1
8	312	Free	English	Congruent	switch	balance	1
8	313	Free	Hindi	Incongruent	Stay	balance	0
8	314	Free	English	Congruent	Stay	balance	1
8	315	Free	English	Congruent	Stay	balance	1
8	316	Free	English	Congruent	Stay	balance	1
8	317	Free	Hindi	Incongruent	Stay	balance	0
8	318	Free	English	Congruent	switch	balance	0
8	319	Free	English	Congruent	Stay	balance	1
8	320	Free	Hindi	Incongruent	Stay	balance	1
8	321	Free	English	Incongruent	switch	balance	1
8	322	Free	English	Incongruent	Stay	balance	1
8	323	Free	English	Incongruent	Stay	balance	1
8	324	Free	Hindi	Congruent	Stay	balance	1
8	325	Free	Hindi	Congruent	Stay	balance	0
8	327	Free	English	Incongruent	Stay	balance	1
8	328	Free	English	Incongruent	Stay	balance	1
8	329	Free	Hindi	Congruent	Stay	balance	1
8	331	Free	Hindi	Congruent	Stay	balance	0
8	333	Free	Hindi	Congruent	Stay	balance	1
8	334	Free	English	Incongruent	Stay	balance	1
8	335	Free	Hindi	Congruent	Stay	balance	0
8	336	Free	English	Incongruent	Stay	balance	1
8	337	Free	English	Incongruent	Stay	balance	1
8	338	Free	Hindi	Congruent	Stay	balance	1
8	339	Free	Hindi	Congruent	Stay	balance	1
8	340	Free	English	Incongruent	Stay	balance	1
8	341	Free	English	Congruent	Stay	balance	1
8	342	Free	English	Congruent	Stay	balance	1
8	343	Free	Hindi	Incongruent	switch	balance	1
8	344	Free	English	Congruent	Stay	balance	1
8	345	Free	English	Congruent	Stay	balance	1
8	346	Free	English	Congruent	Stay	balance	1
8	347	Free	Hindi	Incongruent	Stay	balance	1
8	348	Free	English	Congruent	Stay	balance	1
8	349	Free	Hindi	Incongruent	Stay	balance	1
8	350	Free	English	Congruent	Stay	balance	1
8	351	Free	Hindi	Incongruent	Stay	balance	0
8	352	Free	Hindi	Incongruent	Stay	balance	1
8	353	Free	Hindi	Incongruent	switch	balance	1
8	354	Free	Hindi	Incongruent	Stay	balance	1
8	355	Free	Hindi	Incongruent	Stay	balance	1
8	356	Free	English	Congruent	Stay	balance	1
8	357	Free	English	Congruent	Stay	balance	1
8	358	Free	English	Congruent	Stay	balance	1
8	359	Free	English	Congruent	Stay	balance	1
8	360	Free	English	Congruent	Stay	balance	1
9	281	Free	Hindi	Incongruent	switch	balance	1
9	282	Free	Hindi	Incongruent	switch	balance	1
9	283	Free	English	Congruent	Stay	balance	1
9	284	Free	English	Congruent	switch	balance	1
9	285	Free	Hindi	Incongruent	switch	balance	1
9	286	Free	Hindi	Incongruent	Stay	balance	1
9	288	Free	Hindi	Incongruent	switch	balance	1
9	289	Free	English	Congruent	switch	balance	1
9	290	Free	English	Congruent	Stay	balance	1
9	291	Free	English	Congruent	switch	balance	1
9	292	Free	English	Congruent	switch	balance	1
9	293	Free	English	Congruent	Stay	balance	1
9	294	Free	English	Congruent	switch	balance	1
9	295	Free	English	Congruent	Stay	balance	1
9	296	Free	Hindi	Incongruent	switch	balance	1
9	297	Free	Hindi	Incongruent	switch	balance	0
9	298	Free	English	Congruent	Stay	balance	1
9	299	Free	English	Congruent	switch	balance	1
9	300	Free	English	Congruent	switch	balance	1
9	301	Free	English	Incongruent	switch	balance	1
9	302	Free	Hindi	Congruent	switch	balance	1
9	304	Free	English	Incongruent	Stay	balance	1
9	305	Free	Hindi	Congruent	Stay	balance	1
9	306	Free	Hindi	Congruent	Stay	balance	1
9	307	Free	Hindi	Congruent	Stay	balance	1
9	308	Free	Hindi	Congruent	Stay	balance	1
9	309	Free	English	Incongruent	switch	balance	1
9	310	Free	Hindi	Congruent	Stay	balance	1
9	311	Free	English	Incongruent	Stay	balance	1
9	312	Free	Hindi	Congruent	switch	balance	0
9	313	Free	Hindi	Congruent	switch	balance	1
9	314	Free	English	Incongruent	switch	balance	1
9	316	Free	Hindi	Congruent	Stay	balance	1
9	317	Free	English	Incongruent	switch	balance	1
9	318	Free	Hindi	Congruent	Stay	balance	1
9	319	Free	Hindi	Congruent	Stay	balance	1
9	320	Free	Hindi	Congruent	Stay	balance	1
9	321	Free	English	Congruent	switch	balance	1
9	322	Free	English	Congruent	Stay	balance	1
9	323	Free	English	Congruent	switch	balance	1
9	324	Free	English	Congruent	switch	balance	1
9	325	Free	English	Congruent	switch	balance	1
9	326	Free	Hindi	Incongruent	switch	balance	1
9	327	Free	English	Congruent	Stay	balance	1
9	328	Free	Hindi	Incongruent	switch	balance	0
9	330	Free	English	Congruent	switch	balance	0
9	332	Free	English	Congruent		balance	1
9	333	Free	Hindi	Incongruent		balance	1
9	334	Free	Hindi	Incongruent		balance	0
9	336	Free	Hindi	Incongruent	switch	balance	1
9	338	Free	English	Congruent	switch	balance	1
9	339	Free	Hindi	Incongruent	switch	balance	1
9	340	Free	Hindi	Incongruent	switch	balance	1
9	341	Free	English	Incongruent	switch	balance	0
9	342	Free	Hindi	Congruent	switch	balance	0
9	343	Free	Hindi	Congruent	Stay	balance	0
9	344	Free	English	Incongruent	switch	balance	1
9	345	Free	English	Incongruent	switch	balance	1
9	346	Free	Hindi	Congruent	switch	balance	1
9	347	Free	Hindi	Congruent	Stay	balance	1
9	348	Free	Hindi	Congruent	Stay	balance	1
9	349	Free	English	Incongruent	switch	balance	1
9	350	Free	Hindi	Congruent	switch	balance	1
9	351	Free	Hindi	Congruent	switch	balance	0
9	352	Free	Hindi	Congruent	Stay	balance	1
9	356	Free	English	Incongruent	switch	balance	1
9	357	Free	Hindi	Congruent	Stay	balance	1
9	358	Free	Hindi	Congruent	switch	balance	1
9	359	Free	English	Incongruent	Stay	balance	1
9	360	Free	Hindi	Congruent	switch	balance	0
10	281	Free	Hindi	Incongruent	Stay	balance	1
10	283	Free	English	Congruent	Stay	balance	1
10	285	Free	English	Congruent	Stay	balance	1
10	286	Free	English	Congruent	Stay	balance	1
10	287	Free	English	Congruent	Stay	balance	1
10	288	Free	English	Congruent	Stay	balance	0
10	289	Free	Hindi	Incongruent	Stay	balance	1
10	290	Free	Hindi	Incongruent	Stay	balance	0
10	291	Free	Hindi	Incongruent	Stay	balance	0
10	292	Free	English	Congruent	Stay	balance	1
10	293	Free	English	Congruent	Stay	balance	1
10	295	Free	Hindi	Incongruent	Stay	balance	1
10	296	Free	Hindi	Incongruent	switch	balance	0
10	297	Free	English	Congruent	Stay	balance	1
10	298	Free	English	Congruent	Stay	balance	1
10	299	Free	English	Congruent	switch	balance	1
10	300	Free	English	Congruent	switch	balance	0
10	301	Free	Hindi	Congruent	Stay	balance	0
10	302	Free	Hindi	Congruent	Stay	balance	1
10	303	Free	English	Incongruent	Stay	balance	1
10	304	Free	English	Incongruent	switch	balance	0
10	306	Free	English	Incongruent	Stay	balance	1
10	307	Free	English	Incongruent	Stay	balance	0
10	308	Free	English	Incongruent	Stay	balance	1
10	311	Free	Hindi	Congruent	Stay	balance	0
10	312	Free	English	Incongruent	Stay	balance	1
10	313	Free	Hindi	Congruent	Stay	balance	0
10	314	Free	English	Incongruent	Stay	balance	1
10	315	Free	Hindi	Congruent	switch	balance	1
10	316	Free	Hindi	Congruent	switch	balance	0
10	317	Free	English	Incongruent	switch	balance	1
10	319	Free	English	Incongruent	Stay	balance	1
10	322	Free	English	Congruent	Stay	balance	1
10	324	Free	English	Congruent	Stay	balance	1
10	325	Free	English	Congruent	Stay	balance	0
10	326	Free	English	Congruent	switch	balance	1
10	327	Free	English	Congruent	switch	balance	1
10	328	Free	English	Congruent	Stay	balance	1
10	329	Free	English	Congruent	Stay	balance	1
10	330	Free	English	Congruent	Stay	balance	0
10	331	Free	English	Congruent	Stay	balance	1
10	332	Free	English	Congruent	switch	balance	1
10	333	Free	English	Congruent	Stay	balance	0
10	336	Free	English	Congruent	switch	balance	1
10	337	Free	English	Congruent	Stay	balance	1
10	338	Free	English	Congruent	Stay	balance	1
10	339	Free	English	Congruent	Stay	balance	1
10	341	Free	English	Incongruent	Stay	balance	1
10	343	Free	English	Incongruent	Stay	balance	0
10	346	Free	English	Incongruent	Stay	balance	1
10	347	Free	Hindi	Congruent	Stay	balance	0
10	349	Free	English	Incongruent	Stay	balance	1
10	351	Free	English	Incongruent	Stay	balance	1
10	352	Free	English	Incongruent	switch	balance	1
10	353	Free	English	Incongruent	Stay	balance	1
10	355	Free	Hindi	Congruent	switch	balance	0
10	357	Free	Hindi	Congruent	switch	balance	0
10	359	Free	Hindi	Congruent	switch	balance	0
10	360	Free	English	Incongruent	Stay	balance	1
11	281	Free	Hindi	Incongruent	Stay	balance	1
11	282	Free	Hindi	Incongruent	Stay	balance	1
11	283	Free	Hindi	Incongruent	switch	balance	1
11	284	Free	English	Congruent	Stay	balance	1
11	285	Free	Hindi	Incongruent	Stay	balance	1
11	286	Free	English	Congruent	Stay	balance	1
11	287	Free	Hindi	Incongruent	Stay	balance	1
11	289	Free	English	Congruent	switch	balance	1
11	290	Free	Hindi	Incongruent	Stay	balance	1
11	291	Free	English	Congruent	switch	balance	1
11	292	Free	English	Congruent	switch	balance	0
11	293	Free	English	Congruent	Stay	balance	1
11	294	Free	Hindi	Incongruent	switch	balance	1
11	295	Free	English	Congruent	switch	balance	1
11	296	Free	English	Congruent	switch	balance	1
11	297	Free	English	Congruent	Stay	balance	1
11	298	Free	Hindi	Incongruent	Stay	balance	1
11	299	Free	English	Congruent	Stay	balance	1
11	300	Free	Hindi	Incongruent	switch	balance	0
11	301	Free	Hindi	Congruent	Stay	balance	1
11	302	Free	Hindi	Congruent	switch	balance	1
11	303	Free	English	Incongruent	switch	balance	1
11	304	Free	English	Incongruent	Stay	balance	1
11	305	Free	English	Incongruent	Stay	balance	1
11	306	Free	Hindi	Congruent	Stay	balance	1
11	307	Free	Hindi	Congruent	switch	balance	1
11	308	Free	Hindi	Congruent	Stay	balance	1
11	309	Free	English	Incongruent	Stay	balance	1
11	310	Free	Hindi	Congruent	switch	balance	1
11	311	Free	English	Incongruent	Stay	balance	1
11	312	Free	English	Incongruent	Stay	balance	1
11	313	Free	Hindi	Congruent	switch	balance	1
11	314	Free	English	Incongruent	Stay	balance	1
11	315	Free	English	Incongruent	switch	balance	1
11	317	Free	Hindi	Congruent	Stay	balance	1
11	318	Free	Hindi	Congruent	Stay	balance	1
11	319	Free	Hindi	Congruent	switch	balance	1
11	320	Free	Hindi	Congruent	Stay	balance	1
11	321	Free	Hindi	Incongruent	switch	balance	0
11	322	Free	Hindi	Incongruent	switch	balance	1
11	323	Free	Hindi	Incongruent	Stay	balance	1
11	325	Free	English	Congruent	Stay	balance	0
11	326	Free	English	Congruent	switch	balance	1
11	327	Free	English	Congruent	switch	balance	1
11	328	Free	English	Congruent	switch	balance	1
11	329	Free	Hindi	Incongruent	switch	balance	1
11	330	Free	English	Congruent	switch	balance	1
11	331	Free	Hindi	Incongruent	Stay	balance	0
11	332	Free	Hindi	Incongruent	switch	balance	1
11	333	Free	Hindi	Incongruent	switch	balance	1
11	334	Free	Hindi	Incongruent	switch	balance	1
11	335	Free	English	Congruent	switch	balance	1
11	336	Free	Hindi	Incongruent	Stay	balance	1
11	337	Free	English	Congruent	switch	balance	1
11	338	Free	Hindi	Incongruent	Stay	balance	1
11	339	Free	English	Congruent	switch	balance	1
11	341	Free	English	Incongruent	switch	balance	1
11	342	Free	Hindi	Congruent	Stay	balance	0
11	343	Free	English	Incongruent	Stay	balance	0
11	344	Free	Hindi	Congruent	switch	balance	1
11	345	Free	Hindi	Congruent	switch	balance	1
11	346	Free	English	Incongruent	switch	balance	0
11	347	Free	Hindi	Congruent	switch	balance	1
11	348	Free	Hindi	Congruent	switch	balance	1
11	349	Free	English	Incongruent	switch	balance	1
11	350	Free	Hindi	Congruent	switch	balance	1
11	352	Free	Hindi	Congruent	switch	balance	1
11	353	Free	English	Incongruent	switch	balance	1
11	354	Free	Hindi	Congruent	switch	balance	1
11	355	Free	English	Incongruent	switch	balance	1
11	356	Free	Hindi	Congruent	switch	balance	1
11	357	Free	English	Incongruent	switch	balance	1
11	358	Free	Hindi	Congruent	switch	balance	1
11	359	Free	English	Incongruent	Stay	balance	1
11	360	Free	English	Incongruent	switch	balance	1
12	282	Free	English	Congruent	switch	balance	1
12	283	Free	English	Congruent	switch	balance	1
12	285	Free	English	Congruent	switch	balance	1
12	286	Free	Hindi	Incongruent	switch	balance	1
12	288	Free	English	Congruent	switch	balance	1
12	289	Free	English	Congruent	switch	balance	1
12	290	Free	Hindi	Incongruent	switch	balance	1
12	291	Free	English	Congruent	switch	balance	1
12	292	Free	Hindi	Incongruent	switch	balance	1
12	294	Free	English	Congruent	switch	balance	1
12	295	Free	English	Congruent	switch	balance	1
12	296	Free	Hindi	Incongruent	switch	balance	1
12	297	Free	Hindi	Incongruent	switch	balance	1
12	298	Free	Hindi	Incongruent	switch	balance	1
12	299	Free	English	Congruent	switch	balance	1
12	300	Free	English	Congruent	switch	balance	0
12	301	Free	Hindi	Congruent	switch	balance	0
12	302	Free	English	Incongruent	switch	balance	1
12	303	Free	Hindi	Congruent	switch	balance	1
12	305	Free	Hindi	Congruent	switch	balance	1
12	306	Free	English	Incongruent	switch	balance	1
12	307	Free	Hindi	Congruent	switch	balance	0
12	308	Free	English	Incongruent	switch	balance	1
12	309	Free	Hindi	Congruent	switch	balance	1
12	310	Free	English	Incongruent	switch	balance	1
12	311	Free	Hindi	Congruent	switch	balance	1
12	315	Free	English	Incongruent	switch	balance	1
12	316	Free	Hindi	Congruent	switch	balance	1
12	318	Free	English	Incongruent	switch	balance	1
12	319	Free	English	Incongruent	switch	balance	1
12	320	Free	Hindi	Congruent	switch	balance	1
12	321	Free	English	Congruent	switch	balance	1
12	322	Free	Hindi	Incongruent	switch	balance	1
12	323	Free	English	Congruent	switch	balance	0
12	324	Free	English	Congruent	switch	balance	1
12	325	Free	Hindi	Incongruent	switch	balance	1
12	326	Free	Hindi	Incongruent	switch	balance	1
12	327	Free	Hindi	Incongruent	switch	balance	1
12	328	Free	English	Congruent	switch	balance	1
12	329	Free	English	Congruent	switch	balance	1
12	330	Free	English	Congruent	switch	balance	1
12	331	Free	English	Congruent	switch	balance	0
12	332	Free	English	Congruent	switch	balance	1
12	333	Free	English	Congruent	switch	balance	1
12	334	Free	English	Congruent	switch	balance	1
12	335	Free	Hindi	Incongruent	switch	balance	1
12	336	Free	English	Congruent	Stay	balance	1
12	337	Free	English	Congruent	switch	balance	1
12	338	Free	Hindi	Incongruent	switch	balance	1
12	339	Free	Hindi	Incongruent	Stay	balance	1
12	340	Free	Hindi	Incongruent	switch	balance	1
12	341	Free	English	Incongruent	switch	balance	0
12	342	Free	English	Incongruent	switch	balance	1
12	343	Free	Hindi	Congruent	switch	balance	1
12	344	Free	Hindi	Congruent	switch	balance	0
12	345	Free	Hindi	Congruent	switch	balance	1
12	346	Free	Hindi	Congruent	Stay	balance	0
12	347	Free	Hindi	Congruent	switch	balance	1
12	348	Free	English	Incongruent	switch	balance	1
12	349	Free	Hindi	Congruent	switch	balance	1
12	350	Free	English	Incongruent	switch	balance	1
12	353	Free	Hindi	Congruent	switch	balance	1
12	354	Free	Hindi	Congruent	switch	balance	1
12	355	Free	Hindi	Congruent	switch	balance	1
12	357	Free	English	Incongruent	switch	balance	0
12	358	Free	Hindi	Congruent	switch	balance	1
12	360	Free	English	Incongruent	switch	balance	0
13	281	Free	Hindi	Congruent	Stay	balance	0
13	282	Free	Hindi	Congruent	switch	balance	1
13	283	Free	Hindi	Congruent	Stay	balance	1
13	284	Free	English	Incongruent	Stay	balance	1
13	285	Free	English	Incongruent	switch	balance	1
13	286	Free	English	Incongruent	Stay	balance	1
13	287	Free	English	Incongruent	switch	balance	1
13	288	Free	Hindi	Congruent	Stay	balance	1
13	289	Free	Hindi	Congruent	switch	balance	1
13	290	Free	Hindi	Congruent	switch	balance	1
13	291	Free	Hindi	Congruent	switch	balance	1
13	292	Free	Hindi	Congruent	Stay	balance	1
13	293	Free	English	Incongruent	Stay	balance	1
13	294	Free	Hindi	Congruent	switch	balance	1
13	295	Free	English	Incongruent	switch	balance	0
13	296	Free	Hindi	Congruent	Stay	balance	1
13	297	Free	English	Incongruent	switch	balance	1
13	298	Free	English	Incongruent	Stay	balance	1
13	299	Free	English	Incongruent	switch	balance	1
13	300	Free	Hindi	Congruent	switch	balance	1
13	301	Free	English	Congruent	switch	balance	1
13	303	Free	English	Congruent	Stay	balance	1
13	304	Free	Hindi	Incongruent	Stay	balance	0
13	305	Free	Hindi	Incongruent	switch	balance	1
13	306	Free	English	Congruent	Stay	balance	1
13	307	Free	Hindi	Incongruent	Stay	balance	0
13	309	Free	Hindi	Incongruent	switch	balance	1
13	310	Free	Hindi	Incongruent	Stay	balance	1
13	311	Free	Hindi	Incongruent	Stay	balance	1
13	312	Free	Hindi	Incongruent	Stay	balance	1
13	313	Free	English	Congruent	switch	balance	1
13	316	Free	English	Congruent	Stay	balance	1
13	317	Free	Hindi	Incongruent	Stay	balance	1
13	318	Free	English	Congruent	switch	balance	1
13	319	Free	Hindi	Incongruent	Stay	balance	1
13	320	Free	Hindi	Incongruent	switch	balance	1
13	321	Free	English	Incongruent	switch	balance	0
13	322	Free	English	Incongruent	switch	balance	1
13	323	Free	Hindi	Congruent	Stay	balance	1
13	324	Free	Hindi	Congruent	switch	balance	0
13	325	Free	Hindi	Congruent	switch	balance	1
13	326	Free	Hindi	Congruent	switch	balance	1
13	327	Free	Hindi	Congruent	Stay	balance	1
13	328	Free	Hindi	Congruent	switch	balance	1
13	329	Free	English	Incongruent	switch	balance	1
13	330	Free	Hindi	Congruent	Stay	balance	1
13	331	Free	Hindi	Congruent	switch	balance	0
13	332	Free	Hindi	Congruent	Stay	balance	1
13	333	Free	Hindi	Congruent	switch	balance	0
13	334	Free	Hindi	Congruent	switch	balance	1
13	335	Free	English	Incongruent	switch	balance	1
13	336	Free	Hindi	Congruent	Stay	balance	1
13	337	Free	Hindi	Congruent	Stay	balance	0
13	340	Free	Hindi	Congruent	switch	balance	1
13	341	Free	English	Congruent	switch	balance	1
13	342	Free	Hindi	Incongruent	Stay	balance	0
13	343	Free	Hindi	Incongruent	switch	balance	0
13	344	Free	Hindi	Incongruent	switch	balance	1
13	345	Free	English	Congruent	switch	balance	1
13	346	Free	Hindi	Incongruent	switch	balance	1
13	347	Free	English	Congruent	Stay	balance	1
13	348	Free	English	Congruent	switch	balance	0
13	349	Free	English	Congruent	switch	balance	0
13	350	Free	English	Congruent	switch	balance	1
13	352	Free	Hindi	Incongruent	switch	balance	1
13	353	Free	English	Congruent	switch	balance	1
13	354	Free	English	Congruent	Stay	balance	1
13	356	Free	English	Congruent	switch	balance	1
13	357	Free	English	Congruent	Stay	balance	1
13	359	Free	Hindi	Incongruent	Stay	balance	1
13	360	Free	Hindi	Incongruent	Stay	balance	1
14	281	Free	English	Incongruent	switch	balance	1
14	282	Free	Hindi	Congruent	Stay	balance	1
14	283	Free	Hindi	Congruent	switch	balance	0
14	284	Free	English	Incongruent	switch	balance	1
14	285	Free	English	Incongruent	switch	balance	1
14	286	Free	Hindi	Congruent	switch	balance	0
14	287	Free	English	Incongruent	Stay	balance	1
14	288	Free	English	Incongruent	switch	balance	1
14	289	Free	Hindi	Congruent	Stay	balance	1
14	290	Free	English	Incongruent	Stay	balance	1
14	291	Free	English	Incongruent	switch	balance	1
14	292	Free	Hindi	Congruent	Stay	balance	1
14	294	Free	English	Incongruent	switch	balance	1
14	295	Free	English	Incongruent	switch	balance	1
14	296	Free	English	Incongruent	Stay	balance	1
14	297	Free	Hindi	Congruent	switch	balance	1
14	298	Free	Hindi	Congruent	switch	balance	1
14	299	Free	Hindi	Congruent	Stay	balance	1
14	302	Free	English	Congruent	Stay	balance	1
14	304	Free	English	Congruent	switch	balance	1
14	305	Free	Hindi	Incongruent	Stay	balance	1
14	307	Free	English	Congruent	Stay	balance	1
14	308	Free	English	Congruent	switch	balance	1
14	309	Free	Hindi	Incongruent	Stay	balance	1
14	310	Free	Hindi	Incongruent	switch	balance	1
14	312	Free	English	Congruent	Stay	balance	1
14	314	Free	Hindi	Incongruent	Stay	balance	1
14	315	Free	Hindi	Incongruent	Stay	balance	1
14	317	Free	Hindi	Incongruent	switch	balance	0
14	318	Free	English	Congruent	Stay	balance	1
14	320	Free	Hindi	Incongruent	Stay	balance	1
14	321	Free	English	Incongruent	Stay	balance	1
14	323	Free	Hindi	Congruent	Stay	balance	1
14	324	Free	Hindi	Congruent	switch	balance	1
14	325	Free	Hindi	Congruent	Stay	balance	1
14	328	Free	Hindi	Congruent	Stay	balance	1
14	329	Free	Hindi	Congruent	Stay	balance	1
14	331	Free	Hindi	Congruent	switch	balance	1
14	332	Free	Hindi	Congruent	Stay	balance	1
14	333	Free	Hindi	Congruent	switch	balance	0
14	334	Free	Hindi	Congruent	Stay	balance	1
14	335	Free	English	Incongruent	switch	balance	1
14	336	Free	English	Incongruent	switch	balance	1
14	337	Free	Hindi	Congruent	Stay	balance	1
14	339	Free	Hindi	Congruent	switch	balance	1
14	342	Free	English	Congruent	Stay	balance	1
14	343	Free	English	Congruent	Stay	balance	1
14	345	Free	Hindi	Incongruent	Stay	balance	1
14	346	Free	English	Congruent	switch	balance	1
14	349	Free	Hindi	Incongruent	Stay	balance	0
14	350	Free	English	Congruent	switch	balance	1
14	351	Free	Hindi	Incongruent	Stay	balance	1
14	354	Free	English	Congruent	Stay	balance	1
14	356	Free	Hindi	Incongruent	switch	balance	1
14	357	Free	English	Congruent	switch	balance	1
14	359	Free	English	Congruent	switch	balance	1
15	282	Free	English	Congruent	Stay	balance	1
15	286	Free	English	Congruent	Stay	balance	1
15	287	Free	English	Congruent	Stay	balance	1
15	288	Free	English	Congruent	Stay	balance	1
15	289	Free	English	Congruent	Stay	balance	1
15	290	Free	English	Congruent	Stay	balance	1
15	291	Free	English	Congruent	Stay	balance	1
15	293	Free	Hindi	Incongruent	Stay	balance	1
15	294	Free	Hindi	Incongruent	Stay	balance	1
15	295	Free	English	Congruent	Stay	balance	1
15	296	Free	English	Congruent	Stay	balance	1
15	297	Free	English	Congruent	Stay	balance	1
15	298	Free	Hindi	Incongruent	Stay	balance	1
15	299	Free	Hindi	Incongruent	Stay	balance	1
15	300	Free	English	Congruent	switch	balance	0
15	301	Free	English	Incongruent	switch	balance	1
15	303	Free	English	Incongruent	Stay	balance	1
15	305	Free	Hindi	Congruent	switch	balance	1
15	307	Free	English	Incongruent	Stay	balance	1
15	310	Free	English	Incongruent	Stay	balance	1
15	311	Free	English	Incongruent	Stay	balance	1
15	312	Free	Hindi	Congruent	Stay	balance	1
15	314	Free	Hindi	Congruent	switch	balance	1
15	316	Free	English	Incongruent	Stay	balance	1
15	317	Free	Hindi	Congruent	Stay	balance	1
15	318	Free	Hindi	Congruent	Stay	balance	1
15	319	Free	Hindi	Congruent	Stay	balance	1
15	320	Free	English	Incongruent	Stay	balance	1
15	321	Free	Hindi	Incongruent	Stay	balance	1
15	322	Free	English	Congruent	Stay	balance	1
15	323	Free	Hindi	Incongruent	Stay	balance	1
15	325	Free	Hindi	Incongruent	switch	balance	1
15	326	Free	English	Congruent	Stay	balance	1
15	327	Free	English	Congruent	Stay	balance	1
15	328	Free	English	Congruent	Stay	balance	1
15	329	Free	Hindi	Incongruent	Stay	balance	1
15	330	Free	English	Congruent	switch	balance	1
15	332	Free	English	Congruent	Stay	balance	1
15	334	Free	Hindi	Incongruent	Stay	balance	1
15	335	Free	Hindi	Incongruent	Stay	balance	0
15	337	Free	English	Congruent	Stay	balance	1
15	338	Free	English	Congruent	Stay	balance	1
15	339	Free	English	Congruent	switch	balance	1
15	341	Free	English	Incongruent	Stay	balance	1
15	348	Free	English	Incongruent	Stay	balance	1
15	350	Free	Hindi	Congruent	switch	balance	1
15	351	Free	Hindi	Congruent	Stay	balance	1
15	352	Free	English	Incongruent	Stay	balance	1
15	354	Free	English	Incongruent	switch	balance	1
15	355	Free	Hindi	Congruent	Stay	balance	1
15	356	Free	Hindi	Congruent	switch	balance	1
15	357	Free	Hindi	Congruent	Stay	balance	1
15	360	Free	English	Incongruent	Stay	balance	1
16	281	Free	English	Congruent	Stay	balance	1
16	282	Free	Hindi	Incongruent	Stay	balance	1
16	283	Free	English	Congruent	switch	balance	1
16	284	Free	English	Congruent	Stay	balance	0
16	285	Free	English	Congruent	switch	balance	1
16	286	Free	Hindi	Incongruent	switch	balance	1
16	288	Free	English	Congruent	Stay	balance	1
16	289	Free	English	Congruent	Stay	balance	1
16	290	Free	English	Congruent	Stay	balance	0
16	291	Free	Hindi	Incongruent	Stay	balance	1
16	292	Free	Hindi	Incongruent	switch	balance	1
16	293	Free	Hindi	Incongruent	Stay	balance	1
16	295	Free	English	Congruent	Stay	balance	1
16	296	Free	Hindi	Incongruent	switch	balance	1
16	297	Free	English	Congruent	Stay	balance	1
16	298	Free	Hindi	Incongruent	Stay	balance	1
16	299	Free	Hindi	Incongruent	Stay	balance	1
16	300	Free	English	Congruent	switch	balance	1
16	301	Free	Hindi	Congruent	Stay	balance	1
16	302	Free	English	Incongruent	switch	balance	0
16	303	Free	Hindi	Congruent	switch	balance	1
16	304	Free	Hindi	Congruent	Stay	balance	0
16	305	Free	Hindi	Congruent	Stay	balance	1
16	306	Free	English	Incongruent	switch	balance	1
16	307	Free	Hindi	Congruent	switch	balance	1
16	308	Free	Hindi	Congruent	Stay	balance	1
16	309	Free	Hindi	Congruent	Stay	balance	1
16	310	Free	Hindi	Congruent	switch	balance	1
16	311	Free	Hindi	Congruent	Stay	balance	1
16	312	Free	English	Incongruent	switch	balance	1
16	313	Free	English	Incongruent	switch	balance	1
16	314	Free	Hindi	Congruent	switch	balance	1
16	316	Free	English	Incongruent	Stay	balance	1
16	317	Free	Hindi	Congruent	switch	balance	0
16	318	Free	English	Incongruent	Stay	balance	1
16	319	Free	English	Incongruent	Stay	balance	1
16	320	Free	English	Incongruent	switch	balance	1
16	321	Free	English	Congruent	switch	balance	1
16	325	Free	Hindi	Incongruent	switch	balance	1
16	326	Free	Hindi	Incongruent	switch	balance	1
16	328	Free	Hindi	Incongruent	switch	balance	1
16	330	Free	Hindi	Incongruent	switch	balance	0
16	332	Free	Hindi	Incongruent	switch	balance	1
16	333	Free	English	Congruent	switch	balance	1
16	334	Free	English	Congruent	switch	balance	1
16	336	Free	Hindi	Incongruent	switch	balance	0
16	337	Free	Hindi	Incongruent	switch	balance	1
16	338	Free	English	Congruent	switch	balance	1
16	339	Free	Hindi	Incongruent	switch	balance	1
16	340	Free	English	Congruent	switch	balance	1
16	341	Free	English	Incongruent	switch	balance	1
16	342	Free	English	Incongruent	switch	balance	1
16	343	Free	English	Incongruent	switch	balance	1
16	344	Free	Hindi	Congruent	switch	balance	1
16	345	Free	English	Incongruent	switch	balance	1
16	346	Free	Hindi	Congruent	switch	balance	1
16	347	Free	Hindi	Congruent	switch	balance	1
16	349	Free	Hindi	Congruent	switch	balance	1
16	350	Free	Hindi	Congruent	switch	balance	1
16	351	Free	English	Incongruent	switch	balance	1
16	352	Free	English	Incongruent	switch	balance	1
16	353	Free	Hindi	Congruent	switch	balance	1
16	356	Free	English	Incongruent	switch	balance	1
16	357	Free	English	Incongruent	switch	balance	1
16	358	Free	English	Incongruent	switch	balance	1
16	360	Free	Hindi	Congruent	switch	balance	1
17	283	Free	English	Congruent	switch	balance	1
17	284	Free	English	Congruent	Stay	balance	1
17	285	Free	English	Congruent	switch	balance	1
17	286	Free	English	Congruent	Stay	balance	1
17	288	Free	English	Congruent	switch	balance	1
17	289	Free	English	Congruent	switch	balance	1
17	290	Free	English	Congruent	Stay	balance	1
17	291	Free	English	Congruent	Stay	balance	1
17	292	Free	English	Congruent	switch	balance	0
17	293	Free	English	Congruent	switch	balance	1
17	294	Free	English	Congruent	Stay	balance	1
17	295	Free	English	Congruent	Stay	balance	1
17	296	Free	English	Congruent	Stay	balance	1
17	297	Free	English	Congruent	Stay	balance	1
17	299	Free	English	Congruent	Stay	balance	1
17	301	Free	Hindi	Congruent	switch	balance	1
17	302	Free	Hindi	Congruent	Stay	balance	1
17	303	Free	Hindi	Congruent	Stay	balance	1
17	305	Free	Hindi	Congruent	Stay	balance	1
17	306	Free	Hindi	Congruent	Stay	balance	1
17	307	Free	Hindi	Congruent	Stay	balance	1
17	309	Free	Hindi	Congruent	Stay	balance	1
17	310	Free	Hindi	Congruent	Stay	balance	1
17	311	Free	Hindi	Congruent	switch	balance	1
17	313	Free	Hindi	Congruent	switch	balance	1
17	314	Free	Hindi	Congruent	switch	balance	1
17	315	Free	Hindi	Congruent	switch	balance	1
17	316	Free	Hindi	Congruent	switch	balance	1
17	317	Free	Hindi	Congruent	Stay	balance	1
17	318	Free	Hindi	Congruent	Stay	balance	1
17	319	Free	Hindi	Congruent	Stay	balance	1
17	320	Free	Hindi	Congruent	Stay	balance	1
17	321	Free	English	Congruent	switch	balance	1
17	322	Free	English	Congruent	Stay	balance	1
17	324	Free	English	Congruent	Stay	balance	1
17	326	Free	English	Congruent	Stay	balance	1
17	328	Free	Hindi	Incongruent	switch	balance	1
17	329	Free	English	Congruent	switch	balance	1
17	330	Free	English	Congruent	switch	balance	0
17	331	Free	English	Congruent	switch	balance	1
17	333	Free	English	Congruent	switch	balance	0
17	334	Free	English	Congruent	switch	balance	0
17	336	Free	English	Congruent	Stay	balance	1
17	339	Free	English	Congruent	Stay	balance	1
17	340	Free	English	Congruent	switch	balance	1
17	341	Free	Hindi	Congruent	Stay	balance	1
17	343	Free	Hindi	Congruent	switch	balance	1
17	344	Free	Hindi	Congruent	switch	balance	0
17	345	Free	Hindi	Congruent	switch	balance	1
17	346	Free	Hindi	Congruent	Stay	balance	1
17	347	Free	Hindi	Congruent	switch	balance	1
17	348	Free	Hindi	Congruent	Stay	balance	1
17	349	Free	Hindi	Congruent	Stay	balance	1
17	350	Free	Hindi	Congruent	switch	balance	1
17	351	Free	Hindi	Congruent	Stay	balance	1
17	352	Free	Hindi	Congruent	switch	balance	1
17	354	Free	Hindi	Congruent	Stay	balance	1
17	355	Free	Hindi	Congruent	switch	balance	1
17	356	Free	Hindi	Congruent	switch	balance	1
17	357	Free	Hindi	Congruent	switch	balance	1
17	358	Free	Hindi	Congruent	switch	balance	1
17	359	Free	Hindi	Congruent	switch	balance	1
17	360	Free	Hindi	Congruent	Stay	balance	1
19	281	Free	Hindi	Congruent	switch	balance	1
19	282	Free	Hindi	Congruent	switch	balance	1
19	283	Free	English	Incongruent	switch	balance	1
19	284	Free	English	Incongruent	switch	balance	1
19	285	Free	Hindi	Congruent	switch	balance	1
19	286	Free	English	Incongruent	switch	balance	1
19	287	Free	Hindi	Congruent	switch	balance	1
19	288	Free	Hindi	Congruent	switch	balance	1
19	289	Free	English	Incongruent	switch	balance	1
19	290	Free	Hindi	Congruent	switch	balance	1
19	292	Free	English	Incongruent	switch	balance	1
19	294	Free	Hindi	Congruent	switch	balance	1
19	295	Free	English	Incongruent	switch	balance	1
19	296	Free	Hindi	Congruent	switch	balance	0
19	297	Free	English	Incongruent	switch	balance	0
19	298	Free	English	Incongruent	switch	balance	1
19	299	Free	Hindi	Congruent	switch	balance	1
19	300	Free	English	Incongruent	switch	balance	1
19	301	Free	English	Congruent	switch	balance	1
19	302	Free	English	Congruent	switch	balance	1
19	303	Free	English	Congruent	switch	balance	1
19	304	Free	Hindi	Incongruent	switch	balance	1
19	305	Free	Hindi	Incongruent	switch	balance	1
19	306	Free	Hindi	Incongruent	switch	balance	1
19	307	Free	English	Congruent	switch	balance	0
19	309	Free	English	Congruent	switch	balance	1
19	310	Free	Hindi	Incongruent	switch	balance	1
19	311	Free	English	Congruent	switch	balance	1
19	312	Free	English	Congruent	switch	balance	1
19	313	Free	English	Congruent	switch	balance	1
19	315	Free	Hindi	Incongruent	switch	balance	1
19	317	Free	Hindi	Incongruent	switch	balance	1
19	318	Free	English	Congruent	switch	balance	1
19	319	Free	English	Congruent	switch	balance	1
19	320	Free	Hindi	Incongruent	switch	balance	1
19	322	Free	English	Incongruent	switch	balance	1
19	323	Free	English	Incongruent	switch	balance	0
19	325	Free	English	Incongruent	switch	balance	1
19	326	Free	English	Incongruent	switch	balance	1
19	327	Free	English	Incongruent	Stay	balance	1
19	328	Free	Hindi	Congruent	switch	balance	1
19	331	Free	English	Incongruent	switch	balance	1
19	332	Free	English	Incongruent	switch	balance	0
19	334	Free	English	Incongruent	switch	balance	1
19	338	Free	Hindi	Congruent	switch	balance	1
19	339	Free	Hindi	Congruent	Stay	balance	1
19	341	Free	Hindi	Incongruent	switch	balance	1
19	342	Free	Hindi	Incongruent	switch	balance	1
19	344	Free	English	Congruent	switch	balance	0
19	345	Free	English	Congruent	switch	balance	1
19	347	Free	Hindi	Incongruent	switch	balance	0
19	349	Free	Hindi	Incongruent	switch	balance	1
19	350	Free	Hindi	Incongruent	switch	balance	1
19	351	Free	Hindi	Incongruent	switch	balance	1
19	353	Free	Hindi	Incongruent	switch	balance	1
19	354	Free	English	Congruent	switch	balance	1
19	355	Free	Hindi	Incongruent	switch	balance	1
19	357	Free	Hindi	Incongruent	Stay	balance	1
19	360	Free	Hindi	Incongruent	switch	balance	1
20	282	Free	English	Incongruent	switch	balance	1
20	283	Free	English	Incongruent	Stay	balance	1
20	284	Free	English	Incongruent	Stay	balance	1
20	285	Free	English	Incongruent	Stay	balance	1
20	286	Free	English	Incongruent	Stay	balance	1
20	287	Free	English	Incongruent	switch	balance	1
20	288	Free	English	Incongruent	switch	balance	1
20	289	Free	Hindi	Congruent	Stay	balance	1
20	290	Free	English	Incongruent	Stay	balance	1
20	292	Free	English	Incongruent	switch	balance	1
20	293	Free	Hindi	Congruent	switch	balance	0
20	294	Free	Hindi	Congruent	Stay	balance	1
20	296	Free	Hindi	Congruent	Stay	balance	1
20	297	Free	Hindi	Congruent	Stay	balance	1
20	298	Free	Hindi	Congruent	switch	balance	1
20	299	Free	Hindi	Congruent	switch	balance	1
20	300	Free	Hindi	Congruent	switch	balance	1
20	302	Free	English	Congruent	switch	balance	1
20	303	Free	Hindi	Incongruent	switch	balance	1
20	304	Free	English	Congruent	Stay	balance	1
20	305	Free	Hindi	Incongruent	Stay	balance	1
20	306	Free	Hindi	Incongruent	Stay	balance	1
20	307	Free	Hindi	Incongruent	switch	balance	1
20	309	Free	English	Congruent	switch	balance	1
20	310	Free	Hindi	Incongruent	Stay	balance	1
20	311	Free	English	Congruent	Stay	balance	1
20	313	Free	English	Congruent	switch	balance	1
20	316	Free	English	Congruent	switch	balance	1
20	317	Free	English	Congruent	Stay	balance	1
20	319	Free	Hindi	Incongruent	Stay	balance	1
20	320	Free	Hindi	Incongruent	Stay	balance	1
20	321	Free	English	Incongruent	switch	balance	0
20	322	Free	Hindi	Congruent	Stay	balance	1
20	323	Free	Hindi	Congruent	switch	balance	1
20	324	Free	English	Incongruent	Stay	balance	1
20	325	Free	English	Incongruent	Stay	balance	1
20	326	Free	English	Incongruent	switch	balance	1
20	327	Free	English	Incongruent	Stay	balance	0
20	328	Free	English	Incongruent	Stay	balance	1
20	329	Free	Hindi	Congruent	Stay	balance	1
20	330	Free	English	Incongruent	Stay	balance	1
20	331	Free	English	Incongruent	switch	balance	0
20	333	Free	Hindi	Congruent	switch	balance	1
20	334	Free	Hindi	Congruent	Stay	balance	1
20	336	Free	Hindi	Congruent	Stay	balance	1
20	337	Free	English	Incongruent	Stay	balance	1
20	339	Free	Hindi	Congruent	switch	balance	1
20	340	Free	Hindi	Congruent	Stay	balance	1
20	341	Free	Hindi	Incongruent	switch	balance	1
20	343	Free	English	Congruent	switch	balance	1
20	344	Free	English	Congruent	switch	balance	1
20	345	Free	English	Congruent	Stay	balance	1
20	346	Free	Hindi	Incongruent	switch	balance	1
20	347	Free	English	Congruent	Stay	balance	1
20	348	Free	English	Congruent	switch	balance	0
20	349	Free	Hindi	Incongruent	switch	balance	1
20	350	Free	Hindi	Incongruent	switch	balance	0
20	351	Free	Hindi	Incongruent	Stay	balance	1
20	352	Free	Hindi	Incongruent	Stay	balance	1
20	353	Free	English	Congruent	Stay	balance	1
20	354	Free	Hindi	Incongruent	switch	balance	1
20	356	Free	Hindi	Incongruent	switch	balance	1
20	357	Free	English	Congruent	switch	balance	0
20	358	Free	English	Congruent	switch	balance	1
20	359	Free	English	Congruent	switch	balance	1
20	360	Free	Hindi	Incongruent	switch	balance	1
21	281	Free	English	Incongruent	switch	balance	1
21	283	Free	Hindi	Congruent	switch	balance	1
21	284	Free	Hindi	Congruent	switch	balance	1
21	286	Free	English	Incongruent	switch	balance	1
21	287	Free	English	Incongruent	switch	balance	1
21	288	Free	Hindi	Congruent	Stay	balance	1
21	289	Free	English	Incongruent	switch	balance	1
21	290	Free	Hindi	Congruent	switch	balance	1
21	291	Free	English	Incongruent	switch	balance	1
21	292	Free	Hindi	Congruent	switch	balance	1
21	293	Free	Hindi	Congruent	switch	balance	1
21	294	Free	Hindi	Congruent	switch	balance	1
21	295	Free	Hindi	Congruent	switch	balance	1
21	296	Free	Hindi	Congruent	switch	balance	1
21	297	Free	Hindi	Congruent	switch	balance	0
21	298	Free	Hindi	Congruent	switch	balance	1
21	299	Free	English	Incongruent	switch	balance	1
21	300	Free	Hindi	Congruent	switch	balance	1
21	303	Free	Hindi	Incongruent	switch	balance	1
21	304	Free	Hindi	Incongruent	switch	balance	1
21	305	Free	English	Congruent	Stay	balance	0
21	306	Free	Hindi	Incongruent	switch	balance	1
21	307	Free	English	Congruent	switch	balance	1
21	308	Free	English	Congruent	switch	balance	1
21	309	Free	English	Congruent	switch	balance	1
21	310	Free	Hindi	Incongruent	switch	balance	1
21	311	Free	English	Congruent	switch	balance	1
21	312	Free	English	Congruent	switch	balance	1
21	313	Free	English	Congruent	switch	balance	1
21	314	Free	Hindi	Incongruent	switch	balance	1
21	315	Free	English	Congruent	switch	balance	0
21	316	Free	English	Congruent	switch	balance	1
21	317	Free	English	Congruent	switch	balance	0
21	318	Free	Hindi	Incongruent	switch	balance	1
21	319	Free	Hindi	Incongruent	switch	balance	1
21	320	Free	English	Congruent	switch	balance	1
21	321	Free	Hindi	Congruent	switch	balance	1
21	322	Free	Hindi	Congruent	switch	balance	1
21	323	Free	Hindi	Congruent	switch	balance	1
21	324	Free	Hindi	Congruent	Stay	balance	1
21	326	Free	Hindi	Congruent	switch	balance	0
21	328	Free	Hindi	Congruent	Stay	balance	1
21	329	Free	English	Incongruent	switch	balance	1
21	330	Free	Hindi	Congruent	switch	balance	1
21	331	Free	English	Incongruent	switch	balance	0
21	332	Free	Hindi	Congruent	switch	balance	1
21	333	Free	Hindi	Congruent	switch	balance	1
21	334	Free	English	Incongruent	switch	balance	1
21	335	Free	Hindi	Congruent	switch	balance	0
21	336	Free	English	Incongruent	switch	balance	1
21	337	Free	English	Incongruent	switch	balance	1
21	338	Free	Hindi	Congruent	Stay	balance	1
21	339	Free	Hindi	Congruent	Stay	balance	0
21	340	Free	English	Incongruent	switch	balance	0
21	341	Free	English	Congruent	switch	balance	1
21	342	Free	Hindi	Incongruent	switch	balance	1
21	343	Free	Hindi	Incongruent	switch	balance	1
21	344	Free	English	Congruent	switch	balance	1
21	346	Free	Hindi	Incongruent	switch	balance	1
21	347	Free	English	Congruent	switch	balance	1
21	348	Free	English	Congruent	switch	balance	0
21	349	Free	English	Congruent	switch	balance	1
21	350	Free	English	Congruent	switch	balance	1
21	351	Free	English	Congruent	switch	balance	1
21	352	Free	Hindi	Incongruent	switch	balance	0
21	353	Free	Hindi	Incongruent	switch	balance	1
21	354	Free	Hindi	Incongruent	Stay	balance	1
21	356	Free	English	Congruent	switch	balance	1
21	357	Free	Hindi	Incongruent	Stay	balance	0
21	358	Free	English	Congruent	switch	balance	1
21	359	Free	Hindi	Incongruent	Stay	balance	0
21	360	Free	English	Congruent	switch	balance	0
22	281	Free	English	Incongruent	Stay	balance	1
22	282	Free	English	Incongruent	Stay	balance	1
22	283	Free	Hindi	Congruent	switch	balance	0
22	284	Free	Hindi	Congruent	Stay	balance	1
22	285	Free	English	Incongruent	Stay	balance	1
22	286	Free	English	Incongruent	Stay	balance	1
22	287	Free	Hindi	Congruent	switch	balance	1
22	288	Free	Hindi	Congruent	Stay	balance	1
22	289	Free	English	Incongruent	switch	balance	1
22	290	Free	Hindi	Congruent	switch	balance	1
22	294	Free	Hindi	Congruent	Stay	balance	1
22	295	Free	English	Incongruent	Stay	balance	1
22	296	Free	English	Incongruent	Stay	balance	1
22	297	Free	Hindi	Congruent	Stay	balance	1
22	298	Free	English	Incongruent	Stay	balance	1
22	299	Free	Hindi	Congruent	switch	balance	0
22	300	Free	English	Incongruent	Stay	balance	1
22	301	Free	Hindi	Incongruent	Stay	balance	1
22	302	Free	Hindi	Incongruent	Stay	balance	1
22	303	Free	Hindi	Incongruent	Stay	balance	1
22	305	Free	Hindi	Incongruent	Stay	balance	1
22	306	Free	English	Congruent	switch	balance	1
22	307	Free	English	Congruent	switch	balance	1
22	308	Free	Hindi	Incongruent	switch	balance	1
22	310	Free	Hindi	Incongruent	Stay	balance	1
22	311	Free	Hindi	Incongruent	Stay	balance	1
22	312	Free	English	Congruent	Stay	balance	1
22	313	Free	English	Congruent	Stay	balance	0
22	314	Free	Hindi	Incongruent	Stay	balance	1
22	315	Free	Hindi	Incongruent	Stay	balance	1
22	316	Free	Hindi	Incongruent	Stay	balance	1
22	317	Free	English	Congruent	Stay	balance	1
22	318	Free	Hindi	Incongruent	Stay	balance	1
22	320	Free	English	Congruent	Stay	balance	1
22	321	Free	Hindi	Congruent	switch	balance	0
22	322	Free	Hindi	Congruent	Stay	balance	1
22	323	Free	English	Incongruent	switch	balance	1
22	325	Free	Hindi	Congruent	Stay	balance	0
22	326	Free	English	Incongruent	Stay	balance	1
22	329	Free	Hindi	Congruent	Stay	balance	1
22	330	Free	English	Incongruent	switch	balance	1
22	332	Free	English	Incongruent	Stay	balance	1
22	334	Free	Hindi	Congruent	switch	balance	1
22	335	Free	Hindi	Congruent	switch	balance	0
22	336	Free	Hindi	Congruent	Stay	balance	1
22	337	Free	Hindi	Congruent	Stay	balance	1
22	338	Free	Hindi	Congruent	switch	balance	1
22	340	Free	English	Incongruent	switch	balance	0
22	341	Free	Hindi	Incongruent	Stay	balance	0
22	342	Free	Hindi	Incongruent	switch	balance	1
22	343	Free	Hindi	Incongruent	Stay	balance	1
22	344	Free	English	Congruent	switch	balance	1
22	346	Free	English	Congruent	switch	balance	1
22	348	Free	English	Congruent	Stay	balance	1
22	349	Free	English	Congruent	switch	balance	1
22	350	Free	Hindi	Incongruent	switch	balance	0
22	354	Free	Hindi	Incongruent	Stay	balance	1
22	355	Free	English	Congruent	switch	balance	1
22	356	Free	Hindi	Incongruent	switch	balance	1
22	357	Free	English	Congruent	switch	balance	1
22	358	Free	Hindi	Incongruent	switch	balance	1
22	359	Free	Hindi	Incongruent	Stay	balance	0
22	360	Free	English	Congruent	switch	balance	1
23	281	Free	Hindi	Congruent	switch	balance	1
23	282	Free	Hindi	Congruent	switch	balance	1
23	283	Free	Hindi	Congruent	switch	balance	1
23	284	Free	Hindi	Congruent	switch	balance	1
23	285	Free	Hindi	Congruent	switch	balance	1
23	286	Free	Hindi	Congruent	switch	balance	1
23	287	Free	Hindi	Congruent	Stay	balance	1
23	288	Free	English	Incongruent	switch	balance	1
23	289	Free	Hindi	Congruent	switch	balance	1
23	290	Free	English	Incongruent	switch	balance	1
23	292	Free	Hindi	Congruent	switch	balance	0
23	293	Free	Hindi	Congruent	switch	balance	0
23	294	Free	English	Incongruent	switch	balance	0
23	296	Free	English	Incongruent	switch	balance	1
23	297	Free	English	Incongruent	switch	balance	1
23	298	Free	English	Incongruent	switch	balance	1
23	299	Free	English	Incongruent	switch	balance	1
23	300	Free	English	Incongruent	switch	balance	0
23	302	Free	Hindi	Incongruent	switch	balance	1
23	303	Free	Hindi	Incongruent	switch	balance	0
23	304	Free	English	Congruent	switch	balance	1
23	305	Free	English	Congruent	switch	balance	1
23	306	Free	English	Congruent	switch	balance	1
23	307	Free	English	Congruent	switch	balance	0
23	308	Free	Hindi	Incongruent	switch	balance	1
23	309	Free	Hindi	Incongruent	switch	balance	1
23	310	Free	English	Congruent	switch	balance	1
23	311	Free	Hindi	Incongruent	switch	balance	1
23	312	Free	Hindi	Incongruent	switch	balance	1
23	313	Free	English	Congruent	switch	balance	1
23	314	Free	Hindi	Incongruent	switch	balance	1
23	315	Free	English	Congruent	switch	balance	0
23	316	Free	English	Congruent	switch	balance	1
23	317	Free	English	Congruent	switch	balance	1
23	319	Free	Hindi	Incongruent	switch	balance	1
23	320	Free	English	Congruent	switch	balance	1
23	323	Free	English	Incongruent	switch	balance	0
23	324	Free	Hindi	Congruent	switch	balance	1
23	326	Free	English	Incongruent	switch	balance	1
23	327	Free	Hindi	Congruent	switch	balance	1
23	328	Free	Hindi	Congruent	switch	balance	1
23	330	Free	English	Incongruent	switch	balance	1
23	331	Free	Hindi	Congruent	switch	balance	1
23	332	Free	English	Incongruent	switch	balance	0
23	333	Free	English	Incongruent	switch	balance	0
23	334	Free	English	Incongruent	switch	balance	1
23	335	Free	English	Incongruent	switch	balance	1
23	336	Free	English	Incongruent	Stay	balance	1
23	337	Free	Hindi	Congruent	Stay	balance	1
23	338	Free	English	Incongruent	switch	balance	0
23	339	Free	Hindi	Congruent	switch	balance	1
23	340	Free	Hindi	Congruent	switch	balance	1
23	341	Free	English	Congruent	Stay	balance	1
23	342	Free	Hindi	Incongruent	switch	balance	0
23	343	Free	English	Congruent	Stay	balance	1
23	344	Free	Hindi	Incongruent	switch	balance	1
23	345	Free	Hindi	Incongruent	switch	balance	0
23	347	Free	English	Congruent	switch	balance	1
23	348	Free	English	Congruent	switch	balance	1
23	350	Free	Hindi	Incongruent	Stay	balance	1
23	351	Free	Hindi	Incongruent	switch	balance	1
23	352	Free	Hindi	Incongruent	Stay	balance	1
23	353	Free	Hindi	Incongruent	Stay	balance	1
23	354	Free	English	Congruent	Stay	balance	1
23	355	Free	Hindi	Incongruent	switch	balance	1
23	357	Free	English	Congruent	Stay	balance	0
23	358	Free	Hindi	Incongruent	Stay	balance	1
23	360	Free	English	Congruent	switch	balance	0
24	281	Free	Hindi	Congruent	switch	balance	1
24	282	Free	Hindi	Congruent	Stay	balance	1
24	284	Free	English	Incongruent	switch	balance	1
24	285	Free	Hindi	Congruent	switch	balance	1
24	286	Free	Hindi	Congruent	switch	balance	1
24	287	Free	Hindi	Congruent	Stay	balance	1
24	288	Free	Hindi	Congruent	Stay	balance	1
24	290	Free	English	Incongruent	switch	balance	1
24	291	Free	Hindi	Congruent	switch	balance	0
24	292	Free	Hindi	Congruent	Stay	balance	0
24	293	Free	Hindi	Congruent	switch	balance	1
24	294	Free	Hindi	Congruent	Stay	balance	1
24	295	Free	English	Incongruent	Stay	balance	1
24	296	Free	Hindi	Congruent	switch	balance	1
24	297	Free	Hindi	Congruent	switch	balance	0
24	298	Free	English	Incongruent	switch	balance	1
24	301	Free	Hindi	Incongruent	switch	balance	1
24	303	Free	English	Congruent	Stay	balance	1
24	304	Free	English	Congruent	switch	balance	1
24	305	Free	English	Congruent	switch	balance	1
24	306	Free	English	Congruent	switch	balance	1
24	307	Free	Hindi	Incongruent	switch	balance	1
24	308	Free	Hindi	Incongruent	switch	balance	1
24	309	Free	Hindi	Incongruent	Stay	balance	1
24	310	Free	Hindi	Incongruent	switch	balance	1
24	311	Free	English	Congruent	switch	balance	1
24	312	Free	English	Congruent	Stay	balance	1
24	313	Free	English	Congruent	switch	balance	0
24	314	Free	English	Congruent	switch	balance	1
24	315	Free	Hindi	Incongruent	Stay	balance	1
24	316	Free	Hindi	Incongruent	Stay	balance	1
24	317	Free	English	Congruent	switch	balance	1
24	318	Free	Hindi	Incongruent	switch	balance	1
24	319	Free	Hindi	Incongruent	Stay	balance	0
24	320	Free	English	Congruent	switch	balance	1
24	321	Free	Hindi	Congruent	Stay	balance	0
24	323	Free	Hindi	Congruent	Stay	balance	1
24	324	Free	Hindi	Congruent	Stay	balance	1
24	325	Free	Hindi	Congruent	switch	balance	0
24	326	Free	Hindi	Congruent	Stay	balance	1
24	328	Free	Hindi	Congruent	Stay	balance	1
24	329	Free	Hindi	Congruent	Stay	balance	1
24	330	Free	Hindi	Congruent	switch	balance	0
24	331	Free	Hindi	Congruent	Stay	balance	1
24	333	Free	Hindi	Congruent	Stay	balance	1
24	334	Free	Hindi	Congruent	switch	balance	1
24	335	Free	Hindi	Congruent	Stay	balance	0
24	336	Free	Hindi	Congruent	switch	balance	1
24	337	Free	English	Incongruent	Stay	balance	1
24	339	Free	Hindi	Congruent	switch	balance	1
24	344	Free	English	Congruent	Stay	balance	1
24	345	Free	English	Congruent	Stay	balance	1
24	346	Free	English	Congruent	Stay	balance	1
24	347	Free	English	Congruent	Stay	balance	1
24	348	Free	English	Congruent	Stay	balance	0
24	349	Free	Hindi	Incongruent	Stay	balance	0
24	350	Free	English	Congruent	switch	balance	1
24	352	Free	English	Congruent	switch	balance	1
24	353	Free	Hindi	Incongruent	switch	balance	1
24	354	Free	English	Congruent	switch	balance	1
24	355	Free	English	Congruent	Stay	balance	0
24	356	Free	English	Congruent	switch	balance	1
24	357	Free	English	Congruent	switch	balance	1
24	359	Free	English	Congruent	switch	balance	1
24	360	Free	English	Congruent	Stay	balance	1
25	281	Free	English	Incongruent	switch	balance	1
25	282	Free	English	Incongruent	Stay	balance	1
25	283	Free	Hindi	Congruent	Stay	balance	0
25	284	Free	English	Incongruent	Stay	balance	1
25	285	Free	Hindi	Congruent	switch	balance	0
25	286	Free	English	Incongruent	Stay	balance	1
25	287	Free	Hindi	Congruent	Stay	balance	1
25	288	Free	Hindi	Congruent	Stay	balance	1
25	289	Free	Hindi	Congruent	switch	balance	1
25	290	Free	Hindi	Congruent	switch	balance	1
25	291	Free	English	Incongruent	Stay	balance	1
25	292	Free	Hindi	Congruent	switch	balance	1
25	293	Free	English	Incongruent	switch	balance	1
25	295	Free	Hindi	Congruent	switch	balance	1
25	296	Free	Hindi	Congruent	Stay	balance	1
25	297	Free	English	Incongruent	switch	balance	0
25	298	Free	Hindi	Congruent	Stay	balance	1
25	299	Free	English	Incongruent	Stay	balance	1
25	300	Free	English	Incongruent	switch	balance	1
25	301	Free	English	Congruent	switch	balance	0
25	302	Free	English	Congruent	Stay	balance	1
25	303	Free	Hindi	Incongruent	switch	balance	1
25	304	Free	English	Congruent	switch	balance	0
25	305	Free	English	Congruent	switch	balance	1
25	306	Free	Hindi	Incongruent	switch	balance	1
25	308	Free	Hindi	Incongruent	Stay	balance	1
25	309	Free	English	Congruent	Stay	balance	1
25	310	Free	Hindi	Incongruent	Stay	balance	1
25	312	Free	Hindi	Incongruent	Stay	balance	1
25	313	Free	Hindi	Incongruent	switch	balance	0
25	315	Free	English	Congruent	switch	balance	1
25	316	Free	Hindi	Incongruent	switch	balance	1
25	317	Free	English	Congruent	switch	balance	0
25	318	Free	Hindi	Incongruent	switch	balance	1
25	319	Free	English	Congruent	switch	balance	1
25	320	Free	Hindi	Incongruent	Stay	balance	1
25	321	Free	Hindi	Congruent	Stay	balance	1
25	322	Free	Hindi	Congruent	switch	balance	1
25	323	Free	English	Incongruent	Stay	balance	0
25	324	Free	Hindi	Congruent	Stay	balance	0
25	326	Free	Hindi	Congruent	Stay	balance	1
25	327	Free	Hindi	Congruent	Stay	balance	1
25	328	Free	English	Incongruent	switch	balance	1
25	329	Free	Hindi	Congruent	Stay	balance	1
25	330	Free	English	Incongruent	switch	balance	1
25	331	Free	English	Incongruent	switch	balance	0
25	332	Free	English	Incongruent	Stay	balance	1
25	333	Free	Hindi	Congruent	switch	balance	0
25	334	Free	English	Incongruent	switch	balance	1
25	335	Free	Hindi	Congruent	Stay	balance	0
25	336	Free	English	Incongruent	Stay	balance	1
25	337	Free	Hindi	Congruent	Stay	balance	1
25	338	Free	Hindi	Congruent	Stay	balance	1
25	339	Free	Hindi	Congruent	switch	balance	1
25	340	Free	Hindi	Congruent	switch	balance	0
25	343	Free	Hindi	Incongruent	Stay	balance	1
25	344	Free	Hindi	Incongruent	Stay	balance	1
25	346	Free	Hindi	Incongruent	switch	balance	1
25	348	Free	Hindi	Incongruent	Stay	balance	1
25	349	Free	English	Congruent	switch	balance	0
25	352	Free	Hindi	Incongruent	Stay	balance	0
25	353	Free	English	Congruent	Stay	balance	1
25	354	Free	English	Congruent	switch	balance	0
25	355	Free	Hindi	Incongruent	Stay	balance	0
25	356	Free	Hindi	Incongruent	Stay	balance	1
25	357	Free	Hindi	Incongruent	Stay	balance	1
25	359	Free	Hindi	Incongruent	Stay	balance	1
25	360	Free	English	Congruent	switch	balance	1
26	282	Free	English	Incongruent	Stay	balance	1
26	283	Free	Hindi	Congruent	switch	balance	0
26	285	Free	English	Incongruent	Stay	balance	1
26	286	Free	Hindi	Congruent	Stay	balance	1
26	287	Free	Hindi	Congruent	switch	balance	1
26	288	Free	English	Incongruent	Stay	balance	1
26	289	Free	Hindi	Congruent	Stay	balance	1
26	292	Free	Hindi	Congruent	switch	balance	0
26	293	Free	Hindi	Congruent	switch	balance	0
26	295	Free	Hindi	Congruent	Stay	balance	1
26	296	Free	Hindi	Congruent	switch	balance	1
26	297	Free	English	Incongruent	Stay	balance	1
26	300	Free	Hindi	Congruent	Stay	balance	1
26	301	Free	English	Congruent	Stay	balance	0
26	303	Free	English	Congruent	Stay	balance	1
26	305	Free	English	Congruent	switch	balance	1
26	306	Free	English	Congruent	Stay	balance	1
26	307	Free	English	Congruent	Stay	balance	1
26	308	Free	Hindi	Incongruent	Stay	balance	0
26	309	Free	English	Congruent	Stay	balance	1
26	310	Free	English	Congruent	switch	balance	1
26	311	Free	English	Congruent	switch	balance	1
26	312	Free	English	Congruent	Stay	balance	1
26	314	Free	English	Congruent	Stay	balance	1
26	315	Free	English	Congruent	Stay	balance	0
26	316	Free	English	Congruent	Stay	balance	1
26	317	Free	English	Congruent	Stay	balance	1
26	318	Free	English	Congruent	switch	balance	1
26	319	Free	English	Congruent	switch	balance	1
26	322	Free	Hindi	Congruent	switch	balance	1
26	323	Free	Hindi	Congruent	switch	balance	1
26	324	Free	English	Incongruent	Stay	balance	1
26	326	Free	Hindi	Congruent	switch	balance	1
26	328	Free	Hindi	Congruent	switch	balance	1
26	332	Free	Hindi	Congruent	Stay	balance	1
26	334	Free	English	Incongruent	Stay	balance	1
26	335	Free	Hindi	Congruent	Stay	balance	0
26	336	Free	Hindi	Congruent	switch	balance	1
26	337	Free	Hindi	Congruent	switch	balance	1
26	338	Free	English	Incongruent	Stay	balance	1
26	339	Free	Hindi	Congruent	Stay	balance	1
26	340	Free	Hindi	Congruent	Stay	balance	1
26	341	Free	English	Congruent	switch	balance	1
26	342	Free	English	Congruent	switch	balance	1
26	344	Free	English	Congruent	switch	balance	0
26	345	Free	English	Congruent	Stay	balance	0
26	346	Free	Hindi	Incongruent	switch	balance	0
26	347	Free	English	Congruent	Stay	balance	1
26	349	Free	English	Congruent	Stay	balance	0
26	350	Free	English	Congruent	Stay	balance	0
26	351	Free	English	Congruent	Stay	balance	1
26	352	Free	English	Congruent	switch	balance	0
26	354	Free	English	Congruent	switch	balance	0
26	356	Free	English	Congruent	Stay	balance	1
26	357	Free	English	Congruent	switch	balance	0
26	358	Free	English	Congruent	switch	balance	1
26	359	Free	English	Congruent	Stay	balance	1
26	360	Free	English	Congruent	Stay	balance	1
27	281	Free	Hindi	Incongruent	switch	balance	1
27	283	Free	Hindi	Incongruent	switch	balance	1
27	284	Free	English	Congruent	switch	balance	1
27	285	Free	Hindi	Incongruent	switch	balance	1
27	286	Free	English	Congruent	switch	balance	0
27	287	Free	Hindi	Incongruent	switch	balance	1
27	288	Free	English	Congruent	switch	balance	1
27	289	Free	English	Congruent	switch	balance	1
27	290	Free	Hindi	Incongruent	switch	balance	1
27	291	Free	English	Congruent	switch	balance	1
27	292	Free	Hindi	Incongruent	switch	balance	1
27	293	Free	English	Congruent	switch	balance	1
27	295	Free	English	Congruent	switch	balance	1
27	296	Free	Hindi	Incongruent	switch	balance	1
27	297	Free	English	Congruent	switch	balance	1
27	298	Free	Hindi	Incongruent	switch	balance	1
27	299	Free	Hindi	Incongruent	Stay	balance	1
27	300	Free	English	Congruent	switch	balance	1
27	301	Free	Hindi	Congruent	switch	balance	1
27	302	Free	English	Incongruent	switch	balance	1
27	303	Free	Hindi	Congruent	switch	balance	1
27	304	Free	English	Incongruent	switch	balance	1
27	305	Free	Hindi	Congruent	switch	balance	1
27	306	Free	Hindi	Congruent	switch	balance	1
27	307	Free	English	Incongruent	switch	balance	1
27	308	Free	English	Incongruent	switch	balance	1
27	309	Free	English	Incongruent	switch	balance	1
27	310	Free	Hindi	Congruent	switch	balance	1
27	311	Free	Hindi	Congruent	switch	balance	0
27	312	Free	English	Incongruent	switch	balance	1
27	313	Free	English	Incongruent	switch	balance	1
27	314	Free	English	Incongruent	switch	balance	1
27	315	Free	Hindi	Congruent	switch	balance	1
27	317	Free	English	Incongruent	switch	balance	1
27	318	Free	Hindi	Congruent	switch	balance	1
27	319	Free	Hindi	Congruent	switch	balance	1
27	320	Free	English	Incongruent	switch	balance	1
27	321	Free	English	Congruent	switch	balance	1
27	322	Free	English	Congruent	switch	balance	1
27	323	Free	English	Congruent	switch	balance	1
27	324	Free	English	Congruent	switch	balance	1
27	325	Free	Hindi	Incongruent	switch	balance	1
27	327	Free	English	Congruent	switch	balance	0
27	328	Free	English	Congruent	switch	balance	1
27	329	Free	English	Congruent	switch	balance	1
27	331	Free	English	Congruent	switch	balance	1
27	332	Free	English	Congruent	switch	balance	1
27	333	Free	Hindi	Incongruent	switch	balance	1
27	335	Free	English	Congruent	Stay	balance	1
27	336	Free	Hindi	Incongruent	switch	balance	1
27	338	Free	English	Congruent	switch	balance	1
27	339	Free	English	Congruent	switch	balance	1
27	340	Free	Hindi	Incongruent	switch	balance	1
27	341	Free	Hindi	Congruent	switch	balance	1
27	343	Free	English	Incongruent	switch	balance	1
27	344	Free	Hindi	Congruent	switch	balance	1
27	345	Free	Hindi	Congruent	switch	balance	1
27	346	Free	Hindi	Congruent	switch	balance	1
27	347	Free	Hindi	Congruent	switch	balance	1
27	348	Free	English	Incongruent	switch	balance	1
27	349	Free	Hindi	Congruent	switch	balance	1
27	350	Free	English	Incongruent	switch	balance	1
27	351	Free	English	Incongruent	switch	balance	1
27	352	Free	English	Incongruent	switch	balance	1
27	354	Free	Hindi	Congruent	switch	balance	1
27	355	Free	Hindi	Congruent	switch	balance	1
27	356	Free	Hindi	Congruent	switch	balance	1
27	357	Free	English	Incongruent	switch	balance	1
27	358	Free	English	Incongruent	switch	balance	1
27	359	Free	Hindi	Congruent	switch	balance	1
28	281	Free	English	Congruent	Stay	balance	1
28	282	Free	Hindi	Incongruent	switch	balance	1
28	283	Free	Hindi	Incongruent	switch	balance	1
28	285	Free	Hindi	Incongruent	switch	balance	1
28	286	Free	English	Congruent	Stay	balance	1
28	287	Free	Hindi	Incongruent	Stay	balance	1
28	288	Free	English	Congruent	Stay	balance	1
28	289	Free	English	Congruent	switch	balance	1
28	290	Free	English	Congruent	Stay	balance	1
28	291	Free	Hindi	Incongruent	Stay	balance	1
28	293	Free	English	Congruent	Stay	balance	1
28	295	Free	Hindi	Incongruent	Stay	balance	0
28	296	Free	English	Congruent	switch	balance	1
28	298	Free	Hindi	Incongruent	Stay	balance	1
28	299	Free	Hindi	Incongruent	Stay	balance	1
28	300	Free	Hindi	Incongruent	Stay	balance	1
28	304	Free	English	Incongruent	Stay	balance	1
28	305	Free	Hindi	Congruent	Stay	balance	0
28	306	Free	English	Incongruent	switch	balance	1
28	307	Free	English	Incongruent	Stay	balance	1
28	308	Free	English	Incongruent	Stay	balance	1
28	309	Free	English	Incongruent	Stay	balance	1
28	310	Free	Hindi	Congruent	switch	balance	1
28	311	Free	English	Incongruent	Stay	balance	1
28	312	Free	English	Incongruent	Stay	balance	1
28	313	Free	English	Incongruent	Stay	balance	1
28	315	Free	Hindi	Congruent	switch	balance	1
28	316	Free	Hindi	Congruent	Stay	balance	1
28	317	Free	English	Incongruent	switch	balance	1
28	318	Free	Hindi	Congruent	Stay	balance	1
28	319	Free	English	Incongruent	Stay	balance	1
28	320	Free	English	Incongruent	Stay	balance	1
28	321	Free	English	Congruent	Stay	balance	0
28	322	Free	English	Congruent	switch	balance	1
28	323	Free	Hindi	Incongruent	switch	balance	1
28	324	Free	Hindi	Incongruent	switch	balance	1
28	325	Free	English	Congruent	Stay	balance	0
28	326	Free	Hindi	Incongruent	switch	balance	1
28	327	Free	Hindi	Incongruent	Stay	balance	0
28	328	Free	English	Congruent	switch	balance	1
28	330	Free	English	Congruent	Stay	balance	0
28	331	Free	Hindi	Incongruent	Stay	balance	1
28	333	Free	English	Congruent	Stay	balance	0
28	334	Free	English	Congruent	Stay	balance	0
28	335	Free	English	Congruent	Stay	balance	0
28	336	Free	Hindi	Incongruent	Stay	balance	1
28	337	Free	English	Congruent	switch	balance	0
28	338	Free	Hindi	Incongruent	Stay	balance	1
28	339	Free	English	Congruent	switch	balance	1
28	340	Free	English	Congruent	Stay	balance	0
28	341	Free	Hindi	Congruent	Stay	balance	1
28	342	Free	English	Incongruent	switch	balance	0
28	343	Free	English	Incongruent	switch	balance	1
28	344	Free	Hindi	Congruent	Stay	balance	1
28	345	Free	English	Incongruent	Stay	balance	0
28	346	Free	Hindi	Congruent	Stay	balance	1
28	347	Free	Hindi	Congruent	switch	balance	1
28	348	Free	English	Incongruent	Stay	balance	0
28	350	Free	Hindi	Congruent	switch	balance	1
28	351	Free	English	Incongruent	Stay	balance	1
28	352	Free	English	Incongruent	switch	balance	1
28	353	Free	Hindi	Congruent	switch	balance	1
28	354	Free	English	Incongruent	Stay	balance	0
28	355	Free	English	Incongruent	switch	balance	0
28	356	Free	English	Incongruent	Stay	balance	0
28	357	Free	English	Incongruent	Stay	balance	0
28	359	Free	English	Incongruent	Stay	balance	0
28	360	Free	English	Incongruent	switch	balance	1
29	282	Free	Hindi	Incongruent	Stay	balance	1
29	283	Free	Hindi	Incongruent	Stay	balance	0
29	284	Free	Hindi	Incongruent	switch	balance	1
29	285	Free	English	Congruent	switch	balance	1
29	286	Free	English	Congruent	Stay	balance	1
29	287	Free	Hindi	Incongruent	switch	balance	1
29	288	Free	English	Congruent	Stay	balance	1
29	289	Free	English	Congruent	switch	balance	1
29	290	Free	English	Congruent	Stay	balance	1
29	291	Free	Hindi	Incongruent	Stay	balance	1
29	292	Free	English	Congruent	switch	balance	0
29	293	Free	English	Congruent	switch	balance	1
29	294	Free	Hindi	Incongruent	switch	balance	1
29	295	Free	English	Congruent	switch	balance	1
29	296	Free	Hindi	Incongruent	switch	balance	1
29	297	Free	Hindi	Incongruent	switch	balance	0
29	299	Free	English	Congruent	Stay	balance	1
29	300	Free	English	Congruent	switch	balance	1
29	301	Free	Hindi	Congruent	Stay	balance	1
29	302	Free	English	Incongruent	Stay	balance	1
29	303	Free	English	Incongruent	Stay	balance	1
29	304	Free	Hindi	Congruent	Stay	balance	1
29	305	Free	English	Incongruent	Stay	balance	1
29	306	Free	Hindi	Congruent	Stay	balance	1
29	307	Free	Hindi	Congruent	switch	balance	1
29	308	Free	Hindi	Congruent	Stay	balance	1
29	309	Free	English	Incongruent	Stay	balance	1
29	310	Free	English	Incongruent	Stay	balance	1
29	311	Free	English	Incongruent	Stay	balance	1
29	312	Free	English	Incongruent	Stay	balance	1
29	313	Free	Hindi	Congruent	Stay	balance	1
29	314	Free	English	Incongruent	switch	balance	1
29	315	Free	Hindi	Congruent	Stay	balance	1
29	316	Free	Hindi	Congruent	Stay	balance	1
29	317	Free	Hindi	Congruent	Stay	balance	0
29	318	Free	Hindi	Congruent	Stay	balance	1
29	319	Free	Hindi	Congruent	Stay	balance	0
29	320	Free	Hindi	Congruent	Stay	balance	1
29	321	Free	English	Congruent	switch	balance	1
29	322	Free	Hindi	Incongruent	Stay	balance	1
29	323	Free	Hindi	Incongruent	switch	balance	1
29	324	Free	Hindi	Incongruent	switch	balance	1
29	325	Free	English	Congruent	Stay	balance	1
29	326	Free	English	Congruent	switch	balance	1
29	327	Free	Hindi	Incongruent	switch	balance	1
29	328	Free	Hindi	Incongruent	switch	balance	1
29	329	Free	Hindi	Incongruent	Stay	balance	1
29	330	Free	English	Congruent	switch	balance	1
29	331	Free	Hindi	Incongruent	switch	balance	1
29	332	Free	English	Congruent	Stay	balance	1
29	333	Free	English	Congruent	Stay	balance	0
29	334	Free	Hindi	Incongruent	switch	balance	1
29	335	Free	English	Congruent	switch	balance	1
29	336	Free	Hindi	Incongruent	switch	balance	1
29	337	Free	English	Congruent	Stay	balance	1
29	338	Free	English	Congruent	switch	balance	0
29	339	Free	English	Congruent	switch	balance	1
29	340	Free	English	Congruent	Stay	balance	1
29	341	Free	Hindi	Congruent	switch	balance	1
29	343	Free	Hindi	Congruent	Stay	balance	1
29	344	Free	Hindi	Congruent	switch	balance	1
29	345	Free	English	Incongruent	switch	balance	0
29	346	Free	English	Incongruent	switch	balance	1
29	347	Free	Hindi	Congruent	switch	balance	1
29	348	Free	Hindi	Congruent	Stay	balance	1
29	349	Free	English	Incongruent	switch	balance	1
29	350	Free	English	Incongruent	switch	balance	1
29	351	Free	Hindi	Congruent	Stay	balance	0
29	352	Free	English	Incongruent	Stay	balance	1
29	353	Free	Hindi	Congruent	switch	balance	1
29	354	Free	English	Incongruent	switch	balance	1
29	355	Free	Hindi	Congruent	Stay	balance	1
29	356	Free	Hindi	Congruent	switch	balance	1
29	357	Free	English	Incongruent	switch	balance	1
29	358	Free	English	Incongruent	switch	balance	1
29	359	Free	Hindi	Congruent	switch	balance	0
29	360	Free	English	Incongruent	switch	balance	0
30	281	Free	English	Congruent	Stay	balance	1
30	282	Free	Hindi	Incongruent	Stay	balance	1
30	284	Free	Hindi	Incongruent	Stay	balance	1
30	285	Free	English	Congruent	Stay	balance	1
30	286	Free	English	Congruent	Stay	balance	1
30	287	Free	Hindi	Incongruent	switch	balance	1
30	288	Free	English	Congruent	Stay	balance	1
30	289	Free	English	Congruent	Stay	balance	1
30	290	Free	English	Congruent	Stay	balance	1
30	291	Free	English	Congruent	Stay	balance	1
30	292	Free	Hindi	Incongruent	Stay	balance	1
30	293	Free	English	Congruent	Stay	balance	1
30	294	Free	Hindi	Incongruent	Stay	balance	1
30	295	Free	Hindi	Incongruent	Stay	balance	1
30	296	Free	Hindi	Incongruent	Stay	balance	1
30	297	Free	English	Congruent	Stay	balance	1
30	299	Free	English	Congruent	Stay	balance	0
30	300	Free	English	Congruent	Stay	balance	1
30	301	Free	Hindi	Congruent	Stay	balance	1
30	302	Free	English	Incongruent	Stay	balance	1
30	303	Free	English	Incongruent	Stay	balance	1
30	305	Free	Hindi	Congruent	Stay	balance	1
30	306	Free	Hindi	Congruent	Stay	balance	1
30	307	Free	English	Incongruent	Stay	balance	1
30	308	Free	Hindi	Congruent	Stay	balance	1
30	309	Free	English	Incongruent	Stay	balance	1
30	311	Free	English	Incongruent	Stay	balance	1
30	312	Free	English	Incongruent	Stay	balance	1
30	313	Free	English	Incongruent	Stay	balance	1
30	314	Free	Hindi	Congruent	Stay	balance	1
30	315	Free	English	Incongruent	Stay	balance	1
30	316	Free	Hindi	Congruent	Stay	balance	1
30	317	Free	English	Incongruent	Stay	balance	0
30	318	Free	Hindi	Congruent	Stay	balance	1
30	319	Free	English	Incongruent	Stay	balance	1
30	320	Free	English	Incongruent	Stay	balance	1
30	323	Free	Hindi	Incongruent	Stay	balance	1
30	324	Free	English	Congruent	Stay	balance	1
30	328	Free	Hindi	Incongruent	Stay	balance	1
30	329	Free	Hindi	Incongruent	Stay	balance	1
30	330	Free	Hindi	Incongruent	Stay	balance	1
30	332	Free	English	Congruent	Stay	balance	1
30	335	Free	Hindi	Incongruent	Stay	balance	1
30	336	Free	Hindi	Incongruent	Stay	balance	1
30	337	Free	Hindi	Incongruent	Stay	balance	1
30	338	Free	Hindi	Incongruent	Stay	balance	1
30	339	Free	Hindi	Incongruent	Stay	balance	0
30	340	Free	Hindi	Incongruent	Stay	balance	1
30	341	Free	Hindi	Congruent	Stay	balance	1
30	342	Free	Hindi	Congruent	Stay	balance	1
30	343	Free	Hindi	Congruent	Stay	balance	0
30	344	Free	Hindi	Congruent	Stay	balance	0
30	345	Free	English	Incongruent	Stay	balance	0
30	349	Free	Hindi	Congruent	Stay	balance	1
30	351	Free	Hindi	Congruent	Stay	balance	1
30	354	Free	Hindi	Congruent	Stay	balance	1
30	355	Free	Hindi	Congruent	switch	balance	0
30	356	Free	English	Incongruent	switch	balance	1
30	357	Free	Hindi	Congruent	Stay	balance	1
30	358	Free	Hindi	Congruent	Stay	balance	1
30	359	Free	Hindi	Congruent	Stay	balance	0
30	360	Free	Hindi	Congruent	Stay	balance	0
31	281	Free	English	Incongruent	switch	balance	1
31	282	Free	Hindi	Congruent	switch	balance	1
31	283	Free	English	Incongruent	Stay	balance	1
31	284	Free	English	Incongruent	Stay	balance	1
31	286	Free	Hindi	Congruent	Stay	balance	1
31	287	Free	English	Incongruent	switch	balance	1
31	288	Free	Hindi	Congruent	switch	balance	1
31	289	Free	English	Incongruent	Stay	balance	1
31	290	Free	Hindi	Congruent	switch	balance	0
31	291	Free	English	Incongruent	switch	balance	0
31	292	Free	Hindi	Congruent	Stay	balance	1
31	293	Free	Hindi	Congruent	switch	balance	1
31	294	Free	English	Incongruent	Stay	balance	1
31	295	Free	Hindi	Congruent	switch	balance	1
31	296	Free	English	Incongruent	Stay	balance	1
31	298	Free	English	Incongruent	Stay	balance	0
31	299	Free	English	Incongruent	switch	balance	1
31	300	Free	English	Incongruent	Stay	balance	1
31	302	Free	Hindi	Incongruent	Stay	balance	1
31	306	Free	English	Congruent	Stay	balance	1
31	307	Free	English	Congruent	switch	balance	1
31	308	Free	Hindi	Incongruent	Stay	balance	1
31	309	Free	Hindi	Incongruent	Stay	balance	1
31	310	Free	English	Congruent	Stay	balance	1
31	312	Free	Hindi	Incongruent	switch	balance	0
31	313	Free	English	Congruent	switch	balance	1
31	314	Free	Hindi	Incongruent	switch	balance	1
31	315	Free	English	Congruent	Stay	balance	1
31	318	Free	Hindi	Incongruent	Stay	balance	1
31	320	Free	English	Congruent	Stay	balance	1
31	321	Free	Hindi	Congruent	switch	balance	0
31	323	Free	Hindi	Congruent	switch	balance	1
31	324	Free	Hindi	Congruent	Stay	balance	1
31	325	Free	English	Incongruent	Stay	balance	1
31	326	Free	English	Incongruent	Stay	balance	1
31	327	Free	Hindi	Congruent	switch	balance	1
31	328	Free	Hindi	Congruent	switch	balance	1
31	330	Free	English	Incongruent	Stay	balance	1
31	331	Free	English	Incongruent	switch	balance	1
31	332	Free	English	Incongruent	Stay	balance	1
31	333	Free	Hindi	Congruent	switch	balance	1
31	334	Free	English	Incongruent	Stay	balance	1
31	335	Free	English	Incongruent	switch	balance	1
31	337	Free	Hindi	Congruent	Stay	balance	1
31	339	Free	Hindi	Congruent	Stay	balance	1
31	344	Free	English	Congruent	switch	balance	1
31	345	Free	English	Congruent	Stay	balance	1
31	346	Free	English	Congruent	switch	balance	1
31	347	Free	Hindi	Incongruent	Stay	balance	1
31	348	Free	Hindi	Incongruent	Stay	balance	1
31	350	Free	English	Congruent	Stay	balance	1
31	351	Free	Hindi	Incongruent	switch	balance	0
31	352	Free	English	Congruent	switch	balance	0
31	353	Free	Hindi	Incongruent	Stay	balance	1
31	354	Free	English	Congruent	Stay	balance	1
31	355	Free	Hindi	Incongruent	Stay	balance	1
31	357	Free	English	Congruent	Stay	balance	1
31	359	Free	English	Congruent	Stay	balance	1
31	360	Free	English	Congruent	Stay	balance	1
1	281	Free	Hindi	Incongruent	Stay	no_balance	1
1	282	Free	Hindi	Incongruent	Stay	no_balance	1
1	283	Free	Hindi	Incongruent	Stay	no_balance	1
1	284	Free	Hindi	Incongruent	Stay	no_balance	1
1	285	Free	Hindi	Incongruent	Stay	no_balance	1
1	286	Free	Hindi	Incongruent	Stay	no_balance	1
1	287	Free	Hindi	Incongruent	Stay	no_balance	1
1	288	Free	Hindi	Incongruent	Stay	no_balance	1
1	289	Free	Hindi	Incongruent	Stay	no_balance	1
1	290	Free	Hindi	Incongruent	Stay	no_balance	1
1	291	Free	Hindi	Incongruent	Stay	no_balance	1
1	292	Free	Hindi	Incongruent	Stay	no_balance	1
1	293	Free	Hindi	Incongruent	Stay	no_balance	1
1	294	Free	Hindi	Incongruent	Stay	no_balance	1
1	295	Free	Hindi	Incongruent	Stay	no_balance	1
1	296	Free	Hindi	Incongruent	Stay	no_balance	1
1	297	Free	Hindi	Incongruent	Stay	no_balance	0
1	298	Free	Hindi	Incongruent	Stay	no_balance	1
1	299	Free	Hindi	Incongruent	Stay	no_balance	1
1	300	Free	Hindi	Incongruent	Stay	no_balance	1
1	301	Free	Hindi	Congruent	Stay	no_balance	1
1	302	Free	Hindi	Congruent	Stay	no_balance	1
1	304	Free	Hindi	Congruent	Stay	no_balance	0
1	305	Free	Hindi	Congruent	Stay	no_balance	1
1	306	Free	Hindi	Congruent	Stay	no_balance	1
1	310	Free	Hindi	Congruent	Stay	no_balance	1
1	311	Free	Hindi	Congruent	Stay	no_balance	1
1	312	Free	Hindi	Congruent	Stay	no_balance	1
1	313	Free	Hindi	Congruent	Stay	no_balance	1
1	314	Free	Hindi	Congruent	Stay	no_balance	1
1	315	Free	Hindi	Congruent	Stay	no_balance	1
1	316	Free	Hindi	Congruent	Stay	no_balance	1
1	318	Free	Hindi	Congruent	Stay	no_balance	1
1	319	Free	Hindi	Congruent	Stay	no_balance	1
1	321	Free	Hindi	Incongruent	Stay	no_balance	1
1	322	Free	Hindi	Incongruent	Stay	no_balance	1
1	324	Free	Hindi	Incongruent	Stay	no_balance	1
1	325	Free	Hindi	Incongruent	Stay	no_balance	1
1	327	Free	Hindi	Incongruent	Stay	no_balance	1
1	328	Free	Hindi	Incongruent	Stay	no_balance	1
1	329	Free	Hindi	Incongruent	Stay	no_balance	1
1	331	Free	Hindi	Incongruent	Stay	no_balance	0
1	332	Free	Hindi	Incongruent	Stay	no_balance	1
1	333	Free	Hindi	Incongruent	Stay	no_balance	1
1	334	Free	Hindi	Incongruent	switch	no_balance	1
1	335	Free	Hindi	Incongruent	Stay	no_balance	1
1	336	Free	Hindi	Incongruent	Stay	no_balance	1
1	337	Free	Hindi	Incongruent	Stay	no_balance	1
1	338	Free	Hindi	Incongruent	Stay	no_balance	1
[truncated: 1,997 more rows]
