# Supplementary material for: Task Irrelevant External Cues Can Influence Language Selection in Voluntary Object Naming: Evidence from Hindi-English Bilinguals
Source: PLoS One. 2017 Jan 12;12(1):e0169284. doi: 10.1371/journal.pone.0169284 (PMC5230772; doi:10.1371/journal.pone.0169284)
Supplement: S2 Raw data — (XLSX) [file pone.0169284.s002.xlsx]

## Sheet: Choices
sub	language	congruency	trial	count
1	English	Congruent	Stay	7
1	English	Congruent	Switch	6
1	English	Incongruent	Stay	12
1	English	Incongruent	Switch	5
1	Hindi	Congruent	Stay	5
1	Hindi	Congruent	Switch	6
1	Hindi	Incongruent	Stay	9
1	Hindi	Incongruent	Switch	8
2	English	Congruent	Stay	3
2	English	Congruent	Switch	8
2	English	Incongruent	Stay	4
2	English	Incongruent	Switch	9
2	Hindi	Congruent	Stay	5
2	Hindi	Congruent	Switch	8
2	Hindi	Incongruent	Stay	6
2	Hindi	Incongruent	Switch	5
3	English	Congruent	Stay	8
3	English	Congruent	Switch	4
3	English	Incongruent	Stay	9
3	English	Incongruent	Switch	6
3	Hindi	Congruent	Stay	5
3	Hindi	Congruent	Switch	6
3	Hindi	Incongruent	Stay	4
3	Hindi	Incongruent	Switch	5
4	English	Congruent	Stay	12
4	English	Congruent	Switch	2
4	English	Incongruent	Stay	11
4	English	Incongruent	Switch	3
4	Hindi	Congruent	Stay	2
4	Hindi	Congruent	Switch	5
4	Hindi	Incongruent	Stay	1
4	Hindi	Incongruent	Switch	1
5	English	Congruent	Stay	8
5	English	Congruent	Switch	1
5	English	Incongruent	Stay	5
5	English	Incongruent	Switch	7
5	Hindi	Congruent	Stay	5
5	Hindi	Congruent	Switch	4
5	Hindi	Incongruent	Stay	7
5	Hindi	Incongruent	Switch	3
6	English	Congruent	Stay	7
6	English	Congruent	Switch	1
6	English	Incongruent	Stay	10
6	English	Incongruent	Switch	1
6	Hindi	Congruent	Switch	3
7	English	Congruent	Stay	5
7	English	Congruent	Switch	12
7	English	Incongruent	Stay	8
7	English	Incongruent	Switch	13
7	Hindi	Congruent	Stay	8
7	Hindi	Congruent	Switch	10
7	Hindi	Incongruent	Stay	8
7	Hindi	Incongruent	Switch	15
8	English	Congruent	Stay	16
8	English	Congruent	Switch	13
8	English	Incongruent	Stay	4
8	English	Incongruent	Switch	1
8	Hindi	Congruent	Stay	13
8	Hindi	Congruent	Switch	12
8	Hindi	Incongruent	Stay	5
8	Hindi	Incongruent	Switch	2
9	English	Congruent	Stay	7
9	English	Congruent	Switch	4
9	English	Incongruent	Stay	17
9	English	Incongruent	Switch	4
9	Hindi	Congruent	Stay	2
9	Hindi	Congruent	Switch	2
9	Hindi	Incongruent	Stay	2
9	Hindi	Incongruent	Switch	3
10	English	Congruent	Stay	9
10	English	Congruent	Switch	4
10	English	Incongruent	Stay	3
10	English	Incongruent	Switch	8
10	Hindi	Congruent	Stay	5
10	Hindi	Congruent	Switch	5
10	Hindi	Incongruent	Stay	4
10	Hindi	Incongruent	Switch	10
11	English	Congruent	Stay	14
11	English	Congruent	Switch	8
11	English	Incongruent	Stay	11
11	English	Incongruent	Switch	9
11	Hindi	Congruent	Stay	8
11	Hindi	Congruent	Switch	7
11	Hindi	Incongruent	Stay	3
11	Hindi	Incongruent	Switch	6
12	English	Congruent	Stay	6
12	English	Congruent	Switch	14
12	English	Incongruent	Stay	13
12	English	Incongruent	Switch	8
12	Hindi	Congruent	Stay	5
12	Hindi	Congruent	Switch	10
12	Hindi	Incongruent	Stay	7
12	Hindi	Incongruent	Switch	11
13	English	Congruent	Stay	18
13	English	Congruent	Switch	1
13	English	Incongruent	Stay	7
13	English	Incongruent	Switch	5
13	Hindi	Congruent	Stay	7
13	Hindi	Congruent	Switch	4
13	Hindi	Incongruent	Stay	4
13	Hindi	Incongruent	Switch	5
14	English	Congruent	Stay	14
14	English	Congruent	Switch	17
14	Hindi	Congruent	Stay	18
14	Hindi	Congruent	Switch	17
14	Hindi	Incongruent	Switch	1
15	English	Congruent	Stay	9
15	English	Congruent	Switch	10
15	English	Incongruent	Stay	4
15	English	Incongruent	Switch	2
15	Hindi	Congruent	Stay	5
15	Hindi	Congruent	Switch	7
15	Hindi	Incongruent	Switch	1
16	English	Congruent	Stay	6
16	English	Congruent	Switch	5
16	English	Incongruent	Stay	13
16	English	Incongruent	Switch	4
16	Hindi	Congruent	Stay	5
16	Hindi	Congruent	Switch	6
16	Hindi	Incongruent	Stay	15
16	Hindi	Incongruent	Switch	6
17	English	Congruent	Stay	9
17	English	Congruent	Switch	4
17	English	Incongruent	Stay	3
17	English	Incongruent	Switch	2
17	Hindi	Congruent	Stay	9
17	Hindi	Congruent	Switch	4
17	Hindi	Incongruent	Stay	5
17	Hindi	Incongruent	Switch	1
18	English	Congruent	Stay	14
18	English	Congruent	Switch	2
18	English	Incongruent	Stay	11
18	English	Incongruent	Switch	2
18	Hindi	Congruent	Stay	3
18	Hindi	Congruent	Switch	5
18	Hindi	Incongruent	Stay	4
18	Hindi	Incongruent	Switch	4
19	English	Congruent	Stay	6
19	English	Congruent	Switch	8
19	English	Incongruent	Stay	5
19	English	Incongruent	Switch	4
19	Hindi	Congruent	Stay	4
19	Hindi	Congruent	Switch	4
19	Hindi	Incongruent	Stay	3
19	Hindi	Incongruent	Switch	8
20	English	Congruent	Stay	17
20	English	Congruent	Switch	11
20	English	Incongruent	Stay	18
20	English	Incongruent	Switch	4
20	Hindi	Congruent	Stay	5
20	Hindi	Congruent	Switch	8
20	Hindi	Incongruent	Stay	2
20	Hindi	Incongruent	Switch	7
21	English	Congruent	Stay	16
21	English	Congruent	Switch	12
21	English	Incongruent	Stay	8
21	English	Incongruent	Switch	3
21	Hindi	Congruent	Stay	7
21	Hindi	Congruent	Switch	13
21	Hindi	Incongruent	Stay	1
21	Hindi	Incongruent	Switch	1
22	English	Congruent	Stay	6
22	English	Congruent	Switch	4
22	English	Incongruent	Stay	8
22	English	Incongruent	Switch	1
22	Hindi	Congruent	Stay	3
22	Hindi	Congruent	Switch	3
22	Hindi	Incongruent	Stay	5
22	Hindi	Incongruent	Switch	3
23	English	Congruent	Stay	5
23	English	Congruent	Switch	10
23	English	Incongruent	Stay	3
23	English	Incongruent	Switch	2
23	Hindi	Congruent	Stay	3
23	Hindi	Congruent	Switch	6
23	Hindi	Incongruent	Stay	5
23	Hindi	Incongruent	Switch	5
24	English	Congruent	Stay	9
24	English	Congruent	Switch	9
24	English	Incongruent	Stay	12
24	English	Incongruent	Switch	6
24	Hindi	Congruent	Stay	4
24	Hindi	Congruent	Switch	10
24	Hindi	Incongruent	Stay	6
24	Hindi	Incongruent	Switch	3
25	English	Congruent	Stay	14
25	English	Congruent	Switch	20
25	English	Incongruent	Stay	2
25	Hindi	Congruent	Stay	12
25	Hindi	Congruent	Switch	22
26	English	Congruent	Stay	1
26	English	Congruent	Switch	5
26	English	Incongruent	Stay	1
26	English	Incongruent	Switch	4
26	Hindi	Congruent	Stay	16
26	Hindi	Congruent	Switch	3
26	Hindi	Incongruent	Stay	17
26	Hindi	Incongruent	Switch	1
27	English	Congruent	Stay	18
27	English	Congruent	Switch	7
27	English	Incongruent	Stay	14
27	English	Incongruent	Switch	3
27	Hindi	Congruent	Stay	5
27	Hindi	Congruent	Switch	9
27	Hindi	Incongruent	Switch	2

## Sheet: Latency
sub	item	block	language	Congruency	trial	RT
1	202	Cued	English	Congruent	Stay	466
1	203	Cued	English	Congruent	Stay	724
1	204	Cued	English	Congruent	Stay	611
1	205	Cued	English	Congruent	Stay	628
1	206	Cued	English	Congruent	Switch	745
1	208	Cued	English	Congruent	Stay	847
1	210	Cued	English	Congruent	Stay	445
1	213	Cued	Hindi	Incongruent	Stay	462
1	214	Cued	Hindi	Incongruent	Stay	733
1	215	Cued	Hindi	Incongruent	Switch	1510
1	216	Cued	Hindi	Incongruent	Stay	838
1	220	Cued	Hindi	Incongruent	Stay	277
1	223	Cued	Hindi	Congruent	Switch	517
1	224	Cued	Hindi	Congruent	Stay	813
1	225	Cued	Hindi	Congruent	Switch	1999
1	227	Cued	Hindi	Congruent	Stay	366
1	228	Cued	Hindi	Congruent	Switch	518
1	230	Cued	Hindi	Congruent	Stay	1071
1	232	Cued	English	Incongruent	Stay	771
1	235	Cued	English	Incongruent	Stay	694
1	237	Cued	English	Incongruent	Switch	827
1	238	Cued	English	Incongruent	Switch	269
1	239	Cued	English	Incongruent	Stay	515
1	240	Cued	English	Incongruent	Switch	556
1	241	Cued	English	Congruent	Stay	410
1	243	Cued	English	Congruent	Switch	699
1	245	Cued	English	Congruent	Stay	671
1	246	Cued	English	Congruent	Switch	1131
1	247	Cued	English	Congruent	Stay	931
1	248	Cued	English	Congruent	Stay	720
1	250	Cued	English	Congruent	Switch	345
1	251	Cued	Hindi	Incongruent	Stay	2730
1	252	Cued	Hindi	Incongruent	Switch	1001
1	253	Cued	Hindi	Incongruent	Switch	564
1	254	Cued	Hindi	Incongruent	Stay	636
1	257	Cued	Hindi	Incongruent	Switch	1509
1	259	Cued	Hindi	Incongruent	Switch	1170
1	260	Cued	Hindi	Incongruent	Switch	539
1	262	Cued	Hindi	Congruent	Switch	922
1	264	Cued	Hindi	Congruent	Stay	688
1	266	Cued	Hindi	Congruent	Stay	685
1	270	Cued	Hindi	Congruent	Switch	548
1	271	Cued	English	Incongruent	Switch	694
1	272	Cued	English	Incongruent	Switch	520
1	273	Cued	English	Incongruent	Stay	627
1	275	Cued	English	Incongruent	Switch	657
1	276	Cued	English	Incongruent	Stay	642
1	280	Cued	English	Incongruent	Switch	457
1	281	Voluntary	English	Congruent	Switch	638
1	282	Voluntary	Hindi	Incongruent	Stay	664
1	284	Voluntary	Hindi	Incongruent	Stay	1026
1	285	Voluntary	Hindi	Incongruent	Switch	791
1	286	Voluntary	Hindi	Incongruent	Switch	424
1	287	Voluntary	Hindi	Incongruent	Stay	847
1	289	Voluntary	Hindi	Incongruent	Stay	644
1	291	Voluntary	Hindi	Incongruent	Switch	750
1	292	Voluntary	Hindi	Incongruent	Switch	864
1	293	Voluntary	Hindi	Incongruent	Switch	1170
1	296	Voluntary	Hindi	Incongruent	Stay	674
1	297	Voluntary	English	Congruent	Switch	1549
1	298	Voluntary	Hindi	Incongruent	Switch	603
1	299	Voluntary	English	Congruent	Stay	701
1	300	Voluntary	English	Congruent	Stay	634
1	301	Voluntary	Hindi	Congruent	Stay	582
1	302	Voluntary	Hindi	Congruent	Stay	802
1	304	Voluntary	English	Incongruent	Stay	683
1	305	Voluntary	English	Incongruent	Switch	1054
1	306	Voluntary	English	Incongruent	Stay	641
1	307	Voluntary	English	Incongruent	Stay	682
1	308	Voluntary	Hindi	Congruent	Switch	769
1	309	Voluntary	English	Incongruent	Stay	788
1	310	Voluntary	English	Incongruent	Stay	1487
1	311	Voluntary	Hindi	Congruent	Stay	1040
1	312	Voluntary	English	Incongruent	Switch	760
1	313	Voluntary	English	Incongruent	Stay	607
1	315	Voluntary	English	Incongruent	Stay	561
1	316	Voluntary	English	Incongruent	Switch	694
1	317	Voluntary	English	Incongruent	Stay	720
1	320	Voluntary	Hindi	Congruent	Stay	1321
1	323	Voluntary	English	Congruent	Stay	389
1	324	Voluntary	Hindi	Incongruent	Stay	646
1	325	Voluntary	Hindi	Incongruent	Switch	692
1	326	Voluntary	English	Congruent	Stay	573
1	327	Voluntary	Hindi	Incongruent	Switch	1176
1	328	Voluntary	English	Congruent	Stay	621
1	329	Voluntary	English	Congruent	Switch	867
1	331	Voluntary	English	Congruent	Switch	908
1	332	Voluntary	Hindi	Incongruent	Stay	790
1	333	Voluntary	English	Congruent	Switch	351
1	334	Voluntary	Hindi	Incongruent	Stay	290
1	337	Voluntary	English	Congruent	Stay	366
1	338	Voluntary	English	Congruent	Switch	547
1	339	Voluntary	Hindi	Incongruent	Stay	403
1	340	Voluntary	English	Congruent	Stay	272
1	343	Voluntary	Hindi	Congruent	Switch	1003
1	344	Voluntary	Hindi	Congruent	Switch	858
1	345	Voluntary	Hindi	Congruent	Switch	733
1	347	Voluntary	English	Incongruent	Stay	679
1	349	Voluntary	English	Incongruent	Stay	613
1	352	Voluntary	Hindi	Congruent	Stay	832
1	353	Voluntary	English	Incongruent	Switch	607
1	354	Voluntary	English	Incongruent	Stay	785
1	355	Voluntary	English	Incongruent	Switch	948
1	357	Voluntary	Hindi	Congruent	Switch	846
1	359	Voluntary	Hindi	Congruent	Switch	1363
1	360	Voluntary	English	Incongruent	Stay	488
2	202	Cued	Hindi	Congruent	Switch	473
2	204	Cued	Hindi	Congruent	Switch	444
2	205	Cued	Hindi	Congruent	Switch	741
2	206	Cued	Hindi	Congruent	Stay	463
2	207	Cued	Hindi	Congruent	Stay	366
2	208	Cued	Hindi	Congruent	Stay	446
2	209	Cued	Hindi	Congruent	Stay	531
2	211	Cued	English	Incongruent	Stay	361
2	212	Cued	English	Incongruent	Stay	462
2	213	Cued	English	Incongruent	Stay	302
2	215	Cued	English	Incongruent	Stay	389
2	216	Cued	English	Incongruent	Switch	251
2	218	Cued	English	Incongruent	Stay	293
2	223	Cued	English	Congruent	Stay	406
2	224	Cued	English	Congruent	Switch	397
2	226	Cued	English	Congruent	Stay	425
2	227	Cued	English	Congruent	Stay	549
2	228	Cued	English	Congruent	Stay	311
2	230	Cued	English	Congruent	Switch	481
2	232	Cued	Hindi	Incongruent	Switch	363
2	234	Cued	Hindi	Incongruent	Stay	316
2	235	Cued	Hindi	Incongruent	Switch	340
2	239	Cued	Hindi	Incongruent	Stay	445
2	240	Cued	Hindi	Incongruent	Stay	650
2	242	Cued	Hindi	Congruent	Switch	806
2	243	Cued	Hindi	Congruent	Switch	297
2	244	Cued	Hindi	Congruent	Switch	447
2	246	Cued	Hindi	Congruent	Stay	444
2	247	Cued	Hindi	Congruent	Stay	1135
2	248	Cued	Hindi	Congruent	Stay	874
2	249	Cued	Hindi	Congruent	Stay	762
2	251	Cued	English	Incongruent	Switch	370
2	252	Cued	English	Incongruent	Stay	280
2	253	Cued	English	Incongruent	Switch	570
2	255	Cued	English	Incongruent	Switch	760
2	261	Cued	English	Congruent	Stay	539
2	262	Cued	English	Congruent	Stay	892
2	263	Cued	English	Congruent	Stay	601
2	267	Cued	English	Congruent	Switch	880
2	268	Cued	English	Congruent	Stay	724
2	269	Cued	English	Congruent	Stay	736
2	270	Cued	English	Congruent	Stay	369
2	272	Cued	Hindi	Incongruent	Stay	546
2	275	Cued	Hindi	Incongruent	Stay	444
2	277	Cued	Hindi	Incongruent	Stay	1095
2	278	Cued	Hindi	Incongruent	Stay	781
2	280	Cued	Hindi	Incongruent	Stay	710
2	282	Voluntary	Hindi	Congruent	Switch	532
2	284	Voluntary	Hindi	Congruent	Stay	369
2	286	Voluntary	Hindi	Congruent	Switch	337
2	287	Voluntary	English	Incongruent	Switch	749
2	288	Voluntary	English	Incongruent	Stay	485
2	290	Voluntary	English	Incongruent	Switch	368
2	291	Voluntary	English	Incongruent	Switch	359
2	292	Voluntary	Hindi	Congruent	Switch	492
2	295	Voluntary	English	Incongruent	Switch	376
2	298	Voluntary	English	Incongruent	Switch	414
2	300	Voluntary	Hindi	Congruent	Switch	431
2	304	Voluntary	English	Congruent	Switch	517
2	308	Voluntary	Hindi	Incongruent	Switch	600
2	310	Voluntary	English	Congruent	Switch	364
2	315	Voluntary	English	Congruent	Switch	463
2	316	Voluntary	Hindi	Incongruent	Switch	534
2	318	Voluntary	English	Congruent	Switch	362
2	320	Voluntary	English	Congruent	Stay	470
2	321	Voluntary	English	Incongruent	Switch	562
2	323	Voluntary	English	Incongruent	Stay	579
2	324	Voluntary	English	Incongruent	Switch	1724
2	326	Voluntary	English	Incongruent	Stay	835
2	327	Voluntary	Hindi	Incongruent	Switch	1558
2	328	Voluntary	Hindi	Congruent	Switch	350
2	330	Voluntary	Hindi	Congruent	Switch	573
2	331	Voluntary	English	Incongruent	Stay	442
2	332	Voluntary	Hindi	Congruent	Switch	493
2	333	Voluntary	Hindi	Congruent	Switch	789
2	334	Voluntary	Hindi	Congruent	Stay	703
2	335	Voluntary	English	Incongruent	Switch	601
2	336	Voluntary	English	Incongruent	Switch	571
2	337	Voluntary	Hindi	Congruent	Stay	664
2	338	Voluntary	Hindi	Congruent	Stay	617
2	339	Voluntary	Hindi	Congruent	Stay	955
2	341	Voluntary	English	Congruent	Switch	727
2	343	Voluntary	English	Congruent	Stay	631
2	344	Voluntary	Hindi	Incongruent	Stay	925
2	345	Voluntary	Hindi	Incongruent	Switch	1184
2	346	Voluntary	Hindi	Incongruent	Switch	352
2	347	Voluntary	Hindi	Incongruent	Stay	308
2	348	Voluntary	Hindi	Incongruent	Stay	256
2	350	Voluntary	Hindi	Incongruent	Stay	363
2	353	Voluntary	English	Congruent	Stay	630
2	355	Voluntary	Hindi	Incongruent	Stay	841
2	356	Voluntary	English	Congruent	Switch	1183
2	357	Voluntary	English	Congruent	Switch	1414
2	358	Voluntary	Hindi	Incongruent	Stay	893
2	360	Voluntary	English	Congruent	Switch	487
3	201	Cued	Hindi	Congruent	Stay	266
3	202	Cued	Hindi	Congruent	Stay	1394
3	203	Cued	Hindi	Congruent	Stay	706
3	205	Cued	Hindi	Congruent	Switch	862
3	208	Cued	Hindi	Congruent	Stay	290
3	212	Cued	Hindi	Incongruent	Switch	793
3	216	Cued	English	Incongruent	Stay	819
3	218	Cued	English	Incongruent	Stay	1501
3	219	Cued	English	Incongruent	Stay	253
3	220	Cued	English	Incongruent	Switch	619
3	223	Cued	English	Congruent	Switch	748
3	226	Cued	English	Congruent	Switch	1261
3	227	Cued	English	Congruent	Switch	640
3	230	Cued	English	Congruent	Stay	1324
3	231	Cued	Hindi	Incongruent	Switch	402
3	232	Cued	Hindi	Incongruent	Stay	510
3	239	Cued	Hindi	Incongruent	Stay	531
3	244	Cued	Hindi	Congruent	Switch	397
3	245	Cued	Hindi	Congruent	Switch	310
3	254	Cued	English	Incongruent	Stay	759
3	258	Cued	English	Incongruent	Stay	1745
3	259	Cued	English	Incongruent	Stay	343
3	260	Cued	English	Incongruent	Stay	865
3	261	Cued	English	Congruent	Stay	376
3	262	Cued	English	Congruent	Switch	890
3	264	Cued	English	Congruent	Switch	631
3	265	Cued	English	Congruent	Stay	1453
3	266	Cued	English	Congruent	Stay	559
3	267	Cued	English	Congruent	Stay	838
3	269	Cued	English	Congruent	Switch	749
3	270	Cued	English	Congruent	Stay	662
3	271	Cued	Hindi	Incongruent	Stay	944
3	273	Cued	Hindi	Incongruent	Stay	289
3	274	Cued	Hindi	Incongruent	Stay	1579
3	275	Cued	Hindi	Incongruent	Stay	913
3	277	Cued	Hindi	Incongruent	Switch	850
3	278	Cued	Hindi	Incongruent	Switch	617
3	279	Cued	Hindi	Incongruent	Stay	846
3	281	Voluntary	English	Incongruent	Stay	323
3	282	Voluntary	Hindi	Congruent	Switch	1316
3	283	Voluntary	English	Congruent	Switch	298
3	284	Voluntary	Hindi	Congruent	Stay	676
3	286	Voluntary	Hindi	Congruent	Switch	294
3	288	Voluntary	English	Incongruent	Switch	430
3	290	Voluntary	English	Incongruent	Stay	956
3	293	Voluntary	English	Incongruent	Switch	838
3	294	Voluntary	English	Incongruent	Stay	1083
3	295	Voluntary	English	Incongruent	Stay	874
3	297	Voluntary	Hindi	Congruent	Switch	1051
3	298	Voluntary	English	Incongruent	Stay	972
3	299	Voluntary	English	Incongruent	Stay	493
3	301	Voluntary	English	Congruent	Stay	1129
3	304	Voluntary	English	Congruent	Switch	357
3	305	Voluntary	English	Congruent	Stay	540
3	306	Voluntary	English	Congruent	Stay	552
3	307	Voluntary	English	Congruent	Stay	546
3	308	Voluntary	English	Congruent	Switch	296
3	309	Voluntary	Hindi	Incongruent	Switch	800
3	311	Voluntary	English	Congruent	Switch	853
3	313	Voluntary	Hindi	Incongruent	Stay	570
3	315	Voluntary	Hindi	Incongruent	Stay	1203
3	316	Voluntary	English	Congruent	Stay	700
3	317	Voluntary	Hindi	Incongruent	Switch	864
3	319	Voluntary	English	Congruent	Stay	456
3	321	Voluntary	Hindi	Congruent	Switch	699
3	322	Voluntary	English	Incongruent	Switch	833
3	326	Voluntary	English	Incongruent	Stay	866
3	327	Voluntary	Hindi	Incongruent	Switch	574
3	328	Voluntary	English	Incongruent	Switch	683
3	330	Voluntary	English	Incongruent	Switch	522
3	331	Voluntary	English	Incongruent	Switch	1024
3	332	Voluntary	Hindi	Congruent	Switch	484
3	333	Voluntary	English	Incongruent	Stay	777
3	334	Voluntary	English	Incongruent	Stay	1048
3	336	Voluntary	Hindi	Congruent	Switch	569
3	337	Voluntary	Hindi	Congruent	Stay	791
3	338	Voluntary	Hindi	Congruent	Stay	568
3	339	Voluntary	Hindi	Congruent	Stay	692
3	340	Voluntary	Hindi	Congruent	Stay	943
3	345	Voluntary	Hindi	Incongruent	Switch	1134
3	346	Voluntary	Hindi	Incongruent	Switch	1748
3	351	Voluntary	Hindi	Incongruent	Stay	569
3	353	Voluntary	English	Congruent	Stay	297
3	354	Voluntary	English	Congruent	Stay	773
3	355	Voluntary	Hindi	Incongruent	Stay	1116
4	201	Cued	Hindi	Congruent	Switch	954
4	203	Cued	Hindi	Congruent	Switch	1015
4	211	Cued	English	Incongruent	Stay	1152
4	212	Cued	English	Incongruent	Stay	1024
4	213	Cued	English	Incongruent	Stay	735
4	214	Cued	English	Incongruent	Stay	1427
4	219	Cued	English	Incongruent	Switch	1117
4	221	Cued	English	Congruent	Stay	333
4	223	Cued	English	Congruent	Switch	715
4	226	Cued	English	Congruent	Stay	1213
4	227	Cued	English	Congruent	Stay	459
4	228	Cued	English	Congruent	Stay	583
4	229	Cued	English	Congruent	Stay	691
4	233	Cued	Hindi	Incongruent	Stay	1002
4	244	Cued	Hindi	Congruent	Switch	715
4	253	Cued	English	Incongruent	Stay	1502
4	254	Cued	English	Incongruent	Switch	947
4	257	Cued	English	Incongruent	Stay	1200
4	264	Cued	English	Congruent	Stay	1713
4	266	Cued	English	Congruent	Switch	958
4	269	Cued	English	Congruent	Stay	1524
4	270	Cued	English	Congruent	Stay	904
4	282	Voluntary	English	Incongruent	Stay	902
4	283	Voluntary	English	Incongruent	Stay	1153
4	284	Voluntary	Hindi	Congruent	Stay	362
4	285	Voluntary	English	Incongruent	Stay	651
4	286	Voluntary	Hindi	Congruent	Stay	1283
4	287	Voluntary	English	Incongruent	Stay	814
4	288	Voluntary	English	Incongruent	Stay	1882
4	289	Voluntary	Hindi	Congruent	Switch	1025
4	291	Voluntary	Hindi	Congruent	Switch	1201
4	293	Voluntary	English	Incongruent	Stay	1916
4	298	Voluntary	English	Incongruent	Stay	980
4	301	Voluntary	English	Congruent	Stay	732
4	304	Voluntary	English	Congruent	Stay	1295
4	305	Voluntary	English	Congruent	Switch	480
4	308	Voluntary	English	Congruent	Stay	1116
4	309	Voluntary	English	Congruent	Stay	1154
4	311	Voluntary	English	Congruent	Stay	1119
4	312	Voluntary	English	Congruent	Switch	1180
4	313	Voluntary	English	Congruent	Stay	317
4	314	Voluntary	English	Congruent	Stay	714
4	322	Voluntary	English	Incongruent	Stay	569
4	324	Voluntary	English	Incongruent	Switch	1249
4	326	Voluntary	English	Incongruent	Switch	973
4	327	Voluntary	English	Incongruent	Stay	1329
4	328	Voluntary	English	Incongruent	Switch	1297
4	332	Voluntary	English	Incongruent	Stay	570
4	334	Voluntary	Hindi	Congruent	Switch	335
4	337	Voluntary	Hindi	Congruent	Switch	899
4	338	Voluntary	Hindi	Congruent	Switch	791
4	340	Voluntary	English	Incongruent	Stay	496
4	343	Voluntary	English	Congruent	Stay	1044
4	345	Voluntary	English	Congruent	Stay	1493
4	347	Voluntary	English	Congruent	Stay	1147
4	350	Voluntary	Hindi	Incongruent	Switch	626
4	355	Voluntary	English	Congruent	Stay	1400
4	356	Voluntary	Hindi	Incongruent	Stay	788
4	359	Voluntary	English	Congruent	Stay	472
5	201	Cued	Hindi	Congruent	Switch	870
5	202	Cued	Hindi	Congruent	Stay	355
5	203	Cued	Hindi	Congruent	Switch	741
5	205	Cued	Hindi	Congruent	Stay	524
5	207	Cued	Hindi	Congruent	Switch	1103
5	208	Cued	Hindi	Congruent	Switch	449
5	210	Cued	Hindi	Congruent	Stay	575
5	212	Cued	English	Incongruent	Switch	816
5	213	Cued	English	Incongruent	Stay	590
5	216	Cued	English	Incongruent	Switch	588
5	217	Cued	English	Incongruent	Stay	514
5	219	Cued	English	Incongruent	Stay	688
5	220	Cued	English	Incongruent	Stay	465
5	222	Cued	English	Congruent	Stay	651
5	223	Cued	English	Congruent	Switch	689
5	227	Cued	English	Congruent	Switch	582
5	228	Cued	English	Congruent	Switch	417
5	231	Cued	Hindi	Incongruent	Stay	695
5	232	Cued	Hindi	Incongruent	Stay	657
5	235	Cued	Hindi	Incongruent	Stay	526
5	238	Cued	Hindi	Incongruent	Switch	506
5	239	Cued	Hindi	Incongruent	Switch	582
5	244	Cued	Hindi	Congruent	Stay	357
5	245	Cued	Hindi	Congruent	Switch	564
5	246	Cued	Hindi	Congruent	Stay	496
5	247	Cued	Hindi	Congruent	Switch	1052
5	248	Cued	Hindi	Congruent	Stay	319
5	253	Cued	English	Incongruent	Stay	660
5	256	Cued	English	Incongruent	Stay	734
5	257	Cued	English	Incongruent	Stay	2090
5	259	Cued	English	Incongruent	Switch	957
5	264	Cued	English	Congruent	Stay	719
5	268	Cued	English	Congruent	Switch	291
5	273	Cued	Hindi	Incongruent	Switch	841
5	274	Cued	Hindi	Incongruent	Switch	601
5	276	Cued	Hindi	Incongruent	Switch	665
5	277	Cued	Hindi	Incongruent	Switch	820
5	279	Cued	Hindi	Incongruent	Stay	747
5	280	Cued	Hindi	Incongruent	Stay	519
5	281	Voluntary	English	Incongruent	Switch	1157
5	282	Voluntary	Hindi	Congruent	Switch	588
5	283	Voluntary	Hindi	Congruent	Stay	259
5	284	Voluntary	English	Incongruent	Switch	458
5	285	Voluntary	Hindi	Congruent	Stay	645
5	287	Voluntary	English	Incongruent	Stay	645
5	289	Voluntary	Hindi	Congruent	Stay	815
5	290	Voluntary	English	Incongruent	Stay	1806
5	291	Voluntary	Hindi	Congruent	Stay	1040
5	294	Voluntary	Hindi	Congruent	Switch	670
5	296	Voluntary	English	Incongruent	Switch	650
5	301	Voluntary	Hindi	Incongruent	Switch	888
5	302	Voluntary	English	Congruent	Stay	902
5	309	Voluntary	English	Congruent	Switch	621
5	310	Voluntary	Hindi	Incongruent	Stay	310
5	311	Voluntary	Hindi	Incongruent	Switch	3197
5	312	Voluntary	Hindi	Incongruent	Stay	621
5	315	Voluntary	Hindi	Incongruent	Switch	816
5	317	Voluntary	Hindi	Incongruent	Stay	563
5	319	Voluntary	Hindi	Incongruent	Stay	556
5	320	Voluntary	English	Congruent	Stay	678
5	324	Voluntary	English	Incongruent	Switch	592
5	325	Voluntary	Hindi	Congruent	Switch	540
5	326	Voluntary	English	Incongruent	Stay	320
5	327	Voluntary	English	Incongruent	Switch	480
5	328	Voluntary	English	Incongruent	Stay	743
5	329	Voluntary	English	Incongruent	Switch	694
5	332	Voluntary	Hindi	Congruent	Stay	514
5	336	Voluntary	Hindi	Congruent	Switch	707
5	338	Voluntary	English	Incongruent	Stay	253
5	340	Voluntary	English	Incongruent	Switch	670
5	341	Voluntary	Hindi	Incongruent	Stay	476
5	346	Voluntary	English	Congruent	Stay	770
5	348	Voluntary	English	Congruent	Stay	874
5	350	Voluntary	English	Congruent	Stay	594
5	352	Voluntary	Hindi	Incongruent	Stay	535
5	353	Voluntary	English	Congruent	Stay	701
5	354	Voluntary	Hindi	Incongruent	Stay	540
5	355	Voluntary	English	Congruent	Stay	1258
5	358	Voluntary	English	Congruent	Stay	633
6	206	Cued	Hindi	Congruent	Switch	632
6	207	Cued	Hindi	Congruent	Switch	839
6	210	Cued	Hindi	Congruent	Switch	675
6	212	Cued	English	Incongruent	Stay	927
6	213	Cued	English	Incongruent	Stay	687
6	214	Cued	English	Incongruent	Stay	1132
6	215	Cued	English	Incongruent	Stay	682
6	216	Cued	English	Incongruent	Switch	1344
6	217	Cued	English	Incongruent	Switch	1102
6	219	Cued	English	Incongruent	Stay	1354
6	220	Cued	English	Incongruent	Stay	895
6	221	Cued	English	Congruent	Stay	785
6	223	Cued	English	Congruent	Stay	597
6	224	Cued	English	Congruent	Stay	1318
6	225	Cued	English	Congruent	Stay	1327
6	226	Cued	English	Congruent	Stay	907
6	227	Cued	English	Congruent	Stay	484
6	228	Cued	English	Congruent	Switch	656
6	230	Cued	English	Congruent	Stay	1012
6	241	Cued	Hindi	Congruent	Switch	747
6	253	Cued	English	Incongruent	Stay	482
6	254	Cued	English	Incongruent	Stay	1609
6	255	Cued	English	Incongruent	Stay	695
6	256	Cued	English	Incongruent	Stay	901
6	257	Cued	English	Incongruent	Stay	537
6	258	Cued	English	Incongruent	Stay	1028
6	260	Cued	English	Incongruent	Stay	585
6	261	Cued	English	Congruent	Switch	896
6	262	Cued	English	Congruent	Stay	349
6	263	Cued	English	Congruent	Stay	325
6	264	Cued	English	Congruent	Stay	660
6	266	Cued	English	Congruent	Stay	566
6	267	Cued	English	Congruent	Stay	944
6	268	Cued	English	Congruent	Stay	1022
6	269	Cued	English	Congruent	Stay	1312
6	270	Cued	English	Congruent	Stay	653
6	282	Voluntary	English	Incongruent	Stay	676
6	283	Voluntary	English	Incongruent	Stay	552
6	284	Voluntary	Hindi	Congruent	Switch	608
6	286	Voluntary	English	Incongruent	Stay	1012
6	291	Voluntary	Hindi	Congruent	Switch	627
6	292	Voluntary	English	Incongruent	Switch	473
6	297	Voluntary	English	Incongruent	Stay	605
6	298	Voluntary	English	Incongruent	Stay	1019
6	311	Voluntary	English	Congruent	Switch	368
6	312	Voluntary	English	Congruent	Stay	312
6	316	Voluntary	English	Congruent	Stay	795
6	318	Voluntary	English	Congruent	Stay	463
6	331	Voluntary	English	Incongruent	Stay	485
6	332	Voluntary	English	Incongruent	Stay	283
6	333	Voluntary	English	Incongruent	Stay	347
6	336	Voluntary	Hindi	Congruent	Switch	535
6	338	Voluntary	English	Incongruent	Stay	261
6	339	Voluntary	English	Incongruent	Stay	251
6	349	Voluntary	English	Congruent	Stay	322
6	354	Voluntary	English	Congruent	Stay	978
6	355	Voluntary	English	Congruent	Stay	353
6	358	Voluntary	English	Congruent	Stay	386
7	201	Cued	English	Congruent	Stay	878
7	202	Cued	English	Congruent	Stay	693
7	203	Cued	English	Congruent	Stay	2707
7	204	Cued	English	Congruent	Stay	756
7	205	Cued	English	Congruent	Stay	694
7	206	Cued	English	Congruent	Switch	871
7	207	Cued	English	Congruent	Stay	1248
7	208	Cued	English	Congruent	Switch	1208
7	209	Cued	English	Congruent	Stay	863
7	210	Cued	English	Congruent	Switch	895
7	211	Cued	Hindi	Incongruent	Stay	1885
7	212	Cued	Hindi	Incongruent	Switch	1329
7	213	Cued	Hindi	Incongruent	Switch	984
7	214	Cued	Hindi	Incongruent	Switch	1429
7	215	Cued	Hindi	Incongruent	Switch	1214
7	216	Cued	Hindi	Incongruent	Switch	1533
7	217	Cued	Hindi	Incongruent	Switch	1154
7	218	Cued	Hindi	Incongruent	Stay	868
7	219	Cued	Hindi	Incongruent	Switch	1078
7	220	Cued	Hindi	Incongruent	Stay	1395
7	221	Cued	Hindi	Congruent	Switch	990
7	222	Cued	Hindi	Congruent	Stay	770
7	223	Cued	Hindi	Congruent	Stay	741
7	224	Cued	Hindi	Congruent	Stay	987
7	227	Cued	Hindi	Congruent	Stay	927
7	228	Cued	Hindi	Congruent	Stay	893
7	229	Cued	Hindi	Congruent	Stay	796
7	230	Cued	Hindi	Congruent	Switch	1568
7	231	Cued	English	Incongruent	Stay	2087
7	232	Cued	English	Incongruent	Switch	831
7	233	Cued	English	Incongruent	Switch	698
7	234	Cued	English	Incongruent	Stay	930
7	235	Cued	English	Incongruent	Stay	746
7	236	Cued	English	Incongruent	Switch	777
7	237	Cued	English	Incongruent	Switch	1436
7	238	Cued	English	Incongruent	Switch	850
7	239	Cued	English	Incongruent	Switch	2429
7	240	Cued	English	Incongruent	Stay	802
7	241	Cued	English	Congruent	Switch	844
7	242	Cued	English	Congruent	Stay	792
7	244	Cued	English	Congruent	Stay	1687
7	245	Cued	English	Congruent	Switch	778
7	247	Cued	English	Congruent	Stay	1134
7	248	Cued	English	Congruent	Stay	917
7	249	Cued	English	Congruent	Stay	990
7	250	Cued	English	Congruent	Switch	968
7	251	Cued	Hindi	Incongruent	Switch	1035
7	252	Cued	Hindi	Incongruent	Stay	1145
7	253	Cued	Hindi	Incongruent	Switch	811
7	254	Cued	Hindi	Incongruent	Stay	707
7	256	Cued	Hindi	Incongruent	Stay	978
7	257	Cued	Hindi	Incongruent	Switch	1179
7	258	Cued	Hindi	Incongruent	Stay	377
7	259	Cued	Hindi	Incongruent	Stay	1589
7	260	Cued	Hindi	Incongruent	Stay	3067
7	261	Cued	Hindi	Congruent	Switch	426
7	262	Cued	Hindi	Congruent	Switch	1095
7	263	Cued	Hindi	Congruent	Stay	1031
7	264	Cued	Hindi	Congruent	Stay	1378
7	265	Cued	Hindi	Congruent	Stay	969
7	266	Cued	Hindi	Congruent	Switch	771
7	267	Cued	Hindi	Congruent	Switch	1236
7	268	Cued	Hindi	Congruent	Stay	1622
7	269	Cued	Hindi	Congruent	Stay	1094
7	272	Cued	English	Incongruent	Stay	1162
7	273	Cued	English	Incongruent	Stay	1204
7	274	Cued	English	Incongruent	Stay	934
7	275	Cued	English	Incongruent	Stay	1269
7	276	Cued	English	Incongruent	Switch	1129
7	277	Cued	English	Incongruent	Switch	2258
7	278	Cued	English	Incongruent	Stay	883
7	279	Cued	English	Incongruent	Stay	863
7	280	Cued	English	Incongruent	Stay	972
7	281	Voluntary	Hindi	Incongruent	Switch	1060
7	282	Voluntary	Hindi	Incongruent	Switch	795
7	283	Voluntary	English	Congruent	Switch	1058
7	284	Voluntary	Hindi	Incongruent	Stay	840
7	285	Voluntary	English	Congruent	Stay	1208
7	286	Voluntary	Hindi	Incongruent	Switch	1054
7	287	Voluntary	Hindi	Incongruent	Switch	1070
7	288	Voluntary	English	Congruent	Switch	1068
7	289	Voluntary	Hindi	Incongruent	Switch	1128
7	290	Voluntary	Hindi	Incongruent	Switch	850
7	291	Voluntary	English	Congruent	Switch	1002
7	292	Voluntary	English	Congruent	Stay	1032
7	293	Voluntary	English	Congruent	Switch	1404
7	294	Voluntary	English	Congruent	Stay	1671
7	295	Voluntary	English	Congruent	Stay	836
7	296	Voluntary	Hindi	Incongruent	Stay	895
7	297	Voluntary	Hindi	Incongruent	Stay	1158
7	298	Voluntary	Hindi	Incongruent	Stay	760
7	299	Voluntary	Hindi	Incongruent	Switch	1879
7	300	Voluntary	Hindi	Incongruent	Switch	1231
7	301	Voluntary	English	Incongruent	Switch	1086
7	302	Voluntary	English	Incongruent	Switch	1282
7	303	Voluntary	English	Incongruent	Stay	2457
7	304	Voluntary	English	Incongruent	Switch	929
7	305	Voluntary	English	Incongruent	Switch	690
7	306	Voluntary	Hindi	Congruent	Stay	1971
7	307	Voluntary	Hindi	Congruent	Stay	744
7	308	Voluntary	Hindi	Congruent	Switch	1031
7	309	Voluntary	English	Incongruent	Switch	1262
7	310	Voluntary	Hindi	Congruent	Switch	1427
7	311	Voluntary	English	Incongruent	Switch	1535
7	312	Voluntary	Hindi	Congruent	Switch	1173
7	313	Voluntary	English	Incongruent	Switch	1226
7	314	Voluntary	Hindi	Congruent	Switch	1429
7	315	Voluntary	English	Incongruent	Switch	1101
7	316	Voluntary	English	Incongruent	Stay	792
7	317	Voluntary	Hindi	Congruent	Stay	624
7	318	Voluntary	English	Incongruent	Switch	2128
7	319	Voluntary	Hindi	Congruent	Switch	969
7	320	Voluntary	English	Incongruent	Stay	2933
7	321	Voluntary	Hindi	Incongruent	Switch	853
7	322	Voluntary	Hindi	Incongruent	Switch	1027
7	323	Voluntary	Hindi	Incongruent	Switch	1096
7	324	Voluntary	English	Congruent	Switch	2116
7	325	Voluntary	English	Congruent	Switch	1092
7	326	Voluntary	English	Congruent	Switch	2016
7	327	Voluntary	English	Congruent	Switch	1034
7	328	Voluntary	Hindi	Incongruent	Stay	1068
7	329	Voluntary	Hindi	Incongruent	Switch	1011
7	330	Voluntary	Hindi	Incongruent	Switch	1227
7	331	Voluntary	Hindi	Incongruent	Stay	980
7	332	Voluntary	Hindi	Congruent	Switch	1550
7	333	Voluntary	Hindi	Incongruent	Stay	1043
7	334	Voluntary	Hindi	Incongruent	Switch	833
7	335	Voluntary	English	Congruent	Switch	2042
7	336	Voluntary	English	Congruent	Switch	1019
7	337	Voluntary	English	Congruent	Switch	735
7	338	Voluntary	Hindi	Incongruent	Switch	1265
7	339	Voluntary	Hindi	Incongruent	Stay	1281
7	340	Voluntary	English	Congruent	Switch	794
7	341	Voluntary	English	Incongruent	Switch	948
7	342	Voluntary	Hindi	Congruent	Stay	1780
7	343	Voluntary	English	Incongruent	Stay	920
7	344	Voluntary	Hindi	Congruent	Switch	1338
7	345	Voluntary	Hindi	Congruent	Switch	1314
7	346	Voluntary	English	Incongruent	Switch	980
7	347	Voluntary	Hindi	Congruent	Stay	2052
7	348	Voluntary	English	Incongruent	Switch	1221
7	349	Voluntary	Hindi	Congruent	Switch	1383
7	350	Voluntary	English	Incongruent	Stay	1052
7	351	Voluntary	Hindi	Congruent	Stay	1578
7	353	Voluntary	Hindi	Congruent	Stay	1375
7	354	Voluntary	Hindi	Congruent	Stay	674
7	355	Voluntary	English	Incongruent	Stay	2558
7	356	Voluntary	English	Incongruent	Stay	962
7	357	Voluntary	English	Incongruent	Switch	1140
7	358	Voluntary	English	Congruent	Stay	1229
7	359	Voluntary	Hindi	Congruent	Switch	1940
7	360	Voluntary	English	Incongruent	Stay	725
8	201	Cued	English	Congruent	Stay	623
8	203	Cued	English	Congruent	Switch	646
8	204	Cued	English	Congruent	Switch	859
8	205	Cued	English	Congruent	Switch	1565
8	206	Cued	English	Congruent	Stay	1518
8	207	Cued	English	Congruent	Switch	1344
8	208	Cued	English	Congruent	Switch	669
8	209	Cued	English	Congruent	Switch	656
8	210	Cued	English	Congruent	Switch	475
8	211	Cued	Hindi	Incongruent	Stay	953
8	213	Cued	Hindi	Incongruent	Switch	1114
8	214	Cued	Hindi	Incongruent	Switch	1017
8	215	Cued	English	Incongruent	Switch	1619
8	216	Cued	Hindi	Incongruent	Switch	364
8	217	Cued	Hindi	Incongruent	Stay	727
8	220	Cued	Hindi	Incongruent	Stay	776
8	221	Cued	Hindi	Congruent	Switch	547
8	222	Cued	Hindi	Congruent	Stay	672
8	223	Cued	Hindi	Congruent	Switch	473
8	224	Cued	Hindi	Congruent	Switch	580
8	225	Cued	Hindi	Congruent	Switch	945
8	226	Cued	Hindi	Congruent	Stay	922
8	227	Cued	Hindi	Congruent	Switch	613
8	228	Cued	Hindi	Congruent	Switch	478
8	229	Cued	Hindi	Congruent	Stay	709
8	230	Cued	Hindi	Congruent	Switch	1003
8	232	Cued	English	Incongruent	Switch	811
8	233	Cued	English	Incongruent	Stay	525
8	234	Cued	English	Incongruent	Stay	654
8	235	Cued	English	Incongruent	Switch	408
8	238	Cued	English	Incongruent	Stay	689
8	240	Cued	English	Incongruent	Switch	506
8	241	Cued	English	Congruent	Switch	1166
8	244	Cued	English	Congruent	Stay	1026
8	247	Cued	English	Congruent	Switch	718
8	248	Cued	English	Congruent	Switch	1294
8	249	Cued	English	Congruent	Stay	305
8	250	Cued	English	Congruent	Stay	738
8	251	Cued	Hindi	Incongruent	Switch	653
8	252	Cued	Hindi	Incongruent	Switch	1456
8	253	Cued	Hindi	Incongruent	Stay	754
8	254	Cued	Hindi	Incongruent	Switch	760
8	255	Cued	Hindi	Incongruent	Switch	674
8	256	Cued	Hindi	Incongruent	Switch	2088
8	257	Cued	Hindi	Incongruent	Stay	1204
8	258	Cued	Hindi	Incongruent	Stay	929
8	261	Cued	Hindi	Congruent	Switch	718
8	262	Cued	Hindi	Congruent	Switch	1181
8	264	Cued	Hindi	Congruent	Stay	553
8	265	Cued	Hindi	Congruent	Switch	783
8	266	Cued	Hindi	Congruent	Switch	720
8	267	Cued	Hindi	Congruent	Switch	762
8	268	Cued	Hindi	Congruent	Switch	1688
8	269	Cued	Hindi	Congruent	Stay	628
8	271	Cued	English	Incongruent	Switch	1002
8	272	Cued	English	Incongruent	Switch	672
8	273	Cued	English	Incongruent	Stay	786
8	276	Cued	English	Incongruent	Switch	1015
8	277	Cued	English	Incongruent	Switch	997
8	278	Cued	English	Incongruent	Switch	1860
8	279	Cued	English	Incongruent	Stay	864
8	280	Cued	English	Incongruent	Stay	1033
8	281	Voluntary	English	Congruent	Stay	998
8	282	Voluntary	English	Congruent	Switch	970
8	283	Voluntary	English	Congruent	Switch	627
8	284	Voluntary	English	Congruent	Switch	1741
8	285	Voluntary	English	Congruent	Stay	554
8	286	Voluntary	English	Congruent	Switch	970
8	287	Voluntary	Hindi	Incongruent	Switch	986
8	288	Voluntary	Hindi	Incongruent	Stay	898
8	289	Voluntary	English	Congruent	Stay	771
8	290	Voluntary	English	Congruent	Switch	989
8	291	Voluntary	English	Congruent	Stay	925
8	292	Voluntary	English	Congruent	Stay	935
8	293	Voluntary	Hindi	Incongruent	Stay	1486
8	295	Voluntary	English	Congruent	Switch	441
8	296	Voluntary	English	Congruent	Stay	485
8	297	Voluntary	English	Congruent	Stay	756
8	298	Voluntary	English	Congruent	Switch	623
8	299	Voluntary	English	Congruent	Switch	648
8	300	Voluntary	English	Congruent	Stay	764
8	301	Voluntary	Hindi	Congruent	Switch	1960
8	303	Voluntary	Hindi	Congruent	Stay	1604
8	304	Voluntary	English	Incongruent	Stay	584
8	305	Voluntary	Hindi	Congruent	Switch	832
8	306	Voluntary	Hindi	Congruent	Switch	1253
8	307	Voluntary	Hindi	Congruent	Stay	617
8	308	Voluntary	Hindi	Congruent	Switch	989
8	309	Voluntary	English	Incongruent	Stay	1006
8	310	Voluntary	Hindi	Congruent	Stay	1069
8	311	Voluntary	Hindi	Congruent	Stay	739
8	312	Voluntary	Hindi	Congruent	Stay	1107
8	313	Voluntary	English	Incongruent	Stay	3639
8	314	Voluntary	Hindi	Congruent	Switch	631
8	315	Voluntary	Hindi	Congruent	Stay	513
8	317	Voluntary	Hindi	Congruent	Switch	468
8	318	Voluntary	Hindi	Congruent	Switch	1401
8	319	Voluntary	Hindi	Congruent	Switch	1126
8	321	Voluntary	English	Congruent	Switch	1612
8	323	Voluntary	English	Congruent	Switch	1701
8	324	Voluntary	English	Congruent	Switch	959
8	325	Voluntary	English	Congruent	Stay	714
8	327	Voluntary	Hindi	Incongruent	Stay	1289
8	328	Voluntary	English	Congruent	Stay	812
8	329	Voluntary	Hindi	Incongruent	Stay	1765
8	330	Voluntary	Hindi	Incongruent	Switch	2670
8	332	Voluntary	English	Congruent	Stay	1164
8	333	Voluntary	English	Congruent	Stay	924
8	334	Voluntary	Hindi	Incongruent	Stay	1241
8	335	Voluntary	English	Congruent	Stay	2449
8	336	Voluntary	English	Congruent	Switch	1858
8	337	Voluntary	English	Congruent	Stay	1003
8	338	Voluntary	English	Congruent	Stay	1149
8	339	Voluntary	English	Congruent	Switch	2216
8	340	Voluntary	English	Congruent	Stay	806
8	341	Voluntary	Hindi	Congruent	Switch	3090
8	342	Voluntary	Hindi	Congruent	Stay	2531
8	343	Voluntary	English	Incongruent	Switch	961
8	345	Voluntary	Hindi	Congruent	Stay	1446
8	346	Voluntary	Hindi	Congruent	Stay	1047
8	347	Voluntary	English	Incongruent	Stay	1237
8	348	Voluntary	Hindi	Congruent	Stay	1204
8	349	Voluntary	Hindi	Congruent	Stay	1305
8	350	Voluntary	Hindi	Congruent	Switch	918
8	352	Voluntary	Hindi	Congruent	Stay	791
8	354	Voluntary	Hindi	Congruent	Switch	1097
8	356	Voluntary	Hindi	Congruent	Switch	1056
8	359	Voluntary	Hindi	Congruent	Stay	1810
9	203	Cued	Hindi	Congruent	Stay	572
9	208	Cued	Hindi	Congruent	Switch	713
9	212	Cued	English	Incongruent	Switch	844
9	213	Cued	English	Incongruent	Stay	466
9	214	Cued	English	Incongruent	Switch	579
9	217	Cued	English	Incongruent	Stay	1024
9	224	Cued	English	Congruent	Switch	393
9	226	Cued	English	Congruent	Stay	1770
9	236	Cued	Hindi	Incongruent	Switch	1109
9	238	Cued	Hindi	Incongruent	Switch	877
9	248	Cued	Hindi	Congruent	Stay	1287
9	250	Cued	Hindi	Congruent	Switch	1289
9	251	Cued	English	Incongruent	Stay	445
9	252	Cued	English	Incongruent	Switch	318
9	254	Cued	English	Incongruent	Switch	448
9	255	Cued	English	Incongruent	Stay	760
9	258	Cued	English	Incongruent	Stay	551
9	259	Cued	English	Incongruent	Stay	355
9	262	Cued	English	Congruent	Stay	919
9	263	Cued	English	Congruent	Stay	500
9	264	Cued	English	Congruent	Stay	2113
9	269	Cued	English	Congruent	Stay	1055
9	270	Cued	English	Congruent	Stay	1063
9	272	Cued	Hindi	Incongruent	Switch	1036
9	275	Cued	Hindi	Incongruent	Stay	830
9	278	Cued	Hindi	Incongruent	Stay	2054
9	283	Voluntary	English	Incongruent	Switch	541
9	284	Voluntary	Hindi	Congruent	Switch	482
9	285	Voluntary	Hindi	Congruent	Stay	831
9	286	Voluntary	English	Incongruent	Switch	863
9	287	Voluntary	Hindi	Congruent	Switch	654
9	290	Voluntary	English	Incongruent	Stay	779
9	291	Voluntary	English	Incongruent	Stay	1135
9	294	Voluntary	Hindi	Congruent	Stay	448
9	295	Voluntary	English	Incongruent	Switch	811
9	297	Voluntary	English	Incongruent	Stay	380
9	298	Voluntary	English	Incongruent	Stay	737
9	302	Voluntary	English	Congruent	Switch	527
9	306	Voluntary	Hindi	Incongruent	Stay	590
9	310	Voluntary	Hindi	Incongruent	Switch	492
9	313	Voluntary	English	Congruent	Stay	835
9	316	Voluntary	English	Congruent	Switch	806
9	319	Voluntary	English	Congruent	Stay	614
9	320	Voluntary	English	Congruent	Switch	506
9	321	Voluntary	English	Incongruent	Stay	556
9	322	Voluntary	English	Incongruent	Stay	924
9	326	Voluntary	English	Incongruent	Stay	803
9	327	Voluntary	English	Incongruent	Stay	1811
9	328	Voluntary	English	Incongruent	Stay	911
9	329	Voluntary	English	Incongruent	Stay	909
9	330	Voluntary	English	Incongruent	Stay	1818
9	331	Voluntary	English	Incongruent	Stay	1030
9	333	Voluntary	English	Incongruent	Stay	1125
9	334	Voluntary	English	Incongruent	Switch	421
9	335	Voluntary	English	Incongruent	Stay	1038
9	337	Voluntary	English	Incongruent	Stay	868
9	338	Voluntary	English	Incongruent	Stay	306
9	339	Voluntary	English	Incongruent	Stay	1274
9	343	Voluntary	English	Congruent	Switch	1077
9	344	Voluntary	Hindi	Incongruent	Switch	1819
9	351	Voluntary	English	Congruent	Stay	351
9	353	Voluntary	Hindi	Incongruent	Stay	868
9	354	Voluntary	Hindi	Incongruent	Switch	2471
9	355	Voluntary	English	Congruent	Stay	1421
9	358	Voluntary	English	Congruent	Stay	907
9	359	Voluntary	English	Congruent	Stay	751
9	360	Voluntary	English	Congruent	Stay	935
10	201	Cued	English	Congruent	Switch	1686
10	202	Cued	English	Congruent	Switch	284
10	204	Cued	English	Congruent	Switch	929
10	205	Cued	English	Congruent	Stay	360
10	206	Cued	English	Congruent	Switch	518
10	207	Cued	English	Congruent	Stay	931
10	208	Cued	English	Congruent	Stay	1200
10	210	Cued	English	Congruent	Stay	583
10	211	Cued	Hindi	Incongruent	Switch	877
10	213	Cued	Hindi	Incongruent	Stay	635
10	214	Cued	Hindi	Incongruent	Switch	499
10	215	Cued	Hindi	Incongruent	Stay	532
10	219	Cued	Hindi	Incongruent	Switch	458
10	220	Cued	Hindi	Incongruent	Stay	968
10	221	Cued	Hindi	Congruent	Stay	756
10	222	Cued	Hindi	Congruent	Switch	2266
10	223	Cued	Hindi	Congruent	Stay	676
10	224	Cued	Hindi	Congruent	Stay	798
10	229	Cued	Hindi	Congruent	Switch	896
10	230	Cued	Hindi	Congruent	Stay	320
10	232	Cued	English	Incongruent	Stay	807
10	233	Cued	English	Incongruent	Stay	435
10	236	Cued	English	Incongruent	Stay	1198
10	238	Cued	English	Incongruent	Stay	727
10	241	Cued	English	Congruent	Stay	1134
10	243	Cued	English	Congruent	Switch	1388
10	244	Cued	English	Congruent	Stay	956
10	247	Cued	English	Congruent	Switch	484
10	248	Cued	English	Congruent	Stay	832
10	250	Cued	English	Congruent	Switch	811
10	252	Cued	Hindi	Incongruent	Switch	654
10	253	Cued	Hindi	Incongruent	Switch	512
10	255	Cued	Hindi	Incongruent	Switch	997
10	256	Cued	Hindi	Incongruent	Switch	1079
10	258	Cued	Hindi	Incongruent	Stay	876
10	259	Cued	Hindi	Incongruent	Switch	568
10	260	Cued	Hindi	Incongruent	Switch	1158
10	261	Cued	Hindi	Congruent	Switch	939
10	262	Cued	Hindi	Congruent	Switch	1092
10	265	Cued	Hindi	Congruent	Switch	1255
10	269	Cued	Hindi	Congruent	Stay	778
10	270	Cued	Hindi	Congruent	Switch	527
10	271	Cued	English	Incongruent	Switch	1585
10	274	Cued	English	Incongruent	Stay	653
10	275	Cued	English	Incongruent	Stay	940
10	277	Cued	English	Incongruent	Switch	291
10	279	Cued	English	Incongruent	Switch	354
10	280	Cued	English	Incongruent	Stay	834
10	282	Voluntary	Hindi	Incongruent	Switch	1093
10	285	Voluntary	English	Congruent	Stay	517
10	286	Voluntary	Hindi	Incongruent	Stay	652
10	288	Voluntary	Hindi	Incongruent	Switch	648
10	290	Voluntary	English	Congruent	Stay	749
10	291	Voluntary	Hindi	Incongruent	Switch	888
10	293	Voluntary	English	Congruent	Switch	1700
10	294	Voluntary	Hindi	Incongruent	Stay	898
10	295	Voluntary	English	Congruent	Stay	404
10	297	Voluntary	English	Congruent	Switch	1188
10	298	Voluntary	Hindi	Incongruent	Stay	1141
10	299	Voluntary	English	Congruent	Stay	1119
10	302	Voluntary	English	Incongruent	Switch	1026
10	304	Voluntary	Hindi	Congruent	Stay	290
10	306	Voluntary	Hindi	Congruent	Switch	316
10	307	Voluntary	Hindi	Congruent	Stay	862
10	309	Voluntary	Hindi	Congruent	Switch	813
10	310	Voluntary	English	Incongruent	Switch	940
10	311	Voluntary	Hindi	Congruent	Switch	636
10	312	Voluntary	Hindi	Incongruent	Switch	263
10	313	Voluntary	English	Incongruent	Switch	378
10	316	Voluntary	Hindi	Congruent	Stay	1580
10	319	Voluntary	English	Incongruent	Switch	1807
10	321	Voluntary	Hindi	Incongruent	Switch	554
10	324	Voluntary	Hindi	Incongruent	Switch	849
10	325	Voluntary	Hindi	Incongruent	Stay	751
10	326	Voluntary	Hindi	Incongruent	Switch	269
10	327	Voluntary	English	Congruent	Stay	516
10	328	Voluntary	English	Congruent	Stay	709
10	329	Voluntary	English	Congruent	Switch	742
10	331	Voluntary	English	Congruent	Stay	1019
10	332	Voluntary	Hindi	Incongruent	Switch	516
10	334	Voluntary	English	Congruent	Stay	992
10	336	Voluntary	Hindi	Incongruent	Switch	1974
10	338	Voluntary	English	Congruent	Stay	481
10	339	Voluntary	Hindi	Incongruent	Switch	723
10	340	Voluntary	English	Congruent	Switch	1019
10	342	Voluntary	English	Incongruent	Stay	1009
10	343	Voluntary	Hindi	Congruent	Stay	954
10	344	Voluntary	Hindi	Congruent	Switch	926
10	346	Voluntary	Hindi	Congruent	Stay	938
10	348	Voluntary	Hindi	Congruent	Switch	1191
10	349	Voluntary	English	Incongruent	Stay	882
10	350	Voluntary	English	Incongruent	Switch	789
10	354	Voluntary	English	Incongruent	Switch	857
10	356	Voluntary	English	Incongruent	Switch	805
10	359	Voluntary	English	Incongruent	Stay	919
10	360	Voluntary	English	Incongruent	Switch	1095
11	201	Cued	Hindi	Congruent	Switch	1023
11	202	Cued	Hindi	Congruent	Stay	1177
11	203	Cued	Hindi	Congruent	Stay	635
11	204	Cued	Hindi	Congruent	Stay	890
11	205	Cued	Hindi	Congruent	Switch	950
11	208	Cued	Hindi	Congruent	Stay	426
11	210	Cued	Hindi	Congruent	Stay	419
11	211	Cued	English	Incongruent	Stay	1193
11	213	Cued	English	Incongruent	Switch	1191
11	216	Cued	English	Incongruent	Switch	1058
11	217	Cued	English	Incongruent	Switch	647
11	219	Cued	English	Incongruent	Stay	1039
11	220	Cued	English	Incongruent	Stay	1296
11	221	Cued	English	Congruent	Stay	849
11	223	Cued	English	Congruent	Stay	1534
11	224	Cued	English	Congruent	Stay	1212
11	225	Cued	English	Congruent	Switch	1222
11	226	Cued	English	Congruent	Stay	1231
11	227	Cued	English	Congruent	Switch	1197
11	228	Cued	English	Congruent	Stay	742
11	229	Cued	English	Congruent	Stay	765
11	231	Cued	Hindi	Incongruent	Stay	385
11	232	Cued	Hindi	Incongruent	Switch	940
11	233	Cued	Hindi	Incongruent	Switch	973
11	234	Cued	Hindi	Incongruent	Stay	1585
11	235	Cued	Hindi	Incongruent	Stay	953
11	236	Cued	Hindi	Incongruent	Stay	970
11	237	Cued	Hindi	Incongruent	Switch	1271
11	238	Cued	Hindi	Incongruent	Switch	1501
11	239	Cued	Hindi	Incongruent	Switch	1435
11	245	Cued	Hindi	Congruent	Switch	1961
11	246	Cued	Hindi	Congruent	Stay	3436
11	247	Cued	Hindi	Congruent	Stay	1139
11	248	Cued	Hindi	Congruent	Switch	1162
11	249	Cued	Hindi	Congruent	Stay	854
11	250	Cued	Hindi	Congruent	Switch	801
11	251	Cued	English	Incongruent	Stay	1645
11	253	Cued	English	Incongruent	Stay	691
11	254	Cued	English	Incongruent	Stay	459
11	255	Cued	English	Incongruent	Stay	424
11	256	Cued	English	Incongruent	Switch	1357
11	257	Cued	English	Incongruent	Switch	966
11	258	Cued	English	Incongruent	Stay	1172
11	259	Cued	English	Incongruent	Stay	2297
11	261	Cued	English	Congruent	Stay	2543
11	262	Cued	English	Congruent	Switch	1090
11	263	Cued	English	Congruent	Switch	779
11	264	Cued	English	Congruent	Stay	1342
11	265	Cued	English	Congruent	Stay	1379
11	266	Cued	English	Congruent	Stay	1015
11	267	Cued	English	Congruent	Stay	692
11	269	Cued	English	Congruent	Switch	1390
11	270	Cued	English	Congruent	Switch	1239
11	271	Cued	Hindi	Incongruent	Switch	1569
11	272	Cued	Hindi	Incongruent	Switch	913
11	273	Cued	Hindi	Incongruent	Stay	1449
11	274	Cued	Hindi	Incongruent	Switch	1556
11	277	Cued	Hindi	Incongruent	Switch	1022
11	278	Cued	Hindi	Incongruent	Switch	2397
11	279	Cued	Hindi	Incongruent	Stay	410
11	280	Cued	Hindi	Incongruent	Switch	1814
11	281	Voluntary	Hindi	Congruent	Switch	1131
11	282	Voluntary	English	Incongruent	Switch	1094
11	283	Voluntary	English	Incongruent	Switch	2437
11	284	Voluntary	English	Incongruent	Stay	958
11	285	Voluntary	Hindi	Congruent	Switch	904
11	286	Voluntary	English	Incongruent	Switch	953
11	287	Voluntary	English	Incongruent	Switch	1092
11	288	Voluntary	Hindi	Congruent	Stay	621
11	289	Voluntary	English	Incongruent	Stay	703
11	290	Voluntary	Hindi	Congruent	Stay	633
11	291	Voluntary	Hindi	Congruent	Stay	1268
11	292	Voluntary	Hindi	Congruent	Switch	1758
11	293	Voluntary	English	Incongruent	Switch	823
11	295	Voluntary	English	Incongruent	Stay	680
11	296	Voluntary	English	Incongruent	Switch	904
11	297	Voluntary	English	Incongruent	Stay	751
11	298	Voluntary	Hindi	Congruent	Stay	1198
11	299	Voluntary	English	Incongruent	Stay	949
11	300	Voluntary	Hindi	Congruent	Switch	685
11	301	Voluntary	English	Congruent	Stay	1190
11	303	Voluntary	Hindi	Incongruent	Switch	1277
11	304	Voluntary	English	Congruent	Switch	1098
11	305	Voluntary	English	Congruent	Stay	2658
11	308	Voluntary	English	Congruent	Stay	630
11	309	Voluntary	English	Congruent	Switch	1010
11	310	Voluntary	English	Congruent	Stay	1523
11	311	Voluntary	English	Congruent	Stay	1122
11	312	Voluntary	English	Congruent	Stay	448
11	313	Voluntary	English	Congruent	Stay	1093
11	314	Voluntary	English	Congruent	Switch	1599
11	315	Voluntary	Hindi	Incongruent	Switch	772
11	316	Voluntary	English	Congruent	Stay	1028
11	317	Voluntary	Hindi	Incongruent	Stay	708
11	318	Voluntary	English	Congruent	Stay	1090
11	319	Voluntary	English	Congruent	Stay	755
11	320	Voluntary	Hindi	Incongruent	Switch	907
11	321	Voluntary	English	Incongruent	Stay	2000
11	322	Voluntary	Hindi	Congruent	Switch	770
11	323	Voluntary	Hindi	Congruent	Stay	823
11	324	Voluntary	Hindi	Congruent	Switch	1194
11	326	Voluntary	English	Incongruent	Stay	1029
11	328	Voluntary	English	Incongruent	Stay	702
11	329	Voluntary	English	Incongruent	Switch	901
11	330	Voluntary	English	Incongruent	Stay	781
11	331	Voluntary	English	Incongruent	Stay	1061
11	332	Voluntary	English	Incongruent	Stay	1544
11	333	Voluntary	English	Incongruent	Switch	1344
11	334	Voluntary	Hindi	Congruent	Stay	952
11	336	Voluntary	Hindi	Congruent	Stay	805
11	337	Voluntary	Hindi	Congruent	Stay	1024
11	338	Voluntary	Hindi	Congruent	Switch	803
11	340	Voluntary	English	Incongruent	Switch	1007
11	341	Voluntary	Hindi	Incongruent	Switch	1018
11	342	Voluntary	Hindi	Incongruent	Switch	889
11	343	Voluntary	English	Congruent	Switch	1328
11	346	Voluntary	English	Congruent	Stay	1123
11	349	Voluntary	English	Congruent	Switch	489
11	350	Voluntary	English	Congruent	Switch	711
11	351	Voluntary	English	Congruent	Stay	408
11	352	Voluntary	English	Congruent	Switch	1534
11	353	Voluntary	English	Congruent	Switch	1063
11	354	Voluntary	Hindi	Incongruent	Switch	1123
11	356	Voluntary	Hindi	Incongruent	Stay	1594
11	357	Voluntary	Hindi	Incongruent	Stay	1182
11	358	Voluntary	English	Congruent	Stay	1124
11	360	Voluntary	English	Congruent	Stay	948
12	201	Cued	English	Congruent	Switch	921
12	202	Cued	English	Congruent	Stay	1139
12	203	Cued	English	Congruent	Switch	993
12	204	Cued	English	Congruent	Switch	1052
12	205	Cued	English	Congruent	Switch	925
12	206	Cued	English	Congruent	Stay	876
12	207	Cued	English	Congruent	Stay	743
12	208	Cued	English	Congruent	Stay	1203
12	209	Cued	English	Congruent	Stay	942
12	210	Cued	English	Congruent	Stay	1211
12	211	Cued	Hindi	Incongruent	Switch	1377
12	212	Cued	Hindi	Incongruent	Switch	1048
12	213	Cued	Hindi	Incongruent	Switch	854
12	215	Cued	Hindi	Incongruent	Switch	893
12	216	Cued	Hindi	Incongruent	Switch	1330
12	217	Cued	Hindi	Incongruent	Switch	1806
12	218	Cued	Hindi	Incongruent	Stay	1120
12	219	Cued	Hindi	Incongruent	Stay	828
12	220	Cued	Hindi	Incongruent	Switch	991
12	221	Cued	Hindi	Congruent	Stay	962
12	222	Cued	Hindi	Congruent	Switch	935
12	223	Cued	Hindi	Congruent	Switch	1112
12	224	Cued	Hindi	Congruent	Switch	1345
12	225	Cued	Hindi	Congruent	Switch	907
12	228	Cued	Hindi	Congruent	Stay	1297
12	229	Cued	Hindi	Congruent	Switch	812
12	231	Cued	English	Incongruent	Switch	1547
12	232	Cued	English	Incongruent	Switch	801
12	233	Cued	English	Incongruent	Stay	863
12	234	Cued	English	Incongruent	Switch	829
12	235	Cued	English	Incongruent	Stay	1787
12	236	Cued	English	Incongruent	Switch	847
12	237	Cued	English	Incongruent	Switch	794
12	238	Cued	English	Incongruent	Stay	1399
12	240	Cued	English	Incongruent	Stay	848
12	241	Cued	English	Congruent	Stay	719
12	242	Cued	English	Congruent	Stay	931
12	243	Cued	English	Congruent	Switch	793
12	244	Cued	English	Congruent	Stay	974
12	245	Cued	English	Congruent	Switch	808
12	246	Cued	English	Congruent	Switch	788
12	247	Cued	English	Congruent	Stay	1104
12	248	Cued	English	Congruent	Switch	974
12	250	Cued	English	Congruent	Stay	657
12	251	Cued	Hindi	Incongruent	Stay	862
12	252	Cued	Hindi	Incongruent	Switch	726
12	253	Cued	Hindi	Incongruent	Switch	720
12	255	Cued	Hindi	Incongruent	Stay	763
12	256	Cued	Hindi	Incongruent	Switch	742
12	258	Cued	Hindi	Incongruent	Switch	1270
12	259	Cued	Hindi	Incongruent	Stay	751
12	260	Cued	Hindi	Incongruent	Switch	842
12	261	Cued	Hindi	Congruent	Stay	1205
12	262	Cued	Hindi	Congruent	Switch	1030
12	263	Cued	Hindi	Congruent	Switch	915
12	265	Cued	Hindi	Congruent	Stay	887
12	266	Cued	Hindi	Congruent	Stay	821
12	267	Cued	Hindi	Congruent	Switch	834
12	268	Cued	Hindi	Congruent	Stay	1063
12	269	Cued	Hindi	Congruent	Switch	760
12	270	Cued	Hindi	Congruent	Switch	768
12	271	Cued	English	Incongruent	Stay	871
12	272	Cued	English	Incongruent	Stay	1102
12	273	Cued	English	Incongruent	Stay	790
12	274	Cued	English	Incongruent	Switch	1101
12	275	Cued	English	Incongruent	Switch	1024
12	276	Cued	English	Incongruent	Switch	1287
12	277	Cued	English	Incongruent	Switch	917
12	278	Cued	English	Incongruent	Switch	969
12	279	Cued	English	Incongruent	Switch	1193
12	280	Cued	English	Incongruent	Stay	940
12	281	Voluntary	English	Congruent	Switch	806
12	282	Voluntary	English	Congruent	Switch	922
12	283	Voluntary	English	Congruent	Stay	846
12	284	Voluntary	Hindi	Incongruent	Switch	731
12	285	Voluntary	Hindi	Incongruent	Stay	772
12	286	Voluntary	English	Congruent	Switch	860
12	287	Voluntary	Hindi	Incongruent	Stay	970
12	288	Voluntary	Hindi	Incongruent	Switch	767
12	289	Voluntary	English	Congruent	Switch	772
12	290	Voluntary	Hindi	Incongruent	Switch	854
12	291	Voluntary	English	Congruent	Switch	837
12	292	Voluntary	Hindi	Incongruent	Switch	1058
12	293	Voluntary	English	Congruent	Stay	1492
12	294	Voluntary	English	Congruent	Switch	1004
12	295	Voluntary	English	Congruent	Stay	806
12	296	Voluntary	Hindi	Incongruent	Stay	728
12	297	Voluntary	English	Congruent	Switch	669
12	298	Voluntary	Hindi	Incongruent	Stay	803
12	299	Voluntary	English	Congruent	Stay	855
12	300	Voluntary	Hindi	Incongruent	Switch	976
12	301	Voluntary	Hindi	Congruent	Switch	804
12	302	Voluntary	English	Incongruent	Switch	1437
12	303	Voluntary	English	Incongruent	Stay	1025
12	304	Voluntary	Hindi	Congruent	Stay	871
12	305	Voluntary	English	Incongruent	Switch	927
12	306	Voluntary	English	Incongruent	Stay	753
12	307	Voluntary	Hindi	Congruent	Stay	772
12	308	Voluntary	Hindi	Congruent	Switch	843
12	309	Voluntary	English	Incongruent	Stay	823
12	310	Voluntary	Hindi	Congruent	Switch	920
12	311	Voluntary	English	Incongruent	Stay	669
12	312	Voluntary	Hindi	Congruent	Switch	750
12	313	Voluntary	English	Incongruent	Stay	752
12	314	Voluntary	English	Incongruent	Switch	912
12	315	Voluntary	Hindi	Incongruent	Switch	1209
12	316	Voluntary	English	Incongruent	Switch	742
12	317	Voluntary	Hindi	Congruent	Stay	740
12	318	Voluntary	English	Incongruent	Stay	1221
12	319	Voluntary	Hindi	Congruent	Switch	892
12	320	Voluntary	Hindi	Congruent	Switch	924
12	321	Voluntary	Hindi	Incongruent	Stay	1187
12	323	Voluntary	English	Congruent	Switch	921
12	324	Voluntary	English	Congruent	Switch	895
12	325	Voluntary	Hindi	Congruent	Stay	1348
12	326	Voluntary	Hindi	Incongruent	Switch	871
12	327	Voluntary	Hindi	Incongruent	Stay	790
12	328	Voluntary	Hindi	Incongruent	Switch	862
12	329	Voluntary	English	Congruent	Switch	701
12	330	Voluntary	English	Congruent	Stay	1621
12	331	Voluntary	English	Congruent	Switch	1195
12	332	Voluntary	English	Congruent	Switch	1122
12	333	Voluntary	English	Congruent	Stay	910
12	334	Voluntary	Hindi	Incongruent	Switch	962
12	336	Voluntary	Hindi	Incongruent	Stay	853
12	337	Voluntary	English	Congruent	Switch	855
12	338	Voluntary	Hindi	Incongruent	Switch	821
12	339	Voluntary	English	Congruent	Switch	1146
12	340	Voluntary	Hindi	Incongruent	Switch	677
12	341	Voluntary	Hindi	Congruent	Stay	1077
12	342	Voluntary	English	Incongruent	Switch	1331
12	344	Voluntary	English	Incongruent	Switch	1125
12	345	Voluntary	English	Incongruent	Stay	918
12	346	Voluntary	Hindi	Congruent	Switch	807
12	347	Voluntary	English	Incongruent	Stay	1185
12	348	Voluntary	English	Incongruent	Stay	1400
12	349	Voluntary	Hindi	Congruent	Switch	851
12	350	Voluntary	English	Incongruent	Stay	883
12	351	Voluntary	English	Incongruent	Switch	1518
12	353	Voluntary	English	Incongruent	Stay	843
12	354	Voluntary	Hindi	Congruent	Switch	2270
12	355	Voluntary	English	Incongruent	Stay	980
12	357	Voluntary	English	Incongruent	Stay	1541
12	358	Voluntary	Hindi	Congruent	Switch	992
12	360	Voluntary	English	Incongruent	Switch	953
13	201	Cued	Hindi	Congruent	Stay	285
13	202	Cued	Hindi	Congruent	Switch	858
13	203	Cued	Hindi	Congruent	Stay	866
13	206	Cued	Hindi	Congruent	Stay	746
13	207	Cued	Hindi	Congruent	Stay	563
13	208	Cued	Hindi	Congruent	Switch	1048
13	209	Cued	Hindi	Congruent	Stay	657
13	211	Cued	English	Incongruent	Stay	507
13	212	Cued	English	Incongruent	Switch	745
13	213	Cued	English	Incongruent	Switch	625
13	215	Cued	English	Incongruent	Stay	288
13	216	Cued	English	Incongruent	Switch	903
13	217	Cued	English	Incongruent	Stay	335
13	219	Cued	English	Incongruent	Stay	651
13	220	Cued	English	Incongruent	Stay	640
13	221	Cued	English	Congruent	Stay	747
13	223	Cued	English	Congruent	Stay	589
13	224	Cued	English	Congruent	Stay	490
13	227	Cued	English	Congruent	Stay	561
13	228	Cued	English	Congruent	Switch	741
13	229	Cued	English	Congruent	Switch	851
13	231	Cued	Hindi	Incongruent	Switch	1278
13	233	Cued	Hindi	Incongruent	Switch	1370
13	234	Cued	Hindi	Incongruent	Switch	2088
13	236	Cued	Hindi	Incongruent	Stay	1402
13	237	Cued	Hindi	Incongruent	Switch	350
13	238	Cued	Hindi	Incongruent	Switch	747
13	240	Cued	Hindi	Incongruent	Switch	592
13	242	Cued	Hindi	Congruent	Switch	1089
13	243	Cued	Hindi	Congruent	Stay	1044
13	244	Cued	Hindi	Congruent	Switch	732
13	247	Cued	Hindi	Congruent	Stay	1797
13	249	Cued	Hindi	Congruent	Switch	3092
13	253	Cued	English	Incongruent	Stay	434
13	255	Cued	English	Incongruent	Switch	803
13	257	Cued	English	Incongruent	Stay	427
13	259	Cued	English	Incongruent	Stay	981
13	263	Cued	English	Congruent	Switch	1502
13	264	Cued	English	Congruent	Switch	454
13	265	Cued	English	Congruent	Switch	930
13	266	Cued	English	Congruent	Switch	712
13	267	Cued	English	Congruent	Stay	589
13	268	Cued	English	Congruent	Switch	1522
13	270	Cued	English	Congruent	Stay	547
13	271	Cued	Hindi	Incongruent	Switch	1481
13	272	Cued	Hindi	Incongruent	Switch	396
13	275	Cued	Hindi	Incongruent	Switch	424
13	276	Cued	Hindi	Incongruent	Switch	726
13	277	Cued	Hindi	Incongruent	Switch	296
13	278	Cued	Hindi	Incongruent	Switch	880
13	280	Cued	Hindi	Incongruent	Stay	558
13	281	Voluntary	English	Incongruent	Stay	647
13	283	Voluntary	Hindi	Congruent	Stay	280
13	284	Voluntary	Hindi	Congruent	Stay	751
13	286	Voluntary	Hindi	Congruent	Stay	906
13	289	Voluntary	English	Incongruent	Switch	290
13	292	Voluntary	Hindi	Congruent	Stay	682
13	293	Voluntary	Hindi	Congruent	Stay	891
13	297	Voluntary	English	Incongruent	Switch	415
13	299	Voluntary	Hindi	Congruent	Stay	534
13	301	Voluntary	Hindi	Incongruent	Switch	720
13	304	Voluntary	English	Congruent	Stay	880
13	306	Voluntary	English	Congruent	Stay	302
13	308	Voluntary	English	Congruent	Stay	290
13	309	Voluntary	English	Congruent	Stay	687
13	310	Voluntary	English	Congruent	Stay	825
13	311	Voluntary	English	Congruent	Stay	829
13	313	Voluntary	English	Congruent	Stay	451
13	314	Voluntary	English	Congruent	Stay	342
13	315	Voluntary	Hindi	Incongruent	Switch	989
13	317	Voluntary	Hindi	Incongruent	Stay	644
13	319	Voluntary	English	Congruent	Stay	565
13	321	Voluntary	English	Incongruent	Stay	1270
13	322	Voluntary	English	Incongruent	Switch	654
13	323	Voluntary	Hindi	Congruent	Switch	670
13	324	Voluntary	English	Incongruent	Stay	720
13	325	Voluntary	English	Incongruent	Stay	1004
13	326	Voluntary	English	Incongruent	Stay	780
13	329	Voluntary	English	Incongruent	Switch	495
13	330	Voluntary	English	Incongruent	Stay	915
13	332	Voluntary	Hindi	Congruent	Switch	1012
13	334	Voluntary	Hindi	Congruent	Switch	680
13	336	Voluntary	English	Incongruent	Stay	747
13	337	Voluntary	English	Incongruent	Switch	958
13	338	Voluntary	Hindi	Congruent	Switch	1176
13	339	Voluntary	Hindi	Congruent	Stay	890
13	341	Voluntary	English	Congruent	Stay	580
13	342	Voluntary	English	Congruent	Stay	1144
13	343	Voluntary	English	Congruent	Stay	1128
13	344	Voluntary	English	Congruent	Stay	1057
13	346	Voluntary	English	Congruent	Stay	512
13	347	Voluntary	Hindi	Incongruent	Switch	1157
13	348	Voluntary	English	Congruent	Stay	1283
13	349	Voluntary	Hindi	Incongruent	Switch	812
13	350	Voluntary	English	Congruent	Stay	507
13	351	Voluntary	Hindi	Incongruent	Stay	997
13	353	Voluntary	English	Congruent	Stay	909
13	354	Voluntary	Hindi	Incongruent	Switch	607
13	356	Voluntary	English	Congruent	Switch	835
13	357	Voluntary	Hindi	Incongruent	Stay	1208
13	358	Voluntary	Hindi	Incongruent	Stay	674
13	360	Voluntary	English	Congruent	Stay	1333
14	201	Cued	English	Congruent	Stay	1062
14	202	Cued	English	Congruent	Switch	861
14	206	Cued	English	Congruent	Switch	733
14	207	Cued	English	Congruent	Stay	708
14	208	Cued	English	Congruent	Switch	997
14	209	Cued	English	Congruent	Stay	598
14	210	Cued	English	Congruent	Stay	569
14	211	Cued	Hindi	Incongruent	Switch	2140
14	212	Cued	Hindi	Incongruent	Switch	784
14	213	Cued	Hindi	Incongruent	Stay	429
14	214	Cued	Hindi	Incongruent	Stay	1291
14	215	Cued	Hindi	Incongruent	Switch	659
14	216	Cued	Hindi	Incongruent	Stay	924
14	217	Cued	Hindi	Incongruent	Stay	665
14	218	Cued	Hindi	Incongruent	Stay	795
14	219	Cued	Hindi	Incongruent	Stay	672
14	220	Cued	Hindi	Incongruent	Switch	678
14	221	Cued	Hindi	Congruent	Stay	755
14	222	Cued	Hindi	Congruent	Stay	1314
14	223	Cued	Hindi	Congruent	Switch	677
14	224	Cued	Hindi	Congruent	Stay	927
14	226	Cued	Hindi	Congruent	Switch	812
14	227	Cued	Hindi	Congruent	Stay	853
14	228	Cued	Hindi	Congruent	Switch	612
14	229	Cued	Hindi	Congruent	Stay	602
14	230	Cued	Hindi	Congruent	Switch	812
14	231	Cued	English	Incongruent	Stay	820
14	233	Cued	English	Incongruent	Stay	991
14	234	Cued	English	Incongruent	Switch	572
14	235	Cued	English	Incongruent	Switch	915
14	236	Cued	English	Incongruent	Stay	1503
14	237	Cued	English	Incongruent	Switch	941
14	238	Cued	English	Incongruent	Switch	1043
14	239	Cued	English	Incongruent	Switch	1440
14	240	Cued	English	Incongruent	Switch	898
14	241	Cued	English	Congruent	Stay	981
14	242	Cued	English	Congruent	Stay	808
14	243	Cued	English	Congruent	Stay	780
14	245	Cued	English	Congruent	Stay	1454
14	247	Cued	English	Congruent	Switch	627
14	248	Cued	English	Congruent	Switch	899
14	250	Cued	English	Congruent	Switch	644
14	251	Cued	Hindi	Incongruent	Switch	1091
14	252	Cued	Hindi	Incongruent	Switch	663
14	253	Cued	Hindi	Incongruent	Switch	741
14	254	Cued	Hindi	Incongruent	Stay	742
14	255	Cued	Hindi	Incongruent	Switch	333
14	256	Cued	Hindi	Incongruent	Stay	950
14	257	Cued	Hindi	Incongruent	Switch	1436
14	258	Cued	Hindi	Incongruent	Switch	1820
14	261	Cued	Hindi	Congruent	Stay	831
14	263	Cued	Hindi	Congruent	Stay	2292
14	264	Cued	Hindi	Congruent	Stay	4097
14	265	Cued	Hindi	Congruent	Switch	582
14	266	Cued	Hindi	Congruent	Switch	1606
14	267	Cued	Hindi	Congruent	Switch	1048
14	268	Cued	Hindi	Congruent	Stay	553
14	269	Cued	Hindi	Congruent	Stay	749
14	270	Cued	Hindi	Congruent	Stay	629
14	273	Cued	English	Incongruent	Stay	530
14	275	Cued	English	Incongruent	Switch	437
14	276	Cued	English	Incongruent	Switch	529
14	277	Cued	English	Incongruent	Stay	994
14	278	Cued	English	Incongruent	Switch	1835
14	279	Cued	English	Incongruent	Switch	2682
14	280	Cued	English	Incongruent	Stay	699
14	281	Voluntary	English	Congruent	Stay	989
14	282	Voluntary	English	Congruent	Switch	876
14	283	Voluntary	English	Congruent	Switch	1404
14	284	Voluntary	English	Congruent	Stay	1189
14	285	Voluntary	English	Congruent	Stay	1088
14	287	Voluntary	English	Congruent	Stay	907
14	288	Voluntary	English	Congruent	Switch	1212
14	289	Voluntary	English	Congruent	Switch	505
14	290	Voluntary	English	Congruent	Stay	2073
14	292	Voluntary	English	Congruent	Switch	981
14	294	Voluntary	English	Congruent	Stay	1504
14	295	Voluntary	English	Congruent	Switch	567
14	296	Voluntary	English	Congruent	Stay	1050
14	297	Voluntary	English	Congruent	Switch	1801
14	298	Voluntary	English	Congruent	Switch	687
14	299	Voluntary	English	Congruent	Stay	1011
14	300	Voluntary	English	Congruent	Stay	872
14	301	Voluntary	Hindi	Congruent	Stay	1370
14	302	Voluntary	Hindi	Congruent	Switch	1073
14	303	Voluntary	Hindi	Congruent	Switch	1008
14	304	Voluntary	Hindi	Congruent	Stay	688
14	305	Voluntary	Hindi	Congruent	Switch	1006
14	306	Voluntary	Hindi	Congruent	Stay	824
14	307	Voluntary	Hindi	Congruent	Stay	744
14	308	Voluntary	Hindi	Congruent	Switch	1097
14	310	Voluntary	Hindi	Congruent	Stay	979
14	311	Voluntary	Hindi	Congruent	Stay	670
14	312	Voluntary	Hindi	Congruent	Stay	1077
14	313	Voluntary	Hindi	Congruent	Switch	714
14	314	Voluntary	Hindi	Congruent	Stay	779
14	317	Voluntary	Hindi	Congruent	Switch	960
14	318	Voluntary	Hindi	Congruent	Stay	756
14	319	Voluntary	Hindi	Congruent	Stay	909
14	320	Voluntary	Hindi	Congruent	Switch	1554
14	321	Voluntary	English	Congruent	Stay	1066
14	324	Voluntary	English	Congruent	Stay	1132
14	326	Voluntary	English	Congruent	Switch	1097
14	327	Voluntary	English	Congruent	Stay	1470
14	328	Voluntary	English	Congruent	Switch	839
14	329	Voluntary	English	NA	Switch	793
14	330	Voluntary	English	Congruent	Stay	752
14	332	Voluntary	English	Congruent	Switch	901
14	333	Voluntary	English	Congruent	Switch	953
14	334	Voluntary	English	Congruent	Switch	591
14	335	Voluntary	English	Congruent	Switch	963
14	336	Voluntary	English	Congruent	Switch	954
14	337	Voluntary	English	Congruent	Switch	908
14	338	Voluntary	English	Congruent	Switch	1250
14	339	Voluntary	Hindi	Incongruent	Switch	2281
14	340	Voluntary	English	Congruent	Stay	926
14	341	Voluntary	Hindi	Congruent	Stay	959
14	342	Voluntary	Hindi	Congruent	Switch	1415
14	343	Voluntary	Hindi	Congruent	Stay	448
14	344	Voluntary	Hindi	Congruent	Stay	1249
14	345	Voluntary	Hindi	Congruent	Stay	1323
14	346	Voluntary	Hindi	Congruent	Switch	928
14	347	Voluntary	Hindi	Congruent	Switch	938
14	348	Voluntary	Hindi	Congruent	Switch	831
14	350	Voluntary	Hindi	Congruent	Switch	1109
14	351	Voluntary	Hindi	Congruent	Stay	604
14	352	Voluntary	Hindi	Congruent	Switch	658
14	353	Voluntary	Hindi	Congruent	Stay	731
14	354	Voluntary	Hindi	Congruent	Stay	608
14	355	Voluntary	Hindi	Congruent	Switch	1157
14	356	Voluntary	Hindi	Congruent	Switch	1108
14	357	Voluntary	Hindi	Congruent	Switch	892
14	358	Voluntary	Hindi	Congruent	Switch	773
14	359	Voluntary	Hindi	Congruent	Stay	939
15	201	Cued	English	Congruent	Stay	771
15	203	Cued	English	Congruent	Stay	308
15	204	Cued	English	Congruent	Switch	524
15	206	Cued	English	Congruent	Switch	672
15	207	Cued	English	Congruent	Stay	580
15	209	Cued	English	Congruent	Switch	592
15	211	Cued	Hindi	Incongruent	Switch	981
15	212	Cued	Hindi	Incongruent	Stay	875
15	213	Cued	Hindi	Incongruent	Switch	781
15	216	Cued	Hindi	Incongruent	Switch	299
15	217	Cued	Hindi	Incongruent	Stay	728
15	221	Cued	Hindi	Congruent	Switch	884
15	222	Cued	Hindi	Congruent	Switch	967
15	223	Cued	Hindi	Congruent	Switch	767
15	226	Cued	Hindi	Congruent	Stay	1289
15	227	Cued	Hindi	Congruent	Switch	502
15	228	Cued	Hindi	Congruent	Switch	1005
15	229	Cued	Hindi	Congruent	Switch	599
15	230	Cued	Hindi	Congruent	Stay	759
15	231	Cued	English	Incongruent	Switch	642
15	232	Cued	English	Incongruent	Stay	557
15	234	Cued	English	Incongruent	Stay	524
15	236	Cued	English	Incongruent	Stay	970
15	237	Cued	English	Incongruent	Stay	282
15	238	Cued	English	Incongruent	Switch	492
15	240	Cued	English	Incongruent	Switch	572
15	241	Cued	English	Congruent	Stay	517
15	243	Cued	English	Congruent	Stay	336
15	245	Cued	English	Congruent	Switch	588
15	246	Cued	English	Congruent	Stay	833
15	247	Cued	English	Congruent	Switch	634
15	248	Cued	English	Congruent	Switch	722
15	250	Cued	English	Congruent	Stay	697
15	262	Cued	Hindi	Congruent	Switch	1078
15	263	Cued	Hindi	Congruent	Stay	571
15	267	Cued	Hindi	Congruent	Switch	550
15	268	Cued	Hindi	Congruent	Switch	785
15	270	Cued	Hindi	Congruent	Switch	291
15	275	Cued	English	Incongruent	Switch	268
15	283	Voluntary	English	Congruent	Switch	551
15	285	Voluntary	English	Congruent	Switch	680
15	286	Voluntary	English	Congruent	Stay	718
15	288	Voluntary	Hindi	Incongruent	Switch	530
15	289	Voluntary	English	Congruent	Stay	594
15	292	Voluntary	English	Congruent	Stay	290
15	294	Voluntary	English	Congruent	Switch	769
15	295	Voluntary	English	Congruent	Switch	732
15	296	Voluntary	English	Congruent	Switch	376
15	297	Voluntary	English	Congruent	Stay	432
15	298	Voluntary	English	Congruent	Switch	574
15	299	Voluntary	English	Congruent	Switch	532
15	301	Voluntary	English	Incongruent	Stay	545
15	303	Voluntary	Hindi	Congruent	Stay	1098
15	308	Voluntary	English	Incongruent	Switch	941
15	309	Voluntary	Hindi	Congruent	Stay	877
15	310	Voluntary	Hindi	Congruent	Switch	1197
15	311	Voluntary	Hindi	Congruent	Stay	793
15	312	Voluntary	Hindi	Congruent	Switch	610
15	314	Voluntary	Hindi	Congruent	Switch	762
15	315	Voluntary	Hindi	Congruent	Stay	596
15	316	Voluntary	Hindi	Congruent	Switch	485
15	318	Voluntary	English	Incongruent	Stay	383
15	319	Voluntary	Hindi	Congruent	Switch	715
15	323	Voluntary	English	Congruent	Switch	588
15	326	Voluntary	English	Congruent	Switch	635
15	327	Voluntary	English	Congruent	Stay	1446
15	329	Voluntary	English	Congruent	Stay	624
15	330	Voluntary	English	Congruent	Stay	1154
15	331	Voluntary	English	Congruent	Stay	2144
15	338	Voluntary	English	Congruent	Stay	667
15	339	Voluntary	English	Congruent	Switch	971
15	345	Voluntary	Hindi	Congruent	Switch	430
15	355	Voluntary	English	Incongruent	Switch	396
15	356	Voluntary	Hindi	Congruent	Switch	577
15	357	Voluntary	English	Incongruent	Stay	775
15	358	Voluntary	Hindi	Congruent	Stay	721
15	360	Voluntary	English	Incongruent	Stay	478
16	201	Cued	English	Congruent	Switch	824
16	202	Cued	English	Congruent	Switch	527
16	203	Cued	English	Congruent	Switch	608
16	204	Cued	English	Congruent	Switch	1093
16	205	Cued	English	Congruent	Switch	521
16	206	Cued	English	Congruent	Stay	785
16	213	Cued	Hindi	Incongruent	Stay	781
16	216	Cued	Hindi	Incongruent	Stay	508
16	217	Cued	Hindi	Incongruent	Switch	680
16	218	Cued	Hindi	Incongruent	Stay	660
16	220	Cued	Hindi	Incongruent	Stay	607
16	221	Cued	Hindi	Congruent	Switch	894
16	222	Cued	Hindi	Congruent	Switch	1115
16	224	Cued	Hindi	Congruent	Stay	839
16	225	Cued	Hindi	Congruent	Switch	544
16	226	Cued	Hindi	Congruent	Switch	979
16	227	Cued	Hindi	Congruent	Switch	1117
16	228	Cued	Hindi	Congruent	Stay	294
16	229	Cued	Hindi	Congruent	Switch	366
16	231	Cued	English	Incongruent	Stay	974
16	232	Cued	English	Incongruent	Switch	603
16	234	Cued	English	Incongruent	Switch	1033
16	235	Cued	English	Incongruent	Switch	1170
16	237	Cued	English	Incongruent	Stay	1767
16	238	Cued	English	Incongruent	Switch	287
16	239	Cued	English	Incongruent	Switch	680
16	240	Cued	English	Incongruent	Stay	610
16	242	Cued	English	Congruent	Switch	872
16	243	Cued	English	Congruent	Stay	467
16	244	Cued	English	Congruent	Stay	837
16	246	Cued	English	Congruent	Stay	881
16	247	Cued	English	Congruent	Switch	251
16	248	Cued	English	Congruent	Stay	1069
16	250	Cued	English	Congruent	Switch	1184
16	252	Cued	Hindi	Incongruent	Switch	1184
16	253	Cued	Hindi	Incongruent	Stay	259
16	254	Cued	Hindi	Incongruent	Switch	294
16	255	Cued	Hindi	Incongruent	Switch	398
16	256	Cued	Hindi	Incongruent	Stay	1090
16	257	Cued	Hindi	Incongruent	Stay	993
16	258	Cued	Hindi	Incongruent	Stay	445
16	259	Cued	Hindi	Incongruent	Stay	1817
16	260	Cued	Hindi	Incongruent	Stay	1325
16	263	Cued	Hindi	Congruent	Stay	1902
16	266	Cued	Hindi	Congruent	Switch	291
16	267	Cued	Hindi	Congruent	Stay	830
16	268	Cued	Hindi	Congruent	Stay	332
16	270	Cued	Hindi	Congruent	Stay	947
16	271	Cued	English	Incongruent	Stay	1613
16	272	Cued	English	Incongruent	Stay	1132
16	273	Cued	English	Incongruent	Stay	263
16	275	Cued	English	Incongruent	Switch	385
16	279	Cued	English	Incongruent	Stay	858
16	281	Voluntary	Hindi	Incongruent	Stay	731
16	282	Voluntary	Hindi	Incongruent	Stay	618
16	283	Voluntary	Hindi	Incongruent	Stay	977
16	284	Voluntary	Hindi	Incongruent	Stay	667
16	285	Voluntary	Hindi	Incongruent	Stay	571
16	286	Voluntary	English	Congruent	Stay	1036
16	288	Voluntary	Hindi	Incongruent	Stay	678
16	289	Voluntary	Hindi	Incongruent	Stay	339
16	290	Voluntary	English	Congruent	Stay	1054
16	292	Voluntary	English	Congruent	Switch	877
16	293	Voluntary	English	Congruent	Switch	842
16	294	Voluntary	Hindi	Incongruent	Stay	697
16	295	Voluntary	English	Congruent	Switch	762
16	296	Voluntary	Hindi	Incongruent	Switch	315
16	298	Voluntary	Hindi	Incongruent	Switch	358
16	300	Voluntary	English	Congruent	Stay	836
16	301	Voluntary	English	Incongruent	Stay	300
16	303	Voluntary	Hindi	Congruent	Stay	985
16	304	Voluntary	Hindi	Congruent	Switch	1085
16	307	Voluntary	English	Incongruent	Switch	394
16	308	Voluntary	English	Incongruent	Stay	1280
16	310	Voluntary	Hindi	Congruent	Switch	911
16	311	Voluntary	English	Incongruent	Stay	942
16	313	Voluntary	English	Incongruent	Stay	746
16	315	Voluntary	Hindi	Congruent	Switch	795
16	317	Voluntary	Hindi	Congruent	Switch	998
16	318	Voluntary	Hindi	Congruent	Stay	698
16	319	Voluntary	Hindi	Congruent	Stay	755
16	322	Voluntary	Hindi	Incongruent	Stay	615
16	323	Voluntary	Hindi	Incongruent	Stay	686
16	324	Voluntary	Hindi	Incongruent	Switch	582
16	325	Voluntary	English	Congruent	Switch	1338
16	326	Voluntary	Hindi	Incongruent	Switch	1405
16	329	Voluntary	Hindi	Incongruent	Stay	980
16	330	Voluntary	English	Congruent	Switch	791
16	331	Voluntary	English	Congruent	Stay	1667
16	332	Voluntary	Hindi	Incongruent	Stay	312
16	333	Voluntary	Hindi	Incongruent	Switch	802
16	334	Voluntary	Hindi	Incongruent	Stay	753
16	335	Voluntary	Hindi	Incongruent	Stay	290
16	336	Voluntary	Hindi	Incongruent	Switch	861
16	337	Voluntary	English	Congruent	Stay	305
16	338	Voluntary	English	Congruent	Stay	792
16	339	Voluntary	Hindi	Incongruent	Stay	456
16	341	Voluntary	Hindi	Congruent	Stay	272
16	342	Voluntary	English	Incongruent	Stay	1211
16	344	Voluntary	English	Incongruent	Stay	1126
16	345	Voluntary	English	Incongruent	Stay	845
16	346	Voluntary	English	Incongruent	Switch	359
16	347	Voluntary	English	Incongruent	Switch	900
16	348	Voluntary	English	Incongruent	Switch	910
16	349	Voluntary	Hindi	Congruent	Stay	817
16	350	Voluntary	English	Incongruent	Stay	1046
16	351	Voluntary	English	Incongruent	Stay	1268
16	353	Voluntary	Hindi	Congruent	Switch	306
16	356	Voluntary	English	Incongruent	Stay	752
16	357	Voluntary	English	Incongruent	Stay	989
16	358	Voluntary	Hindi	Congruent	Switch	745
16	359	Voluntary	English	Incongruent	Stay	953
16	360	Voluntary	English	Incongruent	Stay	835
17	201	Cued	English	Congruent	Stay	438
17	202	Cued	English	Congruent	Switch	1501
17	204	Cued	English	Congruent	Switch	1094
17	205	Cued	English	Congruent	Switch	798
17	207	Cued	English	Congruent	Stay	1014
17	208	Cued	English	Congruent	Stay	1174
17	209	Cued	English	Congruent	Stay	380
17	211	Cued	Hindi	Incongruent	Switch	865
17	212	Cued	Hindi	Incongruent	Stay	851
17	214	Cued	Hindi	Incongruent	Switch	935
17	215	Cued	Hindi	Incongruent	Stay	637
17	217	Cued	Hindi	Incongruent	Switch	419
17	218	Cued	Hindi	Incongruent	Stay	902
17	220	Cued	Hindi	Incongruent	Stay	379
17	221	Cued	Hindi	Congruent	Stay	539
17	223	Cued	Hindi	Congruent	Stay	276
17	224	Cued	Hindi	Congruent	Stay	857
17	225	Cued	Hindi	Congruent	Switch	1511
17	226	Cued	Hindi	Congruent	Switch	3148
17	228	Cued	Hindi	Congruent	Stay	806
17	229	Cued	Hindi	Congruent	Switch	712
17	230	Cued	Hindi	Congruent	Switch	791
17	231	Cued	English	Incongruent	Switch	908
17	233	Cued	English	Incongruent	Switch	801
17	235	Cued	English	Incongruent	Switch	1259
17	242	Cued	English	Congruent	Switch	1443
17	245	Cued	English	Congruent	Switch	2260
17	248	Cued	English	Congruent	Stay	1608
17	249	Cued	English	Congruent	Switch	1202
17	251	Cued	Hindi	Incongruent	Switch	755
17	254	Cued	Hindi	Incongruent	Switch	759
17	255	Cued	Hindi	Incongruent	Stay	1927
17	256	Cued	Hindi	Incongruent	Stay	823
17	257	Cued	Hindi	Incongruent	Switch	574
17	261	Cued	Hindi	Congruent	Stay	442
17	262	Cued	Hindi	Congruent	Switch	1102
17	263	Cued	Hindi	Congruent	Stay	302
17	264	Cued	Hindi	Congruent	Switch	678
17	266	Cued	English	Congruent	Stay	547
17	267	Cued	Hindi	Congruent	Stay	399
17	268	Cued	Hindi	Congruent	Stay	1066
17	269	Cued	Hindi	Congruent	Switch	804
17	270	Cued	Hindi	Congruent	Stay	460
17	273	Cued	English	Incongruent	Switch	1132
17	274	Cued	English	Incongruent	Stay	1386
17	276	Cued	English	Incongruent	Stay	1195
17	277	Cued	English	Incongruent	Stay	3795
17	278	Cued	English	Incongruent	Stay	642
17	280	Cued	English	Incongruent	Stay	981
17	282	Voluntary	Hindi	Incongruent	Stay	538
17	283	Voluntary	English	Congruent	Stay	700
17	287	Voluntary	Hindi	Incongruent	Switch	693
17	290	Voluntary	Hindi	Incongruent	Stay	1315
17	293	Voluntary	Hindi	Incongruent	Stay	526
17	295	Voluntary	English	Congruent	Switch	5000
17	296	Voluntary	Hindi	Incongruent	Stay	659
17	297	Voluntary	English	Congruent	Stay	681
17	298	Voluntary	English	Congruent	Switch	868
17	301	Voluntary	English	Incongruent	Stay	398
17	303	Voluntary	Hindi	Congruent	Switch	571
17	305	Voluntary	Hindi	Congruent	Stay	708
17	307	Voluntary	English	Incongruent	Stay	689
17	309	Voluntary	English	Incongruent	Switch	1025
17	310	Voluntary	Hindi	Congruent	Switch	702
17	314	Voluntary	English	Congruent	Switch	509
17	315	Voluntary	Hindi	Congruent	Stay	381
17	319	Voluntary	Hindi	Congruent	Stay	844
17	322	Voluntary	English	Congruent	Stay	795
17	325	Voluntary	English	Congruent	Stay	1033
17	329	Voluntary	English	Congruent	Stay	603
17	331	Voluntary	English	Congruent	Stay	678
17	332	Voluntary	English	Congruent	Stay	954
17	334	Voluntary	English	Congruent	Stay	652
17	335	Voluntary	English	Congruent	Switch	543
17	336	Voluntary	Hindi	Incongruent	Stay	1210
17	338	Voluntary	English	Congruent	Stay	453
17	342	Voluntary	Hindi	Congruent	Stay	737
17	343	Voluntary	Hindi	Congruent	Stay	699
17	344	Voluntary	Hindi	Congruent	Stay	1202
17	347	Voluntary	English	Incongruent	Switch	570
17	351	Voluntary	English	Incongruent	Stay	277
17	352	Voluntary	Hindi	Congruent	Stay	588
17	354	Voluntary	Hindi	Congruent	Switch	875
17	355	Voluntary	Hindi	Congruent	Stay	690
17	356	Voluntary	Hindi	Congruent	Switch	604
17	358	Voluntary	Hindi	Congruent	Stay	676
18	201	Cued	Hindi	Congruent	Switch	1312
18	202	Cued	Hindi	Congruent	Switch	524
18	203	Cued	Hindi	Congruent	Stay	586
18	210	Cued	Hindi	Congruent	Switch	501
18	211	Cued	English	Incongruent	Switch	901
18	213	Cued	English	Incongruent	Switch	319
18	214	Cued	English	Incongruent	Switch	830
18	216	Cued	English	Incongruent	Switch	422
18	217	Cued	English	Incongruent	Stay	656
18	232	Cued	Hindi	Incongruent	Stay	605
18	234	Cued	Hindi	Incongruent	Stay	1512
18	235	Cued	Hindi	Incongruent	Switch	382
18	238	Cued	Hindi	Incongruent	Stay	693
18	239	Cued	Hindi	Incongruent	Stay	1286
18	241	Cued	Hindi	Congruent	Stay	271
18	250	Cued	Hindi	Congruent	Stay	712
18	267	Cued	English	Congruent	Stay	625
18	270	Cued	English	Congruent	Stay	708
18	274	Cued	Hindi	Incongruent	Stay	504
18	275	Cued	Hindi	Incongruent	Stay	389
18	276	Cued	Hindi	Incongruent	Stay	294
18	277	Cued	Hindi	Incongruent	Stay	613
18	278	Cued	Hindi	Incongruent	Stay	625
18	279	Cued	Hindi	Incongruent	Stay	362
18	284	Voluntary	Hindi	Congruent	Switch	909
18	285	Voluntary	Hindi	Congruent	Switch	822
18	287	Voluntary	English	Incongruent	Stay	648
18	288	Voluntary	English	Incongruent	Stay	684
18	291	Voluntary	Hindi	Congruent	Switch	687
18	292	Voluntary	English	Incongruent	Stay	1078
18	293	Voluntary	English	Incongruent	Stay	354
18	297	Voluntary	English	Incongruent	Stay	570
18	298	Voluntary	English	Incongruent	Stay	652
18	300	Voluntary	English	Incongruent	Stay	425
18	301	Voluntary	English	Congruent	Stay	676
18	303	Voluntary	Hindi	Incongruent	Switch	715
18	304	Voluntary	English	Congruent	Stay	702
18	307	Voluntary	English	Congruent	Stay	652
18	308	Voluntary	English	Congruent	Switch	929
18	309	Voluntary	English	Congruent	Stay	1078
18	310	Voluntary	English	Congruent	Stay	817
18	311	Voluntary	English	Congruent	Stay	1073
18	312	Voluntary	English	Congruent	Stay	946
18	314	Voluntary	English	Congruent	Stay	648
18	316	Voluntary	English	Congruent	Stay	919
18	317	Voluntary	Hindi	Incongruent	Stay	515
18	318	Voluntary	English	Congruent	Switch	860
18	319	Voluntary	English	Congruent	Stay	623
18	322	Voluntary	English	Incongruent	Switch	339
18	323	Voluntary	Hindi	Congruent	Switch	802
18	325	Voluntary	English	Incongruent	Switch	265
18	326	Voluntary	English	Incongruent	Stay	349
18	327	Voluntary	Hindi	Congruent	Switch	944
18	329	Voluntary	English	Incongruent	Stay	618
18	333	Voluntary	English	Incongruent	Stay	421
18	334	Voluntary	English	Incongruent	Stay	518
18	335	Voluntary	Hindi	Congruent	Stay	913
18	339	Voluntary	Hindi	Congruent	Stay	429
18	340	Voluntary	Hindi	Congruent	Stay	540
18	341	Voluntary	Hindi	Incongruent	Switch	573
18	342	Voluntary	English	Congruent	Stay	876
18	343	Voluntary	English	Congruent	Stay	294
18	346	Voluntary	Hindi	Incongruent	Stay	463
18	348	Voluntary	Hindi	Incongruent	Switch	892
18	349	Voluntary	Hindi	Incongruent	Stay	941
18	351	Voluntary	Hindi	Incongruent	Stay	738
18	354	Voluntary	Hindi	Incongruent	Switch	1080
18	356	Voluntary	English	Congruent	Stay	675
18	357	Voluntary	English	Congruent	Stay	1166
19	202	Cued	English	Congruent	Switch	307
19	204	Cued	English	Congruent	Switch	806
19	210	Cued	English	Congruent	Stay	960
19	213	Cued	Hindi	Incongruent	Switch	266
19	215	Cued	Hindi	Incongruent	Switch	687
19	221	Cued	Hindi	Congruent	Switch	551
19	222	Cued	Hindi	Congruent	Switch	710
19	223	Cued	Hindi	Congruent	Stay	513
19	224	Cued	Hindi	Congruent	Switch	269
19	226	Cued	Hindi	Congruent	Stay	1602
19	227	Cued	Hindi	Congruent	Switch	747
19	228	Cued	Hindi	Congruent	Stay	707
19	229	Cued	Hindi	Congruent	Switch	857
19	231	Cued	English	Incongruent	Switch	951
19	232	Cued	English	Incongruent	Switch	1057
19	233	Cued	English	Incongruent	Stay	746
19	234	Cued	English	Incongruent	Stay	2073
19	235	Cued	English	Incongruent	Stay	417
19	238	Cued	English	Incongruent	Stay	727
19	241	Cued	English	Congruent	Stay	817
19	243	Cued	English	Congruent	Stay	1444
19	244	Cued	English	Congruent	Switch	1021
19	249	Cued	English	Congruent	Switch	1745
19	250	Cued	English	Congruent	Switch	771
19	252	Cued	Hindi	Incongruent	Switch	500
19	254	Cued	Hindi	Incongruent	Stay	690
19	255	Cued	Hindi	Incongruent	Switch	1061
19	257	Cued	Hindi	Incongruent	Stay	901
19	260	Cued	Hindi	Incongruent	Switch	1672
19	262	Cued	Hindi	Congruent	Switch	1005
19	263	Cued	Hindi	Congruent	Switch	720
19	266	Cued	Hindi	Congruent	Stay	847
19	267	Cued	Hindi	Congruent	Stay	703
19	268	Cued	Hindi	Congruent	Switch	834
19	271	Cued	English	Incongruent	Switch	1388
19	274	Cued	English	Incongruent	Switch	487
19	276	Cued	English	Incongruent	Stay	732
19	278	Cued	English	Incongruent	Switch	910
19	283	Voluntary	English	Congruent	Switch	1058
19	284	Voluntary	English	Congruent	Stay	990
19	286	Voluntary	Hindi	Incongruent	Switch	920
19	288	Voluntary	English	Congruent	Switch	1564
19	291	Voluntary	Hindi	Incongruent	Switch	539
19	292	Voluntary	English	Congruent	Stay	801
19	293	Voluntary	English	Congruent	Stay	1538
19	294	Voluntary	Hindi	Incongruent	Switch	687
19	296	Voluntary	Hindi	Incongruent	Switch	1729
19	297	Voluntary	Hindi	Incongruent	Stay	676
19	298	Voluntary	Hindi	Incongruent	Switch	901
19	299	Voluntary	English	Congruent	Stay	494
19	302	Voluntary	English	Incongruent	Stay	618
19	303	Voluntary	English	Incongruent	Stay	1965
19	305	Voluntary	Hindi	Congruent	Stay	1133
19	307	Voluntary	English	Incongruent	Switch	1905
19	311	Voluntary	Hindi	Congruent	Switch	383
19	312	Voluntary	English	Incongruent	Switch	2127
19	313	Voluntary	English	Incongruent	Stay	466
19	315	Voluntary	Hindi	Congruent	Switch	468
19	320	Voluntary	English	Incongruent	Switch	751
19	322	Voluntary	English	Congruent	Switch	347
19	323	Voluntary	English	Congruent	Switch	786
19	325	Voluntary	Hindi	Incongruent	Switch	563
19	326	Voluntary	Hindi	Incongruent	Switch	817
19	327	Voluntary	Hindi	Incongruent	Stay	1374
19	328	Voluntary	Hindi	Incongruent	Switch	293
19	329	Voluntary	English	Congruent	Switch	345
19	330	Voluntary	English	Congruent	Switch	481
19	333	Voluntary	English	Congruent	Stay	1014
19	334	Voluntary	English	Congruent	Stay	337
19	335	Voluntary	English	Congruent	Switch	267
19	338	Voluntary	Hindi	Incongruent	Stay	618
19	341	Voluntary	English	Incongruent	Stay	341
19	342	Voluntary	English	Congruent	Switch	1096
19	344	Voluntary	Hindi	Congruent	Stay	1254
19	345	Voluntary	Hindi	Congruent	Switch	290
19	346	Voluntary	English	Incongruent	Switch	663
19	348	Voluntary	Hindi	Congruent	Stay	1721
19	350	Voluntary	Hindi	Congruent	Switch	655
19	352	Voluntary	Hindi	Congruent	Stay	801
19	358	Voluntary	English	Incongruent	Stay	257
20	201	Cued	English	Congruent	Stay	1092
20	205	Cued	English	Congruent	Stay	291
20	206	Cued	English	Congruent	Switch	1198
20	207	Cued	English	Congruent	Stay	912
20	208	Cued	English	Congruent	Switch	1093
20	209	Cued	English	Congruent	Switch	751
20	210	Cued	English	Congruent	Stay	1025
20	213	Cued	Hindi	Incongruent	Switch	1359
20	214	Cued	Hindi	Incongruent	Switch	1210
20	215	Cued	Hindi	Incongruent	Switch	804
20	217	Cued	Hindi	Incongruent	Switch	2124
20	218	Cued	Hindi	Incongruent	Switch	1958
20	220	Cued	Hindi	Incongruent	Switch	1010
20	221	Cued	Hindi	Congruent	Stay	1253
20	222	Cued	Hindi	Congruent	Stay	999
20	223	Cued	Hindi	Congruent	Stay	888
20	224	Cued	Hindi	Congruent	Stay	1358
20	226	Cued	Hindi	Congruent	Switch	1942
20	227	Cued	Hindi	Congruent	Stay	928
20	228	Cued	Hindi	Congruent	Switch	812
20	229	Cued	Hindi	Congruent	Switch	964
20	230	Cued	Hindi	Congruent	Switch	1270
20	231	Cued	English	Incongruent	Stay	1494
20	232	Cued	English	Incongruent	Switch	723
20	233	Cued	English	Incongruent	Stay	1167
20	234	Cued	English	Incongruent	Switch	994
20	236	Cued	English	Incongruent	Stay	1328
20	237	Cued	English	Incongruent	Switch	1079
20	238	Cued	English	Incongruent	Switch	776
20	239	Cued	English	Incongruent	Stay	1358
20	240	Cued	English	Incongruent	Stay	874
20	241	Cued	English	Congruent	Stay	1794
20	242	Cued	English	Congruent	Switch	811
20	243	Cued	English	Congruent	Stay	1406
20	248	Cued	English	Congruent	Switch	823
20	249	Cued	English	Congruent	Switch	755
20	250	Cued	English	Congruent	Switch	920
20	251	Cued	Hindi	Incongruent	Stay	2168
20	253	Cued	Hindi	Incongruent	Switch	941
20	254	Cued	Hindi	Incongruent	Stay	774
20	255	Cued	Hindi	Incongruent	Stay	735
20	256	Cued	Hindi	Incongruent	Stay	732
20	259	Cued	Hindi	Incongruent	Switch	1090
20	262	Cued	Hindi	Congruent	Switch	1939
20	263	Cued	Hindi	Congruent	Switch	1028
20	265	Cued	Hindi	Congruent	Switch	1077
20	266	Cued	Hindi	Congruent	Switch	937
20	267	Cued	Hindi	Congruent	Stay	773
20	270	Cued	Hindi	Congruent	Switch	671
20	273	Cued	English	Incongruent	Stay	740
20	275	Cued	English	Incongruent	Stay	1333
20	276	Cued	English	Incongruent	Switch	856
20	277	Cued	English	Incongruent	Stay	975
20	278	Cued	English	Incongruent	Switch	880
20	281	Voluntary	English	Congruent	Switch	620
20	282	Voluntary	English	Congruent	Stay	659
20	283	Voluntary	English	Congruent	Stay	724
20	284	Voluntary	Hindi	Incongruent	Switch	638
20	285	Voluntary	English	Congruent	Stay	708
20	286	Voluntary	English	Congruent	Switch	891
20	287	Voluntary	Hindi	Incongruent	Stay	660
20	288	Voluntary	English	Congruent	Stay	901
20	289	Voluntary	English	Congruent	Stay	1102
20	290	Voluntary	Hindi	Incongruent	Switch	986
20	291	Voluntary	Hindi	Incongruent	Switch	585
20	292	Voluntary	English	Congruent	Switch	660
20	293	Voluntary	English	Congruent	Stay	1140
20	294	Voluntary	Hindi	Incongruent	Stay	683
20	295	Voluntary	English	Congruent	Switch	704
20	296	Voluntary	English	Congruent	Stay	2128
20	299	Voluntary	English	Congruent	Stay	726
20	300	Voluntary	English	Congruent	Stay	756
20	301	Voluntary	Hindi	Congruent	Switch	699
20	302	Voluntary	English	Incongruent	Switch	1054
20	303	Voluntary	English	Incongruent	Switch	997
20	304	Voluntary	English	Incongruent	Stay	1230
20	306	Voluntary	English	Incongruent	Stay	360
20	307	Voluntary	English	Incongruent	Stay	683
20	308	Voluntary	English	Incongruent	Stay	840
20	309	Voluntary	English	Incongruent	Stay	748
20	311	Voluntary	Hindi	Congruent	Switch	712
20	312	Voluntary	Hindi	Congruent	Switch	1221
20	313	Voluntary	English	Incongruent	Stay	704
20	315	Voluntary	Hindi	Congruent	Switch	1282
20	316	Voluntary	English	Incongruent	Stay	928
20	317	Voluntary	Hindi	Congruent	Stay	620
20	318	Voluntary	English	Congruent	Switch	956
20	319	Voluntary	English	Incongruent	Stay	698
20	320	Voluntary	English	Incongruent	Stay	1286
20	321	Voluntary	English	Congruent	Switch	767
20	322	Voluntary	English	Congruent	Stay	450
20	323	Voluntary	Hindi	Incongruent	Switch	808
20	324	Voluntary	English	Congruent	Stay	755
20	325	Voluntary	English	Congruent	Switch	873
20	326	Voluntary	English	Congruent	Stay	785
20	328	Voluntary	English	Congruent	Switch	629
20	329	Voluntary	English	Congruent	Switch	607
20	330	Voluntary	English	Congruent	Switch	752
20	331	Voluntary	English	Congruent	Stay	1223
20	333	Voluntary	English	Congruent	Switch	867
20	334	Voluntary	English	Congruent	Stay	764
20	335	Voluntary	English	Congruent	Stay	1620
20	336	Voluntary	Hindi	Incongruent	Switch	1120
20	337	Voluntary	Hindi	Incongruent	Switch	2434
20	338	Voluntary	Hindi	Incongruent	Switch	613
20	339	Voluntary	English	Congruent	Stay	1125
20	340	Voluntary	English	Congruent	Stay	662
20	341	Voluntary	English	Incongruent	Stay	855
20	342	Voluntary	English	Incongruent	Switch	1237
20	343	Voluntary	English	Incongruent	Stay	1392
20	344	Voluntary	English	Incongruent	Stay	1330
20	346	Voluntary	English	Incongruent	Stay	747
20	347	Voluntary	English	Incongruent	Stay	736
20	348	Voluntary	Hindi	Congruent	Stay	1200
20	349	Voluntary	Hindi	Congruent	Switch	1226
20	350	Voluntary	English	Incongruent	Stay	770
20	351	Voluntary	English	Incongruent	Switch	840
20	352	Voluntary	English	Incongruent	Stay	1462
20	353	Voluntary	Hindi	Congruent	Switch	1098
20	354	Voluntary	Hindi	Congruent	Stay	775
20	355	Voluntary	Hindi	Congruent	Switch	1307
20	356	Voluntary	Hindi	Congruent	Stay	636
20	357	Voluntary	Hindi	Congruent	Switch	1291
20	358	Voluntary	English	Incongruent	Stay	736
20	359	Voluntary	Hindi	Congruent	Stay	1291
20	360	Voluntary	English	Incongruent	Stay	873
21	203	Cued	Hindi	Congruent	Switch	1384
21	204	Cued	Hindi	Congruent	Stay	647
21	208	Cued	Hindi	Congruent	Switch	1194
21	211	Cued	English	Incongruent	Stay	944
21	212	Cued	English	Incongruent	Switch	740
21	214	Cued	English	Incongruent	Stay	883
21	217	Cued	English	Incongruent	Stay	1051
21	221	Cued	English	Congruent	Switch	945
21	224	Cued	English	Congruent	Stay	2921
21	226	Cued	English	Congruent	Stay	686
21	227	Cued	English	Congruent	Switch	725
21	228	Cued	English	Congruent	Switch	302
21	230	Cued	English	Congruent	Switch	740
21	233	Cued	Hindi	Incongruent	Switch	851
21	235	Cued	Hindi	Incongruent	Stay	281
[truncated: 647 more rows]

## Sheet: Accuracy
sub	item	trial	congruency	language	accuracy	Block
1	201	Stay	c	Hindi	Correct	Cued
1	202	Stay	c	Hindi	Correct	Cued
1	203	Stay	c	Hindi	Correct	Cued
1	205	Switch	c	Hindi	Correct	Cued
1	206	Switch	c	Hindi	Incorrect	Cued
1	207	Stay	c	Hindi	Incorrect	Cued
1	208	Stay	c	Hindi	Correct	Cued
1	211	Switch	IC	English	Correct	Cued
1	212	Switch	IC	English	Correct	Cued
1	213	Switch	IC	English	Incorrect	Cued
1	214	Switch	IC	English	Incorrect	Cued
1	215	Switch	IC	English	Incorrect	Cued
1	216	Stay	IC	English	Correct	Cued
1	217	Stay	IC	English	Correct	Cued
1	218	Stay	IC	English	Correct	Cued
1	219	Stay	IC	English	Correct	Cued
1	220	Switch	IC	English	Correct	Cued
1	221	Stay	c	English	Correct	Cued
1	223	Switch	c	English	Correct	Cued
1	226	Switch	c	English	Correct	Cued
1	227	Switch	c	English	Correct	Cued
1	228	Switch	c	English	Correct	Cued
1	230	Stay	c	English	Correct	Cued
1	231	Switch	IC	Hindi	Correct	Cued
1	232	Stay	IC	Hindi	Correct	Cued
1	235	Stay	IC	Hindi	Incorrect	Cued
1	238	Stay	IC	Hindi	Correct	Cued
1	239	Stay	IC	Hindi	Correct	Cued
1	241	Switch	c	Hindi	Incorrect	Cued
1	242	Stay	c	Hindi	Correct	Cued
1	244	Switch	c	Hindi	Correct	Cued
1	245	Switch	c	Hindi	Correct	Cued
1	249	Stay	c	Hindi	Incorrect	Cued
1	251	Switch	IC	English	Incorrect	Cued
1	253	Switch	IC	English	Correct	Cued
1	254	Stay	IC	English	Correct	Cued
1	257	Stay	IC	English	Incorrect	Cued
1	258	Stay	IC	English	Correct	Cued
1	259	Stay	IC	English	Correct	Cued
1	260	Stay	IC	English	Correct	Cued
1	261	Stay	c	English	Correct	Cued
1	262	Switch	c	English	Correct	Cued
1	263	Stay	c	English	Correct	Cued
1	264	Switch	c	English	Correct	Cued
1	265	Stay	c	English	Correct	Cued
1	266	Stay	c	English	Correct	Cued
1	267	Stay	c	English	Correct	Cued
1	269	Switch	c	English	Correct	Cued
1	270	Stay	c	English	Correct	Cued
1	271	Stay	IC	Hindi	Correct	Cued
1	273	Stay	IC	Hindi	Correct	Cued
1	274	Stay	IC	Hindi	Correct	Cued
1	275	Stay	IC	Hindi	Correct	Cued
1	277	Switch	IC	Hindi	Correct	Cued
1	278	Switch	IC	Hindi	Correct	Cued
1	279	Stay	IC	Hindi	Correct	Cued
1	280	Stay	IC	Hindi	Incorrect	Cued
2	201	Stay	c	Hindi	Incorrect	Cued
2	202	Stay	c	Hindi	Incorrect	Cued
2	203	Stay	c	Hindi	Incorrect	Cued
2	204	Stay	c	Hindi	Incorrect	Cued
2	205	Stay	c	Hindi	Incorrect	Cued
2	206	Switch	c	Hindi	Correct	Cued
2	207	Switch	c	Hindi	Correct	Cued
2	208	Stay	c	Hindi	Incorrect	Cued
2	209	Stay	c	Hindi	Incorrect	Cued
2	210	Switch	c	Hindi	Correct	Cued
2	211	Stay	IC	English	Correct	Cued
2	212	Stay	IC	English	Correct	Cued
2	213	Stay	IC	English	Correct	Cued
2	214	Stay	IC	English	Correct	Cued
2	215	Stay	IC	English	Correct	Cued
2	216	Switch	IC	English	Correct	Cued
2	217	Switch	IC	English	Correct	Cued
2	219	Stay	IC	English	Correct	Cued
2	220	Stay	IC	English	Correct	Cued
2	221	Stay	c	English	Correct	Cued
2	222	Switch	c	English	Incorrect	Cued
2	223	Stay	c	English	Correct	Cued
2	224	Stay	c	English	Correct	Cued
2	225	Stay	c	English	Correct	Cued
2	226	Stay	c	English	Correct	Cued
2	227	Stay	c	English	Correct	Cued
2	228	Switch	c	English	Correct	Cued
2	230	Stay	c	English	Correct	Cued
2	231	Stay	IC	Hindi	Incorrect	Cued
2	232	Stay	IC	Hindi	Incorrect	Cued
2	234	Stay	IC	Hindi	Incorrect	Cued
2	235	Stay	IC	Hindi	Incorrect	Cued
2	236	Stay	IC	Hindi	Incorrect	Cued
2	237	Stay	IC	Hindi	Incorrect	Cued
2	238	Stay	IC	Hindi	Incorrect	Cued
2	240	Stay	IC	Hindi	Incorrect	Cued
2	241	Switch	c	Hindi	Correct	Cued
2	242	Stay	c	Hindi	Incorrect	Cued
2	243	Stay	c	Hindi	Incorrect	Cued
2	244	Stay	c	Hindi	Incorrect	Cued
2	245	Stay	c	Hindi	Incorrect	Cued
2	247	Stay	c	Hindi	Incorrect	Cued
2	248	Stay	c	Hindi	Incorrect	Cued
2	249	Stay	c	Hindi	Incorrect	Cued
2	250	Stay	c	Hindi	Incorrect	Cued
2	251	Stay	IC	English	Correct	Cued
2	252	Stay	IC	English	Correct	Cued
2	253	Stay	IC	English	Correct	Cued
2	254	Stay	IC	English	Correct	Cued
2	255	Stay	IC	English	Correct	Cued
2	256	Stay	IC	English	Correct	Cued
2	257	Stay	IC	English	Correct	Cued
2	258	Stay	IC	English	Correct	Cued
2	259	Stay	IC	English	Correct	Cued
2	260	Stay	IC	English	Correct	Cued
2	261	Switch	c	English	Correct	Cued
2	262	Stay	c	English	Correct	Cued
2	263	Stay	c	English	Correct	Cued
2	264	Stay	c	English	Correct	Cued
2	266	Stay	c	English	Correct	Cued
2	267	Stay	c	English	Correct	Cued
2	268	Stay	c	English	Correct	Cued
2	269	Stay	c	English	Correct	Cued
2	270	Stay	c	English	Correct	Cued
2	271	Stay	IC	Hindi	Incorrect	Cued
2	272	Stay	IC	Hindi	Incorrect	Cued
2	273	Stay	IC	Hindi	Incorrect	Cued
2	274	Stay	IC	Hindi	Incorrect	Cued
2	275	Stay	IC	Hindi	Incorrect	Cued
2	276	Stay	IC	Hindi	Incorrect	Cued
2	277	Stay	IC	Hindi	Incorrect	Cued
2	278	Stay	IC	Hindi	Incorrect	Cued
2	279	Stay	IC	Hindi	Incorrect	Cued
2	280	Stay	IC	Hindi	Incorrect	Cued
3	201	Switch	c	Hindi	Incorrect	Cued
3	202	Stay	c	Hindi	Incorrect	Cued
3	203	Stay	c	Hindi	Correct	Cued
3	204	Stay	c	Hindi	Incorrect	Cued
3	205	Stay	c	Hindi	Incorrect	Cued
3	206	Stay	c	Hindi	Incorrect	Cued
3	207	Stay	c	Hindi	Incorrect	Cued
3	208	Switch	c	Hindi	Correct	Cued
3	209	Stay	c	Hindi	Incorrect	Cued
3	212	Switch	IC	English	Correct	Cued
3	213	Stay	IC	English	Correct	Cued
3	214	Switch	IC	English	Correct	Cued
3	215	Stay	IC	English	Incorrect	Cued
3	216	Switch	IC	English	Incorrect	Cued
3	217	Stay	IC	English	Correct	Cued
3	218	Switch	IC	English	Incorrect	Cued
3	220	Stay	IC	English	Incorrect	Cued
3	222	Stay	c	English	Incorrect	Cued
3	224	Switch	c	English	Correct	Cued
3	226	Stay	c	English	Correct	Cued
3	230	Stay	c	English	Correct	Cued
3	232	Stay	IC	Hindi	Incorrect	Cued
3	233	Stay	IC	Hindi	Incorrect	Cued
3	236	Switch	IC	Hindi	Correct	Cued
3	238	Switch	IC	Hindi	Correct	Cued
3	241	Stay	c	Hindi	Incorrect	Cued
3	243	Stay	c	Hindi	Incorrect	Cued
3	244	Stay	c	Hindi	Incorrect	Cued
3	245	Stay	c	Hindi	Incorrect	Cued
3	246	Switch	c	Hindi	Correct	Cued
3	247	Stay	c	Hindi	Incorrect	Cued
3	248	Stay	c	Hindi	Correct	Cued
3	250	Switch	c	Hindi	Correct	Cued
3	251	Stay	IC	English	Correct	Cued
3	252	Switch	IC	English	Correct	Cued
3	253	Switch	IC	English	Incorrect	Cued
3	254	Switch	IC	English	Correct	Cued
3	255	Stay	IC	English	Correct	Cued
3	257	Stay	IC	English	Incorrect	Cued
3	258	Stay	IC	English	Correct	Cued
3	259	Stay	IC	English	Correct	Cued
3	262	Stay	c	English	Correct	Cued
3	263	Stay	c	English	Correct	Cued
3	264	Stay	c	English	Correct	Cued
3	266	Stay	c	English	Correct	Cued
3	268	Stay	c	English	Correct	Cued
3	269	Stay	c	English	Correct	Cued
3	270	Stay	c	English	Correct	Cued
3	271	Stay	IC	Hindi	Incorrect	Cued
3	272	Switch	IC	Hindi	Correct	Cued
3	273	Stay	IC	Hindi	Incorrect	Cued
3	274	Stay	IC	Hindi	Incorrect	Cued
3	275	Stay	IC	Hindi	Correct	Cued
3	276	Stay	IC	Hindi	Incorrect	Cued
3	277	Switch	IC	Hindi	Incorrect	Cued
3	278	Stay	IC	Hindi	Correct	Cued
3	279	Stay	IC	Hindi	Incorrect	Cued
3	280	Stay	IC	Hindi	Incorrect	Cued
4	201	Stay	c	Hindi	Correct	Cued
4	202	Switch	c	Hindi	Correct	Cued
4	203	Stay	c	Hindi	Correct	Cued
4	204	Stay	c	Hindi	Correct	Cued
4	206	Stay	c	Hindi	Correct	Cued
4	207	Stay	c	Hindi	Correct	Cued
4	208	Switch	c	Hindi	Correct	Cued
4	209	Stay	c	Hindi	Correct	Cued
4	210	Stay	c	Hindi	Incorrect	Cued
4	211	Stay	IC	English	Correct	Cued
4	212	Switch	IC	English	Correct	Cued
4	213	Switch	IC	English	Correct	Cued
4	215	Stay	IC	English	Correct	Cued
4	216	Switch	IC	English	Correct	Cued
4	217	Stay	IC	English	Correct	Cued
4	219	Stay	IC	English	Correct	Cued
4	220	Stay	IC	English	Correct	Cued
4	221	Stay	c	English	Correct	Cued
4	222	Switch	c	English	Correct	Cued
4	223	Stay	c	English	Correct	Cued
4	224	Stay	c	English	Correct	Cued
4	225	Stay	c	English	Correct	Cued
4	226	Switch	c	English	Correct	Cued
4	227	Stay	c	English	Correct	Cued
4	228	Switch	c	English	Correct	Cued
4	229	Switch	c	English	Correct	Cued
4	231	Switch	IC	Hindi	Correct	Cued
4	233	Switch	IC	Hindi	Correct	Cued
4	234	Switch	IC	Hindi	Correct	Cued
4	236	Stay	IC	Hindi	Correct	Cued
4	237	Switch	IC	Hindi	Correct	Cued
4	238	Switch	IC	Hindi	Correct	Cued
4	240	Switch	IC	Hindi	Correct	Cued
4	241	Stay	c	Hindi	Incorrect	Cued
4	242	Switch	c	Hindi	Correct	Cued
4	243	Stay	c	Hindi	Correct	Cued
4	244	Switch	c	Hindi	Correct	Cued
4	246	Stay	c	Hindi	Incorrect	Cued
4	247	Stay	c	Hindi	Correct	Cued
4	249	Switch	c	Hindi	Correct	Cued
4	252	Switch	IC	English	Incorrect	Cued
4	253	Stay	IC	English	Correct	Cued
4	255	Switch	IC	English	Correct	Cued
4	257	Stay	IC	English	Correct	Cued
4	259	Stay	IC	English	Correct	Cued
4	263	Switch	c	English	Correct	Cued
4	264	Switch	c	English	Correct	Cued
4	265	Switch	c	English	Correct	Cued
4	266	Switch	c	English	Correct	Cued
4	267	Stay	c	English	Correct	Cued
4	268	Switch	c	English	Correct	Cued
4	270	Stay	c	English	Correct	Cued
4	271	Switch	IC	Hindi	Correct	Cued
4	272	Switch	IC	Hindi	Correct	Cued
4	275	Switch	IC	Hindi	Correct	Cued
4	276	Switch	IC	Hindi	Correct	Cued
4	277	Switch	IC	Hindi	Correct	Cued
4	278	Switch	IC	Hindi	Correct	Cued
4	280	Stay	IC	Hindi	Correct	Cued
5	201	Switch	c	Hindi	Correct	Cued
5	202	Switch	c	Hindi	Correct	Cued
5	203	Stay	c	Hindi	Correct	Cued
5	204	Stay	c	Hindi	Correct	Cued
5	205	Stay	c	Hindi	Incorrect	Cued
5	207	Switch	c	Hindi	Incorrect	Cued
5	208	Switch	c	Hindi	Incorrect	Cued
5	209	Stay	c	Hindi	Incorrect	Cued
5	210	Switch	c	Hindi	Correct	Cued
5	211	Switch	IC	English	Correct	Cued
5	213	Switch	IC	English	Correct	Cued
5	214	Switch	IC	English	Correct	Cued
5	215	Switch	IC	English	Incorrect	Cued
5	216	Switch	IC	English	Correct	Cued
5	217	Stay	IC	English	Correct	Cued
5	218	Stay	IC	English	Incorrect	Cued
5	220	Switch	IC	English	Correct	Cued
5	221	Switch	c	English	Correct	Cued
5	223	Switch	c	English	Incorrect	Cued
5	224	Stay	c	English	Incorrect	Cued
5	227	Stay	c	English	Incorrect	Cued
5	228	Stay	c	English	Incorrect	Cued
5	230	Switch	c	English	Incorrect	Cued
5	232	Stay	IC	Hindi	Correct	Cued
5	234	Stay	IC	Hindi	Correct	Cued
5	235	Switch	IC	Hindi	Correct	Cued
5	237	Switch	IC	Hindi	Correct	Cued
5	238	Stay	IC	Hindi	Correct	Cued
5	239	Stay	IC	Hindi	Correct	Cued
5	240	Stay	IC	Hindi	Incorrect	Cued
5	241	Stay	c	Hindi	Correct	Cued
5	242	Switch	c	Hindi	Incorrect	Cued
5	244	Switch	c	Hindi	Incorrect	Cued
5	245	Stay	c	Hindi	Incorrect	Cued
5	248	Stay	c	Hindi	Correct	Cued
5	249	Switch	c	Hindi	Incorrect	Cued
5	250	Stay	c	Hindi	Correct	Cued
5	252	Stay	IC	English	Incorrect	Cued
5	256	Stay	IC	English	Incorrect	Cued
5	257	Stay	IC	English	Incorrect	Cued
5	258	Switch	IC	English	Incorrect	Cued
5	259	Switch	IC	English	Incorrect	Cued
5	261	Switch	c	English	Incorrect	Cued
5	263	Stay	c	English	Incorrect	Cued
5	264	Switch	c	English	Incorrect	Cued
5	265	Switch	c	English	Incorrect	Cued
5	266	Stay	c	English	Incorrect	Cued
5	267	Stay	c	English	Correct	Cued
5	268	Stay	c	English	Incorrect	Cued
5	270	Stay	c	English	Correct	Cued
5	272	Stay	IC	Hindi	Incorrect	Cued
5	273	Switch	IC	Hindi	Incorrect	Cued
5	274	Stay	IC	Hindi	Correct	Cued
5	275	Stay	IC	Hindi	Correct	Cued
5	276	Stay	IC	Hindi	Correct	Cued
5	277	Stay	IC	Hindi	Correct	Cued
5	278	Stay	IC	Hindi	Correct	Cued
5	279	Stay	IC	Hindi	Correct	Cued
5	280	Switch	IC	Hindi	Incorrect	Cued
6	202	Switch	c	Hindi	Correct	Cued
6	203	Switch	c	Hindi	Correct	Cued
6	204	Stay	c	Hindi	Correct	Cued
6	205	Stay	c	Hindi	Incorrect	Cued
6	206	Stay	c	Hindi	Correct	Cued
6	207	Switch	c	Hindi	Incorrect	Cued
6	208	Stay	c	Hindi	Correct	Cued
6	210	Stay	c	Hindi	Correct	Cued
6	212	Switch	IC	English	Correct	Cued
6	213	Switch	IC	English	Correct	Cued
6	214	Switch	IC	English	Correct	Cued
6	215	Switch	IC	English	Incorrect	Cued
6	216	Stay	IC	English	Correct	Cued
6	217	Switch	IC	English	Correct	Cued
6	218	Stay	IC	English	Correct	Cued
6	220	Stay	IC	English	Incorrect	Cued
6	221	Stay	c	English	Correct	Cued
6	222	Switch	c	English	Incorrect	Cued
6	223	Switch	c	English	Correct	Cued
6	224	Switch	c	English	Correct	Cued
6	225	Stay	c	English	Correct	Cued
6	226	Stay	c	English	Correct	Cued
6	227	Switch	c	English	Correct	Cued
6	228	Stay	c	English	Correct	Cued
6	229	Switch	c	English	Correct	Cued
6	230	Switch	c	English	Correct	Cued
6	231	Switch	IC	Hindi	Correct	Cued
6	232	Switch	IC	Hindi	Correct	Cued
6	233	Switch	IC	Hindi	Correct	Cued
6	234	Switch	IC	Hindi	Correct	Cued
6	235	Stay	IC	Hindi	Correct	Cued
6	236	Switch	IC	Hindi	Correct	Cued
6	237	Stay	IC	Hindi	Correct	Cued
6	239	Switch	IC	Hindi	Correct	Cued
6	240	Stay	IC	Hindi	Incorrect	Cued
6	241	Stay	c	Hindi	Correct	Cued
6	242	Switch	c	Hindi	Correct	Cued
6	243	Switch	c	Hindi	Correct	Cued
6	244	Switch	c	Hindi	Correct	Cued
6	247	Stay	c	Hindi	Correct	Cued
6	249	Stay	c	Hindi	Correct	Cued
6	251	Switch	IC	English	Correct	Cued
6	253	Stay	IC	English	Correct	Cued
6	254	Switch	IC	English	Correct	Cued
6	256	Switch	IC	English	Correct	Cued
6	257	Switch	IC	English	Correct	Cued
6	258	Stay	IC	English	Correct	Cued
6	259	Switch	IC	English	Incorrect	Cued
6	260	Stay	IC	English	Correct	Cued
6	261	Stay	c	English	Correct	Cued
6	262	Stay	c	English	Correct	Cued
6	265	Stay	c	English	Correct	Cued
6	266	Stay	c	English	Correct	Cued
6	267	Switch	c	English	Correct	Cued
6	268	Stay	c	English	Correct	Cued
6	269	Switch	c	English	Correct	Cued
6	270	Switch	c	English	Correct	Cued
6	271	Switch	IC	Hindi	Incorrect	Cued
6	272	Stay	IC	Hindi	Correct	Cued
6	273	Switch	IC	Hindi	Correct	Cued
6	274	Switch	IC	Hindi	Correct	Cued
6	275	Switch	IC	Hindi	Correct	Cued
6	276	Switch	IC	Hindi	Correct	Cued
6	277	Stay	IC	Hindi	Incorrect	Cued
6	278	Switch	IC	Hindi	Correct	Cued
6	279	Switch	IC	Hindi	Correct	Cued
7	202	Stay	c	English	Correct	Cued
7	203	Stay	c	English	Correct	Cued
7	204	Stay	c	English	Correct	Cued
7	205	Stay	c	English	Correct	Cued
7	206	Switch	c	English	Correct	Cued
7	208	Stay	c	English	Correct	Cued
7	209	Switch	c	English	Correct	Cued
7	210	Stay	c	English	Correct	Cued
7	212	Switch	IC	Hindi	Incorrect	Cued
7	213	Stay	IC	Hindi	Correct	Cued
7	214	Stay	IC	Hindi	Correct	Cued
7	215	Switch	IC	Hindi	Correct	Cued
7	216	Stay	IC	Hindi	Correct	Cued
7	219	Switch	IC	Hindi	Correct	Cued
7	220	Stay	IC	Hindi	Correct	Cued
7	223	Switch	c	Hindi	Correct	Cued
7	224	Stay	c	Hindi	Correct	Cued
7	225	Switch	c	Hindi	Correct	Cued
7	227	Stay	c	Hindi	Correct	Cued
7	228	Switch	c	Hindi	Correct	Cued
7	229	Stay	c	Hindi	Incorrect	Cued
7	230	Stay	c	Hindi	Correct	Cued
7	231	Stay	IC	English	Correct	Cued
7	232	Stay	IC	English	Correct	Cued
7	233	Switch	IC	English	Incorrect	Cued
7	235	Stay	IC	English	Correct	Cued
7	237	Switch	IC	English	Correct	Cued
7	238	Switch	IC	English	Correct	Cued
7	239	Stay	IC	English	Correct	Cued
7	240	Switch	IC	English	Correct	Cued
7	241	Stay	c	English	Correct	Cued
7	243	Switch	c	English	Correct	Cued
7	245	Stay	c	English	Correct	Cued
7	246	Switch	c	English	Correct	Cued
7	247	Stay	c	English	Correct	Cued
7	248	Stay	c	English	Correct	Cued
7	250	Switch	c	English	Correct	Cued
7	251	Stay	IC	Hindi	Correct	Cued
7	252	Switch	IC	Hindi	Correct	Cued
7	253	Switch	IC	Hindi	Correct	Cued
7	254	Stay	IC	Hindi	Correct	Cued
7	256	Switch	IC	Hindi	Correct	Cued
7	257	Switch	IC	Hindi	Correct	Cued
7	259	Switch	IC	Hindi	Correct	Cued
7	260	Switch	IC	Hindi	Correct	Cued
7	262	Switch	c	Hindi	Correct	Cued
7	264	Stay	c	Hindi	Correct	Cued
7	265	Stay	c	Hindi	Correct	Cued
7	266	Stay	c	Hindi	Correct	Cued
7	267	Stay	c	Hindi	Correct	Cued
7	269	Switch	c	Hindi	Correct	Cued
7	270	Switch	c	Hindi	Correct	Cued
7	271	Switch	IC	English	Correct	Cued
7	272	Switch	IC	English	Correct	Cued
7	273	Stay	IC	English	Correct	Cued
7	275	Switch	IC	English	Correct	Cued
7	276	Stay	IC	English	Correct	Cued
7	279	Stay	IC	English	Correct	Cued
7	280	Switch	IC	English	Correct	Cued
8	201	Stay	c	English	Correct	Cued
8	202	Stay	c	English	Incorrect	Cued
8	203	Switch	c	English	Correct	Cued
8	204	Switch	c	English	Correct	Cued
8	205	Switch	c	English	Correct	Cued
8	206	Stay	c	English	Correct	Cued
8	207	Switch	c	English	Correct	Cued
8	208	Switch	c	English	Correct	Cued
8	209	Switch	c	English	Correct	Cued
8	210	Switch	c	English	Correct	Cued
8	211	Stay	IC	Hindi	Correct	Cued
8	212	Switch	IC	Hindi	Incorrect	Cued
8	213	Switch	IC	Hindi	Correct	Cued
8	214	Switch	IC	Hindi	Correct	Cued
8	215	Switch	IC	Hindi	Correct	Cued
8	216	Switch	IC	Hindi	Correct	Cued
8	217	Stay	IC	Hindi	Correct	Cued
8	218	Stay	IC	Hindi	Correct	Cued
8	219	Switch	IC	Hindi	Correct	Cued
8	220	Stay	IC	Hindi	Correct	Cued
8	221	Switch	c	Hindi	Correct	Cued
8	222	Stay	c	Hindi	Correct	Cued
8	223	Switch	c	Hindi	Correct	Cued
8	224	Switch	c	Hindi	Correct	Cued
8	225	Switch	c	Hindi	Correct	Cued
8	226	Stay	c	Hindi	Correct	Cued
8	227	Switch	c	Hindi	Correct	Cued
8	228	Switch	c	Hindi	Correct	Cued
8	229	Stay	c	Hindi	Correct	Cued
8	230	Switch	c	Hindi	Correct	Cued
8	232	Switch	IC	English	Correct	Cued
8	233	Stay	IC	English	Correct	Cued
8	234	Stay	IC	English	Correct	Cued
8	235	Switch	IC	English	Correct	Cued
8	236	Stay	IC	English	Correct	Cued
8	237	Stay	IC	English	Incorrect	Cued
8	238	Stay	IC	English	Correct	Cued
8	239	Stay	IC	English	Incorrect	Cued
8	240	Switch	IC	English	Correct	Cued
8	241	Switch	c	English	Correct	Cued
8	243	Switch	c	English	Correct	Cued
8	244	Stay	c	English	Correct	Cued
8	245	Switch	c	English	Correct	Cued
8	246	Stay	c	English	Incorrect	Cued
8	247	Switch	c	English	Correct	Cued
8	248	Switch	c	English	Correct	Cued
8	249	Stay	c	English	Correct	Cued
8	250	Stay	c	English	Correct	Cued
8	251	Switch	IC	Hindi	Correct	Cued
8	252	Switch	IC	Hindi	Correct	Cued
8	253	Stay	IC	Hindi	Correct	Cued
8	254	Switch	IC	Hindi	Correct	Cued
8	255	Switch	IC	Hindi	Correct	Cued
8	256	Switch	IC	Hindi	Correct	Cued
8	257	Stay	IC	Hindi	Correct	Cued
8	258	Stay	IC	Hindi	Correct	Cued
8	260	Stay	IC	Hindi	Correct	Cued
8	261	Switch	c	Hindi	Correct	Cued
8	262	Switch	c	Hindi	Correct	Cued
8	263	Switch	c	Hindi	Incorrect	Cued
8	264	Stay	c	Hindi	Correct	Cued
8	265	Switch	c	Hindi	Correct	Cued
8	266	Switch	c	Hindi	Correct	Cued
8	267	Switch	c	Hindi	Correct	Cued
8	268	Switch	c	Hindi	Correct	Cued
8	269	Stay	c	Hindi	Correct	Cued
8	271	Switch	IC	English	Correct	Cued
8	272	Switch	IC	English	Correct	Cued
8	273	Stay	IC	English	Correct	Cued
8	275	Stay	IC	English	Incorrect	Cued
8	276	Switch	IC	English	Correct	Cued
8	277	Switch	IC	English	Correct	Cued
8	278	Switch	IC	English	Correct	Cued
8	279	Stay	IC	English	Correct	Cued
8	280	Stay	IC	English	Correct	Cued
9	201	Switch	c	English	Correct	Cued
9	202	Switch	c	English	Correct	Cued
9	203	Stay	c	English	Correct	Cued
9	204	Switch	c	English	Correct	Cued
9	205	Stay	c	English	Correct	Cued
9	206	Switch	c	English	Correct	Cued
9	207	Stay	c	English	Correct	Cued
9	208	Stay	c	English	Correct	Cued
9	210	Stay	c	English	Correct	Cued
9	211	Switch	IC	Hindi	Correct	Cued
9	213	Stay	IC	Hindi	Correct	Cued
9	214	Switch	IC	Hindi	Correct	Cued
9	215	Stay	IC	Hindi	Correct	Cued
9	219	Switch	IC	Hindi	Correct	Cued
9	220	Stay	IC	Hindi	Correct	Cued
9	221	Stay	c	Hindi	Correct	Cued
9	222	Switch	c	Hindi	Correct	Cued
9	223	Stay	c	Hindi	Correct	Cued
9	224	Stay	c	Hindi	Correct	Cued
9	225	Stay	c	Hindi	Incorrect	Cued
9	226	Switch	c	Hindi	Incorrect	Cued
9	229	Switch	c	Hindi	Correct	Cued
9	230	Stay	c	Hindi	Correct	Cued
9	232	Stay	IC	English	Correct	Cued
9	233	Stay	IC	English	Correct	Cued
9	236	Stay	IC	English	Correct	Cued
9	238	Stay	IC	English	Correct	Cued
9	239	Switch	IC	English	Correct	Cued
9	241	Stay	c	English	Correct	Cued
9	243	Switch	c	English	Correct	Cued
9	244	Stay	c	English	Correct	Cued
9	246	Switch	c	English	Correct	Cued
9	247	Switch	c	English	Correct	Cued
9	248	Stay	c	English	Correct	Cued
9	250	Switch	c	English	Correct	Cued
9	252	Switch	IC	Hindi	Correct	Cued
9	253	Switch	IC	Hindi	Correct	Cued
9	255	Switch	IC	Hindi	Correct	Cued
9	256	Switch	IC	Hindi	Correct	Cued
9	258	Stay	IC	Hindi	Correct	Cued
9	259	Switch	IC	Hindi	Correct	Cued
9	260	Switch	IC	Hindi	Correct	Cued
9	261	Switch	c	Hindi	Correct	Cued
9	262	Switch	c	Hindi	Correct	Cued
9	265	Switch	c	Hindi	Correct	Cued
9	266	Switch	c	Hindi	Correct	Cued
9	267	Stay	c	Hindi	Correct	Cued
9	269	Stay	c	Hindi	Correct	Cued
9	270	Switch	c	Hindi	Correct	Cued
9	271	Switch	IC	English	Correct	Cued
9	274	Stay	IC	English	Correct	Cued
9	275	Stay	IC	English	Correct	Cued
9	277	Switch	IC	English	Correct	Cued
9	279	Switch	IC	English	Correct	Cued
9	280	Stay	IC	English	Correct	Cued
10	201	Switch	c	English	Correct	Cued
10	202	Switch	c	English	Correct	Cued
10	203	Switch	c	English	Correct	Cued
10	204	Switch	c	English	Correct	Cued
10	205	Switch	c	English	Correct	Cued
10	206	Stay	c	English	Correct	Cued
10	213	Stay	IC	Hindi	Correct	Cued
10	214	Switch	IC	Hindi	Correct	Cued
10	216	Stay	IC	Hindi	Correct	Cued
10	217	Switch	IC	Hindi	Correct	Cued
10	218	Stay	IC	Hindi	Correct	Cued
10	220	Stay	IC	Hindi	Correct	Cued
10	221	Switch	c	Hindi	Correct	Cued
10	222	Switch	c	Hindi	Correct	Cued
10	224	Stay	c	Hindi	Correct	Cued
10	225	Switch	c	Hindi	Correct	Cued
10	226	Switch	c	Hindi	Correct	Cued
10	227	Switch	c	Hindi	Correct	Cued
10	228	Stay	c	Hindi	Correct	Cued
10	229	Switch	c	Hindi	Correct	Cued
10	230	Stay	c	Hindi	Correct	Cued
10	231	Stay	IC	English	Correct	Cued
10	232	Switch	IC	English	Correct	Cued
10	234	Switch	IC	English	Correct	Cued
10	235	Switch	IC	English	Correct	Cued
10	237	Stay	IC	English	Correct	Cued
10	238	Switch	IC	English	Correct	Cued
10	239	Switch	IC	English	Correct	Cued
10	240	Stay	IC	English	Correct	Cued
10	242	Switch	c	English	Correct	Cued
10	243	Stay	c	English	Correct	Cued
10	244	Stay	c	English	Correct	Cued
10	246	Stay	c	English	Correct	Cued
10	247	Switch	c	English	Correct	Cued
10	248	Stay	c	English	Correct	Cued
10	250	Switch	c	English	Correct	Cued
10	252	Switch	IC	Hindi	Correct	Cued
10	253	Stay	IC	Hindi	Correct	Cued
10	254	Switch	IC	Hindi	Correct	Cued
10	255	Switch	IC	Hindi	Correct	Cued
10	256	Stay	IC	Hindi	Correct	Cued
10	257	Stay	IC	Hindi	Correct	Cued
10	258	Stay	IC	Hindi	Correct	Cued
10	259	Stay	IC	Hindi	Correct	Cued
10	260	Stay	IC	Hindi	Correct	Cued
10	263	Stay	c	Hindi	Correct	Cued
10	266	Switch	c	Hindi	Correct	Cued
10	267	Stay	c	Hindi	Correct	Cued
10	268	Stay	c	Hindi	Correct	Cued
10	270	Stay	c	Hindi	Correct	Cued
10	271	Stay	IC	English	Correct	Cued
10	272	Stay	IC	English	Correct	Cued
10	273	Stay	IC	English	Correct	Cued
10	274	Stay	IC	English	Incorrect	Cued
10	275	Switch	IC	English	Correct	Cued
10	276	Stay	IC	English	Incorrect	Cued
10	279	Stay	IC	English	Correct	Cued
11	201	Switch	c	English	Correct	Cued
11	202	Switch	c	English	Incorrect	Cued
11	204	Stay	c	English	Incorrect	Cued
11	205	Stay	c	English	Correct	Cued
11	207	Switch	c	English	Correct	Cued
11	209	Switch	c	English	Correct	Cued
11	211	Switch	IC	Hindi	Correct	Cued
11	212	Switch	IC	Hindi	Correct	Cued
11	213	Stay	IC	Hindi	Correct	Cued
11	214	Stay	IC	Hindi	Correct	Cued
11	218	Switch	IC	Hindi	Correct	Cued
11	221	Stay	c	Hindi	Correct	Cued
11	223	Stay	c	Hindi	Correct	Cued
11	224	Stay	c	Hindi	Correct	Cued
11	225	Stay	c	Hindi	Correct	Cued
11	226	Stay	c	Hindi	Correct	Cued
11	227	Stay	c	Hindi	Correct	Cued
11	228	Stay	c	Hindi	Correct	Cued
11	230	Switch	c	Hindi	Correct	Cued
11	231	Switch	IC	English	Correct	Cued
11	232	Switch	IC	English	Correct	Cued
11	233	Stay	IC	English	Correct	Cued
11	234	Switch	IC	English	Correct	Cued
11	235	Stay	IC	English	Correct	Cued
11	237	Stay	IC	English	Correct	Cued
11	238	Switch	IC	English	Incorrect	Cued
11	239	Switch	IC	English	Correct	Cued
11	240	Stay	IC	English	Correct	Cued
11	241	Stay	c	English	Correct	Cued
11	242	Switch	c	English	Correct	Cued
11	243	Stay	c	English	Correct	Cued
11	244	Stay	c	English	Correct	Cued
11	246	Stay	c	English	Correct	Cued
11	247	Switch	c	English	Correct	Cued
11	249	Stay	c	English	Correct	Cued
11	250	Switch	c	English	Incorrect	Cued
11	251	Switch	IC	Hindi	Correct	Cued
11	253	Stay	IC	Hindi	Correct	Cued
11	256	Switch	IC	Hindi	Correct	Cued
11	257	Switch	IC	Hindi	Incorrect	Cued
11	258	Stay	IC	Hindi	Incorrect	Cued
11	261	Stay	c	Hindi	Correct	Cued
11	262	Switch	c	Hindi	Correct	Cued
11	263	Switch	c	Hindi	Correct	Cued
11	264	Switch	c	Hindi	Incorrect	Cued
11	265	Switch	c	Hindi	Correct	Cued
11	266	Switch	c	Hindi	Correct	Cued
11	267	Stay	c	Hindi	Correct	Cued
11	268	Switch	c	Hindi	Correct	Cued
11	269	Switch	c	Hindi	Correct	Cued
11	271	Stay	IC	English	Correct	Cued
11	272	Switch	IC	English	Correct	Cued
11	273	Switch	IC	English	Correct	Cued
11	274	Stay	IC	English	Correct	Cued
11	275	Stay	IC	English	Correct	Cued
11	276	Switch	IC	English	Correct	Cued
11	278	Switch	IC	English	Correct	Cued
11	279	Switch	IC	English	Correct	Cued
11	280	Stay	IC	English	Correct	Cued
12	201	Stay	c	English	Correct	Cued
12	204	Switch	c	English	Correct	Cued
12	205	Switch	c	English	Correct	Cued
12	206	Switch	c	English	Correct	Cued
12	207	Switch	c	English	Correct	Cued
12	209	Stay	c	English	Correct	Cued
12	210	Stay	c	English	Correct	Cued
12	211	Stay	IC	Hindi	Correct	Cued
12	212	Switch	IC	Hindi	Correct	Cued
12	213	Stay	IC	Hindi	Correct	Cued
12	215	Switch	IC	Hindi	Correct	Cued
12	216	Switch	IC	Hindi	Incorrect	Cued
12	217	Stay	IC	Hindi	Correct	Cued
12	218	Stay	IC	Hindi	Correct	Cued
12	219	Switch	IC	Hindi	Correct	Cued
12	220	Stay	IC	Hindi	Correct	Cued
12	221	Stay	c	Hindi	Correct	Cued
12	222	Stay	c	Hindi	Correct	Cued
12	223	Switch	c	Hindi	Correct	Cued
12	224	Stay	c	Hindi	Correct	Cued
12	225	Stay	c	Hindi	Correct	Cued
12	226	Switch	c	Hindi	Correct	Cued
12	227	Switch	c	Hindi	Correct	Cued
12	228	Stay	c	Hindi	Incorrect	Cued
12	229	Switch	c	Hindi	Correct	Cued
12	230	Switch	c	Hindi	Correct	Cued
12	231	Stay	IC	English	Correct	Cued
12	232	Switch	IC	English	Correct	Cued
12	233	Stay	IC	English	Correct	Cued
12	234	Stay	IC	English	Correct	Cued
12	235	Stay	IC	English	Correct	Cued
12	237	Stay	IC	English	Correct	Cued
12	238	Switch	IC	English	Correct	Cued
12	239	Stay	IC	English	Correct	Cued
12	240	Switch	IC	English	Correct	Cued
12	241	Stay	c	English	Correct	Cued
12	242	Switch	c	English	Correct	Cued
12	243	Switch	c	English	Correct	Cued
12	245	Stay	c	English	Correct	Cued
12	248	Stay	c	English	Correct	Cued
12	251	Stay	IC	Hindi	Correct	Cued
12	254	Switch	IC	Hindi	Correct	Cued
12	255	Stay	IC	Hindi	Correct	Cued
12	256	Switch	IC	Hindi	Correct	Cued
12	257	Switch	IC	Hindi	Correct	Cued
12	258	Stay	IC	Hindi	Correct	Cued
12	260	Switch	IC	Hindi	Correct	Cued
12	263	Switch	c	Hindi	Correct	Cued
12	264	Switch	c	Hindi	Correct	Cued
12	266	Stay	c	Hindi	Correct	Cued
12	267	Switch	c	Hindi	Correct	Cued
12	268	Stay	c	Hindi	Correct	Cued
12	269	Switch	c	Hindi	Correct	Cued
12	270	Stay	c	Hindi	Correct	Cued
12	271	Switch	IC	English	Correct	Cued
12	273	Stay	IC	English	Correct	Cued
12	278	Switch	IC	English	Correct	Cued
12	279	Switch	IC	English	Correct	Cued
12	280	Stay	IC	English	Correct	Cued
13	201	Switch	c	English	Correct	Cued
13	202	Switch	c	English	Correct	Cued
13	203	Switch	c	English	Correct	Cued
13	204	Stay	c	English	Correct	Cued
13	206	Stay	c	English	Correct	Cued
13	208	Stay	c	English	Correct	Cued
13	213	Stay	IC	Hindi	Correct	Cued
13	214	Stay	IC	Hindi	Correct	Cued
13	215	Switch	IC	Hindi	Correct	Cued
13	216	Stay	IC	Hindi	Correct	Cued
13	217	Switch	IC	Hindi	Correct	Cued
13	219	Stay	IC	Hindi	Correct	Cued
13	220	Switch	IC	Hindi	Correct	Cued
13	221	Switch	c	Hindi	Correct	Cued
13	222	Stay	c	Hindi	Correct	Cued
13	224	Switch	c	Hindi	Correct	Cued
13	225	Switch	c	Hindi	Correct	Cued
13	227	Stay	c	Hindi	Correct	Cued
13	231	Switch	IC	English	Incorrect	Cued
13	232	Stay	IC	English	Correct	Cued
13	233	Switch	IC	English	Correct	Cued
13	234	Switch	IC	English	Correct	Cued
13	235	Stay	IC	English	Correct	Cued
13	236	Switch	IC	English	Correct	Cued
13	238	Stay	IC	English	Correct	Cued
13	239	Switch	IC	English	Correct	Cued
13	242	Stay	c	English	Correct	Cued
13	243	Switch	c	English	Correct	Cued
13	245	Switch	c	English	Correct	Cued
13	246	Stay	c	English	Correct	Cued
13	247	Stay	c	English	Correct	Cued
13	248	Stay	c	English	Correct	Cued
13	249	Stay	c	English	Correct	Cued
13	250	Switch	c	English	Correct	Cued
13	251	Stay	IC	Hindi	Correct	Cued
13	253	Switch	IC	Hindi	Correct	Cued
13	254	Stay	IC	Hindi	Incorrect	Cued
13	255	Switch	IC	Hindi	Correct	Cued
13	256	Switch	IC	Hindi	Correct	Cued
13	258	Stay	IC	Hindi	Incorrect	Cued
13	261	Stay	c	Hindi	Correct	Cued
13	262	Switch	c	Hindi	Correct	Cued
13	263	Switch	c	Hindi	Correct	Cued
13	266	Stay	c	Hindi	Incorrect	Cued
13	267	Stay	c	Hindi	Incorrect	Cued
13	269	Switch	c	Hindi	Incorrect	Cued
13	270	Stay	c	Hindi	Correct	Cued
13	271	Switch	IC	English	Correct	Cued
13	272	Switch	IC	English	Correct	Cued
13	274	Switch	IC	English	Correct	Cued
13	275	Stay	IC	English	Correct	Cued
13	276	Stay	IC	English	Correct	Cued
13	280	Switch	IC	English	Correct	Cued
14	202	Switch	c	Hindi	Correct	Cued
14	204	Switch	c	Hindi	Correct	Cued
14	205	Switch	c	Hindi	Correct	Cued
14	206	Stay	c	Hindi	Correct	Cued
14	207	Stay	c	Hindi	Correct	Cued
14	208	Stay	c	Hindi	Correct	Cued
14	209	Stay	c	Hindi	Correct	Cued
14	211	Stay	IC	English	Correct	Cued
14	212	Stay	IC	English	Correct	Cued
14	213	Stay	IC	English	Correct	Cued
14	215	Stay	IC	English	Correct	Cued
14	216	Switch	IC	English	Correct	Cued
14	217	Switch	IC	English	Correct	Cued
14	218	Stay	IC	English	Correct	Cued
14	220	Switch	IC	English	Correct	Cued
14	223	Stay	c	English	Correct	Cued
14	224	Switch	c	English	Correct	Cued
14	226	Stay	c	English	Correct	Cued
14	227	Stay	c	English	Correct	Cued
14	228	Stay	c	English	Correct	Cued
14	230	Switch	c	English	Correct	Cued
14	231	Switch	IC	Hindi	Correct	Cued
14	232	Switch	IC	Hindi	Correct	Cued
14	234	Stay	IC	Hindi	Correct	Cued
14	235	Switch	IC	Hindi	Correct	Cued
14	236	Stay	IC	Hindi	Correct	Cued
14	237	Switch	IC	Hindi	Correct	Cued
14	239	Stay	IC	Hindi	Correct	Cued
14	240	Stay	IC	Hindi	Correct	Cued
14	241	Stay	c	Hindi	Correct	Cued
14	242	Switch	c	Hindi	Correct	Cued
14	243	Switch	c	Hindi	Correct	Cued
14	244	Switch	c	Hindi	Correct	Cued
14	245	Switch	c	Hindi	Correct	Cued
14	246	Stay	c	Hindi	Correct	Cued
14	247	Stay	c	Hindi	Correct	Cued
14	248	Stay	c	Hindi	Correct	Cued
14	249	Stay	c	Hindi	Correct	Cued
14	251	Switch	IC	English	Correct	Cued
14	252	Stay	IC	English	Correct	Cued
14	253	Switch	IC	English	Correct	Cued
14	255	Switch	IC	English	Correct	Cued
14	256	Stay	IC	English	Correct	Cued
14	261	Stay	c	English	Correct	Cued
14	262	Stay	c	English	Correct	Cued
14	263	Stay	c	English	Correct	Cued
14	266	Stay	c	English	Incorrect	Cued
14	267	Switch	c	English	Correct	Cued
14	268	Stay	c	English	Correct	Cued
14	269	Stay	c	English	Correct	Cued
14	270	Stay	c	English	Correct	Cued
14	272	Stay	IC	Hindi	Correct	Cued
14	275	Stay	IC	Hindi	Correct	Cued
14	277	Stay	IC	Hindi	Correct	Cued
14	278	Stay	IC	Hindi	Correct	Cued
14	280	Stay	IC	Hindi	Correct	Cued
15	201	Switch	c	Hindi	Correct	Cued
15	202	Stay	c	Hindi	Incorrect	Cued
15	203	Switch	c	Hindi	Correct	Cued
15	204	Switch	c	Hindi	Incorrect	Cued
15	205	Stay	c	Hindi	Incorrect	Cued
15	206	Switch	c	Hindi	Incorrect	Cued
15	208	Switch	c	Hindi	Correct	Cued
15	209	Switch	c	Hindi	Incorrect	Cued
15	211	Stay	IC	English	Correct	Cued
15	212	Stay	IC	English	Correct	Cued
15	213	Stay	IC	English	Correct	Cued
15	214	Stay	IC	English	Correct	Cued
15	219	Switch	IC	English	Correct	Cued
15	221	Stay	c	English	Correct	Cued
15	223	Switch	c	English	Correct	Cued
15	225	Stay	c	English	Correct	Cued
15	226	Stay	c	English	Correct	Cued
15	227	Stay	c	English	Correct	Cued
15	228	Stay	c	English	Correct	Cued
15	229	Stay	c	English	Correct	Cued
15	230	Stay	c	English	Correct	Cued
15	231	Stay	IC	Hindi	Incorrect	Cued
15	233	Stay	IC	Hindi	Correct	Cued
15	234	Stay	IC	Hindi	Incorrect	Cued
15	236	Stay	IC	Hindi	Correct	Cued
15	237	Stay	IC	Hindi	Incorrect	Cued
15	239	Stay	IC	Hindi	Incorrect	Cued
15	243	Stay	c	Hindi	Incorrect	Cued
15	244	Switch	c	Hindi	Correct	Cued
15	245	Stay	c	Hindi	Incorrect	Cued
15	246	Stay	c	Hindi	Incorrect	Cued
15	247	Stay	c	Hindi	Incorrect	Cued
15	249	Stay	c	Hindi	Incorrect	Cued
15	251	Stay	IC	English	Correct	Cued
15	253	Stay	IC	English	Correct	Cued
15	254	Switch	IC	English	Correct	Cued
15	257	Stay	IC	English	Correct	Cued
15	260	Stay	IC	English	Correct	Cued
15	262	Stay	c	English	Correct	Cued
15	263	Switch	c	English	Incorrect	Cued
15	264	Stay	c	English	Correct	Cued
15	266	Switch	c	English	Correct	Cued
15	267	Stay	c	English	Correct	Cued
15	268	Switch	c	English	Incorrect	Cued
15	269	Stay	c	English	Correct	Cued
15	270	Stay	c	English	Correct	Cued
15	272	Switch	IC	Hindi	Incorrect	Cued
15	273	Switch	IC	Hindi	Correct	Cued
15	274	Stay	IC	Hindi	Incorrect	Cued
15	275	Switch	IC	Hindi	Incorrect	Cued
15	277	Stay	IC	Hindi	Correct	Cued
15	280	Stay	IC	Hindi	Correct	Cued
16	201	Switch	c	Hindi	Correct	Cued
16	202	Stay	c	Hindi	Correct	Cued
16	203	Switch	c	Hindi	Correct	Cued
16	204	Stay	c	Hindi	Incorrect	Cued
16	205	Stay	c	Hindi	Correct	Cued
16	206	Switch	c	Hindi	Correct	Cued
16	207	Switch	c	Hindi	Correct	Cued
16	208	Switch	c	Hindi	Correct	Cued
16	210	Stay	c	Hindi	Correct	Cued
16	212	Switch	IC	English	Correct	Cued
16	213	Stay	IC	English	Correct	Cued
16	216	Switch	IC	English	Correct	Cued
16	217	Stay	IC	English	Correct	Cued
16	219	Stay	IC	English	Correct	Cued
16	220	Stay	IC	English	Correct	Cued
16	222	Stay	c	English	Correct	Cued
16	223	Switch	c	English	Correct	Cued
16	227	Switch	c	English	Correct	Cued
16	228	Switch	c	English	Correct	Cued
16	230	Switch	c	English	Correct	Cued
16	231	Stay	IC	Hindi	Correct	Cued
16	232	Stay	IC	Hindi	Correct	Cued
16	235	Stay	IC	Hindi	Correct	Cued
16	238	Switch	IC	Hindi	Correct	Cued
16	239	Switch	IC	Hindi	Correct	Cued
16	240	Stay	IC	Hindi	Correct	Cued
16	242	Switch	c	Hindi	Incorrect	Cued
16	243	Stay	c	Hindi	Incorrect	Cued
16	244	Stay	c	Hindi	Correct	Cued
16	245	Switch	c	Hindi	Correct	Cued
16	246	Stay	c	Hindi	Correct	Cued
16	247	Switch	c	Hindi	Correct	Cued
16	248	Stay	c	Hindi	Correct	Cued
16	252	Switch	IC	English	Correct	Cued
16	253	Stay	IC	English	Correct	Cued
16	254	Stay	IC	English	Incorrect	Cued
16	256	Stay	IC	English	Correct	Cued
16	257	Stay	IC	English	Correct	Cued
16	259	Switch	IC	English	Correct	Cued
16	262	Switch	c	English	Correct	Cued
16	264	Stay	c	English	Correct	Cued
16	267	Stay	c	English	Incorrect	Cued
16	268	Switch	c	English	Correct	Cued
16	272	Stay	IC	Hindi	Correct	Cued
16	273	Switch	IC	Hindi	Correct	Cued
16	274	Switch	IC	Hindi	Correct	Cued
16	275	Switch	IC	Hindi	Correct	Cued
16	276	Switch	IC	Hindi	Correct	Cued
16	277	Switch	IC	Hindi	Correct	Cued
16	279	Stay	IC	Hindi	Correct	Cued
16	280	Stay	IC	Hindi	Correct	Cued
17	201	Switch	c	Hindi	Correct	Cued
17	202	Stay	c	Hindi	Correct	Cued
17	203	Stay	c	Hindi	Correct	Cued
17	204	Stay	c	Hindi	Correct	Cued
17	205	Switch	c	Hindi	Correct	Cued
17	206	Stay	c	Hindi	Incorrect	Cued
17	208	Stay	c	Hindi	Correct	Cued
17	210	Stay	c	Hindi	Correct	Cued
17	211	Stay	IC	English	Correct	Cued
17	213	Switch	IC	English	Correct	Cued
17	214	Stay	IC	English	Incorrect	Cued
17	215	Stay	IC	English	Incorrect	Cued
17	216	Switch	IC	English	Correct	Cued
17	217	Switch	IC	English	Correct	Cued
17	219	Stay	IC	English	Correct	Cued
17	220	Stay	IC	English	Correct	Cued
17	221	Stay	c	English	Correct	Cued
17	223	Stay	c	English	Correct	Cued
17	224	Stay	c	English	Correct	Cued
17	225	Switch	c	English	Correct	Cued
17	226	Stay	c	English	Correct	Cued
17	227	Switch	c	English	Correct	Cued
17	228	Stay	c	English	Correct	Cued
17	229	Stay	c	English	Correct	Cued
17	230	Switch	c	English	Incorrect	Cued
17	231	Stay	IC	Hindi	Correct	Cued
17	232	Switch	IC	Hindi	Correct	Cued
17	233	Switch	IC	Hindi	Correct	Cued
17	234	Stay	IC	Hindi	Correct	Cued
17	235	Stay	IC	Hindi	Correct	Cued
17	236	Stay	IC	Hindi	Correct	Cued
17	237	Switch	IC	Hindi	Correct	Cued
17	238	Switch	IC	Hindi	Correct	Cued
17	239	Switch	IC	Hindi	Correct	Cued
17	240	Stay	IC	Hindi	Incorrect	Cued
17	241	Stay	c	Hindi	Incorrect	Cued
17	242	Switch	c	Hindi	Incorrect	Cued
17	243	Switch	c	Hindi	Incorrect	Cued
17	245	Switch	c	Hindi	Correct	Cued
17	246	Stay	c	Hindi	Correct	Cued
17	247	Stay	c	Hindi	Correct	Cued
17	248	Switch	c	Hindi	Correct	Cued
17	249	Stay	c	Hindi	Correct	Cued
17	250	Switch	c	Hindi	Correct	Cued
17	251	Stay	IC	English	Correct	Cued
17	252	Switch	IC	English	Correct	Cued
17	253	Stay	IC	English	Correct	Cued
17	254	Stay	IC	English	Correct	Cued
17	255	Stay	IC	English	Correct	Cued
17	256	Switch	IC	English	Correct	Cued
17	257	Switch	IC	English	Correct	Cued
17	258	Stay	IC	English	Correct	Cued
17	259	Stay	IC	English	Correct	Cued
17	260	Switch	IC	English	Incorrect	Cued
17	261	Stay	c	English	Correct	Cued
17	262	Switch	c	English	Correct	Cued
17	263	Switch	c	English	Correct	Cued
17	264	Stay	c	English	Correct	Cued
17	265	Stay	c	English	Correct	Cued
17	266	Stay	c	English	Correct	Cued
17	267	Stay	c	English	Correct	Cued
17	268	Stay	c	English	Incorrect	Cued
17	269	Switch	c	English	Correct	Cued
17	270	Switch	c	English	Correct	Cued
17	271	Switch	IC	Hindi	Correct	Cued
17	272	Switch	IC	Hindi	Correct	Cued
17	273	Stay	IC	Hindi	Correct	Cued
17	274	Switch	IC	Hindi	Correct	Cued
17	275	Stay	IC	Hindi	Correct	Cued
17	277	Switch	IC	Hindi	Correct	Cued
17	278	Switch	IC	Hindi	Correct	Cued
17	279	Stay	IC	Hindi	Correct	Cued
17	280	Switch	IC	Hindi	Correct	Cued
18	201	Stay	c	Hindi	Incorrect	Cued
18	202	Stay	c	Hindi	Incorrect	Cued
18	203	Switch	c	Hindi	Correct	Cued
18	204	Stay	c	Hindi	Correct	Cued
18	205	Switch	c	Hindi	Incorrect	Cued
18	207	Stay	c	Hindi	Incorrect	Cued
18	208	Switch	c	Hindi	Correct	Cued
18	209	Stay	c	Hindi	Incorrect	Cued
18	211	Stay	IC	English	Correct	Cued
18	212	Switch	IC	English	Correct	Cued
18	214	Stay	IC	English	Correct	Cued
18	216	Switch	IC	English	Incorrect	Cued
18	217	Stay	IC	English	Correct	Cued
18	221	Switch	c	English	Correct	Cued
18	223	Stay	c	English	Incorrect	Cued
18	224	Stay	c	English	Correct	Cued
18	225	Switch	c	English	Correct	Cued
18	226	Stay	c	English	Correct	Cued
18	227	Switch	c	English	Correct	Cued
18	228	Switch	c	English	Correct	Cued
18	230	Switch	c	English	Correct	Cued
18	233	Switch	IC	Hindi	Correct	Cued
18	235	Stay	IC	Hindi	Correct	Cued
18	236	Switch	IC	Hindi	Correct	Cued
18	237	Switch	IC	Hindi	Incorrect	Cued
18	238	Switch	IC	Hindi	Correct	Cued
18	241	Stay	c	Hindi	Incorrect	Cued
18	242	Stay	c	Hindi	Incorrect	Cued
18	244	Switch	c	Hindi	Incorrect	Cued
18	245	Switch	c	Hindi	Correct	Cued
18	250	Stay	c	Hindi	Incorrect	Cued
18	254	Stay	IC	English	Incorrect	Cued
18	255	Stay	IC	English	Incorrect	Cued
18	263	Switch	c	English	Incorrect	Cued
18	265	Stay	c	English	Correct	Cued
18	267	Switch	c	English	Correct	Cued
18	268	Stay	c	English	Correct	Cued
18	272	Switch	IC	Hindi	Correct	Cued
18	273	Switch	IC	Hindi	Incorrect	Cued
18	274	Stay	IC	Hindi	Incorrect	Cued
18	275	Switch	IC	Hindi	Incorrect	Cued
18	277	Stay	IC	Hindi	Incorrect	Cued
18	280	Stay	IC	Hindi	Incorrect	Cued
19	201	Stay	c	Hindi	Correct	Cued
19	202	Switch	c	Hindi	Correct	Cued
19	203	Stay	c	Hindi	Incorrect	Cued
19	204	Switch	c	Hindi	Correct	Cued
19	205	Switch	c	Hindi	Correct	Cued
19	206	Stay	c	Hindi	Correct	Cued
19	207	Stay	c	Hindi	Correct	Cued
19	208	Switch	c	Hindi	Correct	Cued
19	209	Stay	c	Hindi	Correct	Cued
19	210	Stay	c	Hindi	Correct	Cued
19	211	Stay	IC	English	Incorrect	Cued
19	212	Switch	IC	English	Incorrect	Cued
19	213	Stay	IC	English	Correct	Cued
19	214	Switch	IC	English	Correct	Cued
19	215	Switch	IC	English	Correct	Cued
19	216	Stay	IC	English	Correct	Cued
19	217	Stay	IC	English	Correct	Cued
19	218	Stay	IC	English	Correct	Cued
19	219	Stay	IC	English	Incorrect	Cued
19	220	Stay	IC	English	Incorrect	Cued
19	221	Stay	c	English	Correct	Cued
19	222	Stay	c	English	Correct	Cued
19	223	Switch	c	English	Correct	Cued
19	224	Stay	c	English	Correct	Cued
19	225	Switch	c	English	Correct	Cued
19	226	Switch	c	English	Correct	Cued
19	227	Stay	c	English	Correct	Cued
19	228	Stay	c	English	Correct	Cued
19	229	Switch	c	English	Correct	Cued
19	231	Stay	IC	Hindi	Incorrect	Cued
19	232	Switch	IC	Hindi	Correct	Cued
19	233	Stay	IC	Hindi	Incorrect	Cued
19	235	Switch	IC	Hindi	Correct	Cued
19	236	Stay	IC	Hindi	Incorrect	Cued
19	237	Stay	IC	Hindi	Incorrect	Cued
19	238	Stay	IC	Hindi	Incorrect	Cued
19	239	Stay	IC	Hindi	Incorrect	Cued
19	240	Stay	IC	Hindi	Incorrect	Cued
19	241	Switch	c	Hindi	Correct	Cued
19	242	Switch	c	Hindi	Correct	Cued
19	243	Stay	c	Hindi	Incorrect	Cued
19	245	Switch	c	Hindi	Correct	Cued
19	247	Stay	c	Hindi	Correct	Cued
19	248	Stay	c	Hindi	Correct	Cued
19	249	Stay	c	Hindi	Incorrect	Cued
19	250	Switch	c	Hindi	Correct	Cued
19	252	Switch	IC	English	Incorrect	Cued
19	253	Stay	IC	English	Correct	Cued
19	254	Switch	IC	English	Correct	Cued
19	255	Switch	IC	English	Incorrect	Cued
19	256	Switch	IC	English	Correct	Cued
19	257	Stay	IC	English	Incorrect	Cued
19	258	Stay	IC	English	Correct	Cued
19	259	Stay	IC	English	Correct	Cued
19	260	Switch	IC	English	Correct	Cued
19	261	Stay	c	English	Correct	Cued
19	262	Stay	c	English	Correct	Cued
19	263	Switch	c	English	Correct	Cued
19	264	Stay	c	English	Correct	Cued
19	265	Stay	c	English	Correct	Cued
19	268	Stay	c	English	Correct	Cued
19	269	Stay	c	English	Correct	Cued
19	270	Stay	c	English	Correct	Cued
19	271	Stay	IC	Hindi	Incorrect	Cued
19	272	Stay	IC	Hindi	Incorrect	Cued
19	273	Stay	IC	Hindi	Incorrect	Cued
19	274	Switch	IC	Hindi	Incorrect	Cued
19	275	Stay	IC	Hindi	Incorrect	Cued
19	276	Stay	IC	Hindi	Incorrect	Cued
19	277	Switch	IC	Hindi	Incorrect	Cued
19	278	Switch	IC	Hindi	Correct	Cued
19	279	Stay	IC	Hindi	Incorrect	Cued
19	280	Switch	IC	Hindi	Incorrect	Cued
20	201	Stay	c	Hindi	Incorrect	Cued
20	202	Switch	c	Hindi	Correct	Cued
20	203	Stay	c	Hindi	Correct	Cued
20	204	Stay	c	Hindi	Correct	Cued
20	205	Stay	c	Hindi	Incorrect	Cued
20	206	Switch	c	Hindi	Correct	Cued
20	207	Stay	c	Hindi	Correct	Cued
20	208	Switch	c	Hindi	Correct	Cued
20	209	Switch	c	Hindi	Correct	Cued
20	210	Stay	c	Hindi	Correct	Cued
20	212	Stay	IC	English	Correct	Cued
20	213	Switch	IC	English	Correct	Cued
20	215	Switch	IC	English	Correct	Cued
20	216	Stay	IC	English	Correct	Cued
20	217	Stay	IC	English	Correct	Cued
20	218	Switch	IC	English	Correct	Cued
20	219	Switch	IC	English	Correct	Cued
20	220	Switch	IC	English	Correct	Cued
20	221	Stay	c	English	Correct	Cued
20	222	Stay	c	English	Correct	Cued
20	223	Switch	c	English	Correct	Cued
20	224	Switch	c	English	Correct	Cued
20	227	Stay	c	English	Correct	Cued
20	228	Switch	c	English	Correct	Cued
20	229	Switch	c	English	Correct	Cued
20	230	Stay	c	English	Correct	Cued
20	231	Stay	IC	Hindi	Correct	Cued
20	232	Switch	IC	Hindi	Correct	Cued
20	233	Switch	IC	Hindi	Correct	Cued
20	235	Switch	IC	Hindi	Correct	Cued
20	236	Switch	IC	Hindi	Correct	Cued
20	237	Stay	IC	Hindi	Incorrect	Cued
20	238	Switch	IC	Hindi	Correct	Cued
20	239	Stay	IC	Hindi	Incorrect	Cued
20	240	Stay	IC	Hindi	Correct	Cued
20	241	Switch	c	Hindi	Correct	Cued
20	242	Switch	c	Hindi	Correct	Cued
20	243	Switch	c	Hindi	Correct	Cued
20	244	Switch	c	Hindi	Correct	Cued
20	245	Stay	c	Hindi	Correct	Cued
20	246	Stay	c	Hindi	Incorrect	Cued
20	248	Stay	c	Hindi	Correct	Cued
20	251	Switch	IC	English	Correct	Cued
20	252	Stay	IC	English	Correct	Cued
20	253	Stay	IC	English	Correct	Cued
20	254	Switch	IC	English	Correct	Cued
20	255	Switch	IC	English	Correct	Cued
20	256	Switch	IC	English	Correct	Cued
20	257	Switch	IC	English	Correct	Cued
20	258	Switch	IC	English	Correct	Cued
20	259	Switch	IC	English	Incorrect	Cued
20	260	Stay	IC	English	Correct	Cued
20	262	Stay	c	English	Correct	Cued
20	263	Stay	c	English	Correct	Cued
20	265	Switch	c	English	Correct	Cued
20	268	Switch	c	English	Incorrect	Cued
20	270	Switch	c	English	Correct	Cued
20	271	Stay	IC	Hindi	Incorrect	Cued
20	272	Stay	IC	Hindi	Correct	Cued
20	273	Stay	IC	Hindi	Incorrect	Cued
20	274	Switch	IC	Hindi	Correct	Cued
20	275	Switch	IC	Hindi	Correct	Cued
20	276	Stay	IC	Hindi	Correct	Cued
20	278	Switch	IC	Hindi	Correct	Cued
20	279	Stay	IC	Hindi	Incorrect	Cued
20	280	Switch	IC	Hindi	Correct	Cued
21	201	Stay	c	English	Correct	Cued
21	202	Stay	c	English	Correct	Cued
21	203	Stay	c	English	Correct	Cued
21	204	Stay	c	English	Correct	Cued
21	205	Stay	c	English	Correct	Cued
21	206	Switch	c	English	Correct	Cued
21	207	Stay	c	English	Correct	Cued
21	208	Switch	c	English	Correct	Cued
21	209	Stay	c	English	Correct	Cued
21	210	Switch	c	English	Correct	Cued
21	211	Stay	IC	Hindi	Correct	Cued
21	212	Switch	IC	Hindi	Correct	Cued
21	213	Switch	IC	Hindi	Correct	Cued
21	214	Switch	IC	Hindi	Correct	Cued
21	215	Switch	IC	Hindi	Correct	Cued
21	216	Switch	IC	Hindi	Correct	Cued
21	217	Switch	IC	Hindi	Correct	Cued
21	218	Stay	IC	Hindi	Correct	Cued
21	219	Switch	IC	Hindi	Correct	Cued
21	220	Stay	IC	Hindi	Correct	Cued
21	221	Switch	c	Hindi	Correct	Cued
21	222	Stay	c	Hindi	Correct	Cued
21	223	Stay	c	Hindi	Correct	Cued
21	224	Stay	c	Hindi	Correct	Cued
21	225	Stay	c	Hindi	Incorrect	Cued
21	226	Stay	c	Hindi	NA	Cued
21	227	Stay	c	Hindi	Correct	Cued
21	228	Stay	c	Hindi	Correct	Cued
21	229	Stay	c	Hindi	Correct	Cued
21	230	Switch	c	Hindi	Correct	Cued
21	231	Stay	IC	English	Correct	Cued
21	232	Switch	IC	English	Correct	Cued
21	233	Switch	IC	English	Correct	Cued
21	234	Stay	IC	English	Correct	Cued
21	235	Stay	IC	English	Correct	Cued
21	236	Switch	IC	English	Correct	Cued
21	237	Switch	IC	English	Correct	Cued
21	238	Switch	IC	English	Correct	Cued
21	239	Switch	IC	English	Correct	Cued
21	240	Stay	IC	English	Correct	Cued
21	241	Switch	c	English	Correct	Cued
21	242	Stay	c	English	Correct	Cued
21	244	Stay	c	English	Correct	Cued
21	245	Switch	c	English	Correct	Cued
21	246	Switch	c	English	Correct	Cued
21	247	Stay	c	English	Correct	Cued
21	248	Stay	c	English	Correct	Cued
21	249	Stay	c	English	Correct	Cued
21	250	Switch	c	English	Correct	Cued
21	251	Switch	IC	Hindi	Correct	Cued
21	252	Stay	IC	Hindi	Correct	Cued
21	253	Switch	IC	Hindi	Correct	Cued
21	254	Stay	IC	Hindi	Correct	Cued
21	256	Stay	IC	Hindi	Correct	Cued
21	257	Switch	IC	Hindi	Correct	Cued
21	258	Stay	IC	Hindi	Correct	Cued
21	259	Stay	IC	Hindi	Correct	Cued
21	260	Stay	IC	Hindi	Correct	Cued
21	261	Switch	c	Hindi	Correct	Cued
21	262	Switch	c	Hindi	Correct	Cued
21	263	Stay	c	Hindi	Correct	Cued
21	264	Stay	c	Hindi	Correct	Cued
21	265	Stay	c	Hindi	Correct	Cued
21	266	Switch	c	Hindi	Correct	Cued
21	267	Switch	c	Hindi	Correct	Cued
21	268	Stay	c	Hindi	Correct	Cued
21	269	Stay	c	Hindi	Correct	Cued
21	271	Switch	IC	English	Correct	Cued
21	272	Stay	IC	English	Correct	Cued
21	273	Stay	IC	English	Correct	Cued
21	274	Stay	IC	English	Correct	Cued
21	275	Stay	IC	English	Correct	Cued
21	276	Switch	IC	English	Correct	Cued
21	277	Switch	IC	English	Correct	Cued
21	278	Stay	IC	English	Correct	Cued
21	279	Stay	IC	English	Correct	Cued
21	280	Stay	IC	English	Correct	Cued
22	201	Switch	c	English	Correct	Cued
22	202	Stay	c	English	Correct	Cued
22	203	Switch	c	English	Correct	Cued
22	204	Switch	c	English	Correct	Cued
22	205	Switch	c	English	Correct	Cued
22	206	Stay	c	English	Correct	Cued
22	207	Stay	c	English	Correct	Cued
22	208	Stay	c	English	Correct	Cued
22	209	Stay	c	English	Correct	Cued
22	210	Stay	c	English	Correct	Cued
22	211	Switch	IC	Hindi	Correct	Cued
22	212	Switch	IC	Hindi	Correct	Cued
22	213	Switch	IC	Hindi	Correct	Cued
22	214	Stay	IC	Hindi	Correct	Cued
22	215	Switch	IC	Hindi	Correct	Cued
22	216	Switch	IC	Hindi	Correct	Cued
22	217	Switch	IC	Hindi	Correct	Cued
22	218	Stay	IC	Hindi	Correct	Cued
22	219	Stay	IC	Hindi	Correct	Cued
22	220	Switch	IC	Hindi	Correct	Cued
22	221	Stay	c	Hindi	Correct	Cued
22	222	Switch	c	Hindi	Correct	Cued
22	223	Switch	c	Hindi	Correct	Cued
22	224	Switch	c	Hindi	Correct	Cued
22	225	Switch	c	Hindi	Correct	Cued
22	226	Switch	c	Hindi	Incorrect	Cued
22	227	Switch	c	Hindi	Incorrect	Cued
22	228	Stay	c	Hindi	Correct	Cued
22	229	Switch	c	Hindi	Correct	Cued
22	230	Switch	c	Hindi	Incorrect	Cued
22	231	Switch	IC	English	Correct	Cued
22	232	Switch	IC	English	Correct	Cued
22	233	Stay	IC	English	Correct	Cued
22	234	Switch	IC	English	Correct	Cued
22	235	Stay	IC	English	Correct	Cued
22	236	Switch	IC	English	Correct	Cued
22	237	Switch	IC	English	Correct	Cued
22	238	Stay	IC	English	Correct	Cued
22	239	Switch	IC	English	Incorrect	Cued
22	240	Stay	IC	English	Correct	Cued
22	241	Stay	c	English	Correct	Cued
22	242	Stay	c	English	Correct	Cued
22	243	Switch	c	English	Correct	Cued
22	244	Stay	c	English	Correct	Cued
22	245	Switch	c	English	Correct	Cued
22	246	Switch	c	English	Correct	Cued
22	247	Stay	c	English	Correct	Cued
22	248	Switch	c	English	Correct	Cued
22	250	Stay	c	English	Correct	Cued
22	251	Stay	IC	Hindi	Correct	Cued
22	252	Switch	IC	Hindi	Correct	Cued
22	253	Switch	IC	Hindi	Correct	Cued
22	255	Stay	IC	Hindi	Correct	Cued
22	256	Switch	IC	Hindi	Correct	Cued
22	257	Stay	IC	Hindi	Incorrect	Cued
22	258	Switch	IC	Hindi	Correct	Cued
22	259	Stay	IC	Hindi	Correct	Cued
22	260	Switch	IC	Hindi	Correct	Cued
22	261	Stay	c	Hindi	Correct	Cued
22	262	Switch	c	Hindi	Correct	Cued
22	263	Switch	c	Hindi	Correct	Cued
22	264	Stay	c	Hindi	Incorrect	Cued
22	265	Stay	c	Hindi	Correct	Cued
22	266	Stay	c	Hindi	Correct	Cued
22	267	Switch	c	Hindi	Correct	Cued
22	268	Stay	c	Hindi	Correct	Cued
22	269	Switch	c	Hindi	Correct	Cued
22	270	Switch	c	Hindi	Correct	Cued
22	271	Stay	IC	English	Correct	Cued
22	272	Stay	IC	English	Correct	Cued
22	273	Stay	IC	English	Correct	Cued
22	274	Switch	IC	English	Correct	Cued
22	275	Switch	IC	English	Correct	Cued
22	276	Switch	IC	English	Correct	Cued
22	277	Switch	IC	English	Correct	Cued
22	278	Switch	IC	English	Correct	Cued
22	279	Switch	IC	English	Correct	Cued
22	280	Stay	IC	English	Correct	Cued
23	201	Stay	c	English	Correct	Cued
23	202	Switch	c	English	Correct	Cued
23	204	Switch	c	English	Incorrect	Cued
23	205	Stay	c	English	Incorrect	Cued
23	206	Switch	c	English	Correct	Cued
23	207	Stay	c	English	Correct	Cued
23	208	Switch	c	English	Correct	Cued
23	209	Stay	c	English	Correct	Cued
23	210	Stay	c	English	Correct	Cued
23	211	Switch	IC	Hindi	Correct	Cued
23	212	Switch	IC	Hindi	Correct	Cued
23	213	Stay	IC	Hindi	Correct	Cued
23	214	Stay	IC	Hindi	Correct	Cued
23	215	Switch	IC	Hindi	Correct	Cued
23	216	Stay	IC	Hindi	Correct	Cued
23	217	Stay	IC	Hindi	Correct	Cued
23	218	Stay	IC	Hindi	Correct	Cued
23	219	Stay	IC	Hindi	Correct	Cued
23	220	Switch	IC	Hindi	Correct	Cued
23	221	Stay	c	Hindi	Correct	Cued
23	222	Stay	c	Hindi	Correct	Cued
23	223	Switch	c	Hindi	Correct	Cued
23	224	Stay	c	Hindi	Correct	Cued
23	226	Switch	c	Hindi	Correct	Cued
23	227	Stay	c	Hindi	Correct	Cued
23	228	Switch	c	Hindi	Correct	Cued
23	229	Stay	c	Hindi	Correct	Cued
23	230	Switch	c	Hindi	Correct	Cued
23	231	Stay	IC	English	Correct	Cued
23	233	Stay	IC	English	Correct	Cued
23	234	Switch	IC	English	Correct	Cued
23	235	Switch	IC	English	Correct	Cued
23	236	Stay	IC	English	Correct	Cued
23	237	Switch	IC	English	Correct	Cued
23	238	Switch	IC	English	Correct	Cued
23	239	Switch	IC	English	Correct	Cued
23	240	Switch	IC	English	Correct	Cued
23	241	Stay	c	English	Correct	Cued
23	242	Stay	c	English	Correct	Cued
23	243	Stay	c	English	Correct	Cued
23	245	Stay	c	English	Correct	Cued
23	246	Stay	c	English	Correct	Cued
23	247	Switch	c	English	Correct	Cued
23	248	Switch	c	English	Correct	Cued
23	249	Switch	c	English	Correct	Cued
23	250	Switch	c	English	Correct	Cued
23	251	Switch	IC	Hindi	Correct	Cued
23	252	Switch	IC	Hindi	Correct	Cued
23	253	Switch	IC	Hindi	Correct	Cued
23	254	Stay	IC	Hindi	Correct	Cued
23	255	Switch	IC	Hindi	Correct	Cued
23	256	Stay	IC	Hindi	Correct	Cued
23	257	Switch	IC	Hindi	Correct	Cued
23	258	Switch	IC	Hindi	Correct	Cued
23	260	Switch	IC	Hindi	Correct	Cued
23	261	Stay	c	Hindi	Correct	Cued
23	263	Stay	c	Hindi	Correct	Cued
23	264	Stay	c	Hindi	Correct	Cued
23	265	Switch	c	Hindi	Correct	Cued
23	266	Switch	c	Hindi	Correct	Cued
23	267	Switch	c	Hindi	Correct	Cued
23	268	Stay	c	Hindi	Correct	Cued
23	269	Stay	c	Hindi	Correct	Cued
23	270	Stay	c	Hindi	Correct	Cued
23	272	Switch	IC	English	Incorrect	Cued
23	273	Stay	IC	English	Correct	Cued
23	274	Switch	IC	English	Incorrect	Cued
23	275	Switch	IC	English	Correct	Cued
23	276	Switch	IC	English	Correct	Cued
23	277	Stay	IC	English	Correct	Cued
23	278	Switch	IC	English	Correct	Cued
23	279	Switch	IC	English	Correct	Cued
23	280	Stay	IC	English	Correct	Cued
24	201	Stay	c	English	Correct	Cued
24	203	Stay	c	English	Correct	Cued
24	204	Switch	c	English	Correct	Cued
24	206	Switch	c	English	Correct	Cued
24	207	Stay	c	English	Correct	Cued
24	209	Switch	c	English	Correct	Cued
24	211	Switch	IC	Hindi	Correct	Cued
24	212	Stay	IC	Hindi	Correct	Cued
24	213	Switch	IC	Hindi	Correct	Cued
24	214	Stay	IC	Hindi	Incorrect	Cued
24	215	Switch	IC	Hindi	Incorrect	Cued
24	216	Switch	IC	Hindi	Correct	Cued
24	217	Stay	IC	Hindi	Correct	Cued
24	218	Switch	IC	Hindi	Incorrect	Cued
24	219	Stay	IC	Hindi	Incorrect	Cued
24	221	Switch	c	Hindi	Correct	Cued
24	222	Switch	c	Hindi	Correct	Cued
24	223	Switch	c	Hindi	Correct	Cued
24	225	Switch	c	Hindi	Correct	Cued
24	226	Stay	c	Hindi	Correct	Cued
24	227	Switch	c	Hindi	Correct	Cued
24	228	Switch	c	Hindi	Correct	Cued
24	229	Switch	c	Hindi	Correct	Cued
24	230	Stay	c	Hindi	Correct	Cued
24	231	Switch	IC	English	Correct	Cued
24	232	Stay	IC	English	Correct	Cued
24	234	Stay	IC	English	Correct	Cued
24	236	Stay	IC	English	Correct	Cued
24	237	Stay	IC	English	Correct	Cued
24	238	Switch	IC	English	Correct	Cued
24	240	Switch	IC	English	Correct	Cued
24	241	Stay	c	English	Correct	Cued
24	243	Stay	c	English	Correct	Cued
24	244	Switch	c	English	Correct	Cued
24	245	Switch	c	English	Correct	Cued
24	246	Stay	c	English	Correct	Cued
24	247	Switch	c	English	Correct	Cued
24	248	Switch	c	English	Correct	Cued
24	250	Stay	c	English	Correct	Cued
24	255	Switch	IC	Hindi	Incorrect	Cued
24	256	Stay	IC	Hindi	Correct	Cued
24	257	Stay	IC	Hindi	Incorrect	Cued
24	258	Stay	IC	Hindi	Incorrect	Cued
24	262	Switch	c	Hindi	Correct	Cued
24	263	Stay	c	Hindi	Correct	Cued
24	264	Stay	c	Hindi	Correct	Cued
24	265	Switch	c	Hindi	Correct	Cued
24	267	Switch	c	Hindi	Correct	Cued
24	268	Switch	c	Hindi	Correct	Cued
24	269	Stay	c	Hindi	Incorrect	Cued
24	270	Switch	c	Hindi	Correct	Cued
24	271	Switch	IC	English	Incorrect	Cued
24	273	Switch	IC	English	Incorrect	Cued
24	275	Switch	IC	English	Correct	Cued
24	277	Stay	IC	English	Incorrect	Cued
24	279	Switch	IC	English	Incorrect	Cued
24	280	Stay	IC	English	Incorrect	Cued
25	201	Stay	c	English	Correct	Cued
25	202	Switch	c	English	Correct	Cued
25	203	Stay	c	English	Incorrect	Cued
25	204	Switch	c	English	Correct	Cued
25	205	Switch	c	English	Correct	Cued
25	207	Stay	c	English	Correct	Cued
25	208	Stay	c	English	Correct	Cued
25	209	Stay	c	English	Correct	Cued
25	211	Switch	IC	Hindi	Correct	Cued
25	212	Stay	IC	Hindi	Correct	Cued
25	214	Switch	IC	Hindi	Correct	Cued
25	215	Stay	IC	Hindi	Correct	Cued
25	217	Switch	IC	Hindi	Correct	Cued
25	218	Stay	IC	Hindi	Correct	Cued
25	220	Stay	IC	Hindi	Correct	Cued
25	221	Stay	c	Hindi	Correct	Cued
25	222	Switch	c	Hindi	Incorrect	Cued
25	223	Stay	c	Hindi	Correct	Cued
25	224	Stay	c	Hindi	Correct	Cued
25	225	Switch	c	Hindi	Correct	Cued
25	226	Switch	c	Hindi	Correct	Cued
25	228	Stay	c	Hindi	Correct	Cued
25	229	Switch	c	Hindi	Correct	Cued
25	230	Switch	c	Hindi	Correct	Cued
25	231	Switch	IC	English	Correct	Cued
25	232	Stay	IC	English	Correct	Cued
25	233	Switch	IC	English	Correct	Cued
25	234	Stay	IC	English	Incorrect	Cued
25	235	Switch	IC	English	Correct	Cued
25	236	Stay	IC	English	Correct	Cued
25	237	Stay	IC	English	Incorrect	Cued
25	238	Stay	IC	English	Incorrect	Cued
25	240	Switch	IC	English	Correct	Cued
25	242	Switch	c	English	Correct	Cued
25	245	Switch	c	English	Correct	Cued
25	246	Stay	c	English	Correct	Cued
25	247	Switch	c	English	Correct	Cued
25	248	Stay	c	English	Correct	Cued
25	249	Switch	c	English	Correct	Cued
25	251	Switch	IC	Hindi	Correct	Cued
25	253	Stay	IC	Hindi	Incorrect	Cued
25	254	Switch	IC	Hindi	Correct	Cued
25	255	Stay	IC	Hindi	Correct	Cued
25	256	Stay	IC	Hindi	Correct	Cued
25	257	Switch	IC	Hindi	Correct	Cued
25	258	Switch	IC	Hindi	Correct	Cued
25	260	Stay	IC	Hindi	Incorrect	Cued
25	261	Stay	c	Hindi	Correct	Cued
25	262	Switch	c	Hindi	Correct	Cued
25	263	Stay	c	Hindi	Correct	Cued
25	264	Switch	c	Hindi	Correct	Cued
25	266	Stay	c	Hindi	Correct	Cued
25	267	Stay	c	Hindi	Correct	Cued
25	268	Stay	c	Hindi	Correct	Cued
25	269	Switch	c	Hindi	Correct	Cued
25	270	Stay	c	Hindi	Correct	Cued
25	272	Switch	IC	English	Correct	Cued
25	273	Switch	IC	English	Correct	Cued
25	274	Stay	IC	English	Correct	Cued
25	276	Stay	IC	English	Correct	Cued
25	277	Stay	IC	English	Correct	Cued
25	278	Stay	IC	English	Correct	Cued
25	280	Stay	IC	English	Correct	Cued
26	202	Switch	c	English	Correct	Cued
26	203	Switch	c	English	Incorrect	Cued
26	204	Switch	c	English	Correct	Cued
26	210	Stay	c	English	Correct	Cued
26	211	Switch	IC	Hindi	Correct	Cued
26	213	Switch	IC	Hindi	Correct	Cued
26	215	Switch	IC	Hindi	Correct	Cued
26	216	Stay	IC	Hindi	Incorrect	Cued
26	218	Stay	IC	Hindi	Correct	Cued
26	221	Switch	c	Hindi	Correct	Cued
26	222	Switch	c	Hindi	Correct	Cued
26	223	Stay	c	Hindi	Correct	Cued
26	224	Switch	c	Hindi	Correct	Cued
26	225	Switch	c	Hindi	Incorrect	Cued
26	226	Stay	c	Hindi	Correct	Cued
26	227	Switch	c	Hindi	Correct	Cued
26	228	Stay	c	Hindi	Correct	Cued
26	229	Switch	c	Hindi	Correct	Cued
26	230	Stay	c	Hindi	Correct	Cued
26	231	Switch	IC	English	Correct	Cued
26	232	Switch	IC	English	Correct	Cued
26	233	Stay	IC	English	Correct	Cued
26	234	Stay	IC	English	Correct	Cued
26	235	Stay	IC	English	Correct	Cued
26	236	Switch	IC	English	Correct	Cued
26	238	Stay	IC	English	Correct	Cued
26	241	Stay	c	English	Correct	Cued
26	242	Stay	c	English	Correct	Cued
26	243	Stay	c	English	Correct	Cued
26	244	Switch	c	English	Correct	Cued
26	249	Switch	c	English	Correct	Cued
26	250	Switch	c	English	Correct	Cued
26	252	Switch	IC	Hindi	Correct	Cued
26	254	Stay	IC	Hindi	Correct	Cued
26	255	Switch	IC	Hindi	Correct	Cued
26	256	Switch	IC	Hindi	Correct	Cued
26	257	Stay	IC	Hindi	Correct	Cued
26	260	Switch	IC	Hindi	Correct	Cued
26	261	Stay	c	Hindi	Correct	Cued
26	262	Switch	c	Hindi	Correct	Cued
26	263	Switch	c	Hindi	Correct	Cued
26	264	Switch	c	Hindi	Correct	Cued
26	266	Stay	c	Hindi	Correct	Cued
26	267	Stay	c	Hindi	Correct	Cued
26	268	Switch	c	Hindi	Correct	Cued
26	269	Stay	c	Hindi	Incorrect	Cued
26	271	Switch	IC	English	Correct	Cued
26	272	Stay	IC	English	Correct	Cued
26	274	Switch	IC	English	Correct	Cued
26	276	Stay	IC	English	Correct	Cued
26	278	Switch	IC	English	Correct	Cued
26	280	Switch	IC	English	Correct	Cued
27	201	Stay	c	English	Correct	Cued
27	202	Stay	c	English	Incorrect	Cued
27	203	Stay	c	English	Correct	Cued
27	205	Stay	c	English	Correct	Cued
27	206	Switch	c	English	Correct	Cued
27	207	Stay	c	English	Correct	Cued
27	208	Switch	c	English	Correct	Cued
27	209	Switch	c	English	Correct	Cued
27	210	Stay	c	English	Correct	Cued
27	211	Stay	IC	Hindi	Incorrect	Cued
27	213	Switch	IC	Hindi	Correct	Cued
27	214	Switch	IC	Hindi	Correct	Cued
27	215	Switch	IC	Hindi	Correct	Cued
27	216	Stay	IC	Hindi	Incorrect	Cued
27	217	Switch	IC	Hindi	Correct	Cued
27	218	Switch	IC	Hindi	Correct	Cued
27	219	Stay	IC	Hindi	Correct	Cued
27	220	Switch	IC	Hindi	Correct	Cued
27	221	Stay	c	Hindi	Correct	Cued
27	222	Stay	c	Hindi	Correct	Cued
27	223	Stay	c	Hindi	Correct	Cued
27	224	Stay	c	Hindi	Correct	Cued
27	225	Switch	c	Hindi	Incorrect	Cued
27	226	Switch	c	Hindi	Correct	Cued
27	227	Stay	c	Hindi	Correct	Cued
27	228	Switch	c	Hindi	Correct	Cued
27	229	Switch	c	Hindi	Correct	Cued
27	230	Switch	c	Hindi	Correct	Cued
27	231	Stay	IC	English	Correct	Cued
27	232	Switch	IC	English	Correct	Cued
27	233	Stay	IC	English	Correct	Cued
27	234	Switch	IC	English	Correct	Cued
27	236	Stay	IC	English	Correct	Cued
27	237	Switch	IC	English	Correct	Cued
27	238	Switch	IC	English	Correct	Cued
27	239	Stay	IC	English	Correct	Cued
27	240	Stay	IC	English	Correct	Cued
27	241	Stay	c	English	Correct	Cued
27	242	Switch	c	English	Correct	Cued
27	243	Stay	c	English	Correct	Cued
27	245	Stay	c	English	Correct	Cued
27	248	Switch	c	English	Correct	Cued
27	249	Switch	c	English	Correct	Cued
27	250	Switch	c	English	Correct	Cued
27	251	Stay	IC	Hindi	Correct	Cued
27	252	Switch	IC	Hindi	Incorrect	Cued
27	253	Switch	IC	Hindi	Correct	Cued
27	254	Stay	IC	Hindi	Correct	Cued
27	255	Stay	IC	Hindi	Correct	Cued
27	256	Stay	IC	Hindi	Correct	Cued
27	257	Stay	IC	Hindi	Incorrect	Cued
27	259	Switch	IC	Hindi	Correct	Cued
27	260	Stay	IC	Hindi	Correct	Cued
27	261	Stay	c	Hindi	Correct	Cued
27	262	Switch	c	Hindi	Correct	Cued
27	263	Switch	c	Hindi	Correct	Cued
27	264	Stay	c	Hindi	Incorrect	Cued
27	265	Switch	c	Hindi	Correct	Cued
27	266	Switch	c	Hindi	Correct	Cued
27	267	Stay	c	Hindi	Correct	Cued
27	268	Stay	c	Hindi	Incorrect	Cued
27	269	Switch	c	Hindi	Incorrect	Cued
27	270	Switch	c	Hindi	Correct	Cued
27	271	Stay	IC	English	Correct	Cued
27	273	Stay	IC	English	Correct	Cued
27	274	Switch	IC	English	Incorrect	Cued
27	275	Stay	IC	English	Correct	Cued
27	276	Switch	IC	English	Correct	Cued
27	277	Stay	IC	English	Correct	Cued
27	278	Switch	IC	English	Correct	Cued
27	280	Switch	IC	English	Incorrect	Cued
1	281	Stay	IC	English	Correct	Voluntary
1	282	Switch	c	Hindi	Correct	Voluntary
1	283	Switch	c	English	Correct	Voluntary
1	284	Stay	c	Hindi	Correct	Voluntary
1	286	Switch	c	Hindi	Correct	Voluntary
1	288	Switch	IC	English	Correct	Voluntary
1	290	Stay	IC	English	Correct	Voluntary
1	291	Stay	IC	English	Correct	Voluntary
1	293	Switch	IC	English	Correct	Voluntary
1	294	Stay	IC	English	Correct	Voluntary
1	295	Stay	IC	English	Correct	Voluntary
1	297	Switch	c	Hindi	Correct	Voluntary
1	298	Stay	IC	English	Correct	Voluntary
1	299	Stay	IC	English	Correct	Voluntary
1	301	Stay	c	English	Correct	Voluntary
1	304	Switch	c	English	Correct	Voluntary
1	305	Stay	c	English	Correct	Voluntary
1	306	Stay	c	English	Correct	Voluntary
1	307	Stay	c	English	Correct	Voluntary
1	308	Switch	c	English	Correct	Voluntary
1	309	Switch	IC	Hindi	Correct	Voluntary
1	310	Stay	IC	Hindi	Correct	Voluntary
1	311	Switch	c	English	Correct	Voluntary
1	313	Stay	IC	Hindi	Correct	Voluntary
1	314	Stay	c	English	Correct	Voluntary
1	315	Stay	IC	Hindi	Correct	Voluntary
1	316	Stay	c	English	Correct	Voluntary
1	317	Switch	IC	Hindi	Correct	Voluntary
1	319	Stay	c	English	Correct	Voluntary
1	320	Stay	c	English	Incorrect	Voluntary
1	321	Switch	c	Hindi	Correct	Voluntary
1	322	Switch	IC	English	Correct	Voluntary
1	326	Stay	IC	English	Correct	Voluntary
1	327	Switch	IC	Hindi	Correct	Voluntary
1	328	Switch	IC	English	Correct	Voluntary
1	330	Switch	IC	English	Correct	Voluntary
1	331	Switch	IC	English	Correct	Voluntary
1	332	Switch	c	Hindi	Correct	Voluntary
1	333	Stay	IC	English	Correct	Voluntary
1	334	Stay	IC	English	Correct	Voluntary
1	336	Switch	c	Hindi	Correct	Voluntary
1	337	Stay	c	Hindi	Correct	Voluntary
1	338	Stay	c	Hindi	Correct	Voluntary
1	339	Stay	c	Hindi	Correct	Voluntary
1	340	Stay	c	Hindi	Correct	Voluntary
1	341	Switch	IC	Hindi	Correct	Voluntary
1	345	Switch	IC	Hindi	Correct	Voluntary
1	346	Switch	IC	Hindi	Correct	Voluntary
1	350	Stay	IC	Hindi	Incorrect	Voluntary
1	351	Stay	IC	Hindi	Correct	Voluntary
1	353	Stay	c	English	Correct	Voluntary
1	354	Stay	c	English	Correct	Voluntary
1	355	Stay	IC	Hindi	Correct	Voluntary
1	358	Stay	c	English	Correct	Voluntary
2	281	Switch	c	Hindi	Correct	Voluntary
2	282	Stay	IC	English	Correct	Voluntary
2	283	Stay	IC	English	Correct	Voluntary
2	284	Switch	c	Hindi	Correct	Voluntary
2	286	Stay	IC	English	Correct	Voluntary
2	291	Switch	c	Hindi	Correct	Voluntary
2	292	Switch	IC	English	Correct	Voluntary
2	297	Stay	IC	English	Correct	Voluntary
2	298	Stay	IC	English	Correct	Voluntary
2	302	Stay	c	English	Incorrect	Voluntary
2	303	Stay	c	English	Incorrect	Voluntary
2	305	Stay	c	English	Incorrect	Voluntary
2	310	Stay	c	English	Incorrect	Voluntary
2	311	Switch	c	English	Correct	Voluntary
2	312	Stay	c	English	Correct	Voluntary
2	314	Stay	c	English	Incorrect	Voluntary
2	316	Stay	c	English	Correct	Voluntary
2	318	Stay	c	English	Correct	Voluntary
2	331	Stay	IC	English	Correct	Voluntary
2	332	Stay	IC	English	Correct	Voluntary
2	333	Stay	IC	English	Correct	Voluntary
2	336	Switch	c	Hindi	Correct	Voluntary
2	338	Stay	IC	English	Correct	Voluntary
2	339	Stay	IC	English	Correct	Voluntary
2	344	Stay	c	English	Correct	Voluntary
2	346	Stay	c	English	Correct	Voluntary
2	349	Stay	c	English	Correct	Voluntary
2	354	Stay	c	English	Correct	Voluntary
2	355	Stay	c	English	Correct	Voluntary
2	356	Switch	c	English	Correct	Voluntary
2	358	Stay	c	English	Correct	Voluntary
3	283	Switch	IC	English	Correct	Voluntary
3	284	Switch	c	Hindi	Correct	Voluntary
3	285	Stay	c	Hindi	Correct	Voluntary
3	286	Switch	IC	English	Correct	Voluntary
3	287	Switch	c	Hindi	Correct	Voluntary
3	290	Stay	IC	English	Correct	Voluntary
3	291	Stay	IC	English	Correct	Voluntary
3	293	Stay	IC	English	Correct	Voluntary
3	294	Stay	c	Hindi	Correct	Voluntary
3	295	Switch	IC	English	Correct	Voluntary
3	297	Stay	IC	English	Correct	Voluntary
3	298	Stay	IC	English	Correct	Voluntary
3	299	Switch	c	Hindi	Correct	Voluntary
3	302	Switch	c	English	Correct	Voluntary
3	304	Stay	c	English	Correct	Voluntary
3	306	Stay	IC	Hindi	Correct	Voluntary
3	310	Switch	IC	Hindi	Correct	Voluntary
3	312	Switch	IC	Hindi	Correct	Voluntary
3	313	Stay	c	English	Correct	Voluntary
3	316	Switch	c	English	Correct	Voluntary
3	319	Stay	c	English	Correct	Voluntary
3	320	Switch	c	English	Correct	Voluntary
3	321	Stay	IC	English	Correct	Voluntary
3	322	Stay	IC	English	Correct	Voluntary
3	323	Stay	IC	English	Correct	Voluntary
3	326	Stay	IC	English	Correct	Voluntary
3	327	Stay	IC	English	Correct	Voluntary
3	328	Stay	IC	English	Correct	Voluntary
3	329	Stay	IC	English	Correct	Voluntary
3	330	Stay	IC	English	Correct	Voluntary
3	331	Stay	IC	English	Correct	Voluntary
3	333	Stay	IC	English	Correct	Voluntary
3	334	Switch	IC	English	Correct	Voluntary
3	335	Stay	IC	English	Correct	Voluntary
3	337	Stay	IC	English	Correct	Voluntary
3	338	Stay	IC	English	Correct	Voluntary
3	339	Stay	IC	English	Correct	Voluntary
3	342	Switch	c	English	Incorrect	Voluntary
3	343	Switch	c	English	Correct	Voluntary
3	344	Switch	IC	Hindi	Correct	Voluntary
3	347	Switch	IC	Hindi	Correct	Voluntary
3	348	Switch	c	English	Incorrect	Voluntary
3	351	Stay	c	English	Correct	Voluntary
3	353	Stay	IC	Hindi	Correct	Voluntary
3	354	Switch	IC	Hindi	Correct	Voluntary
3	355	Stay	c	English	Correct	Voluntary
3	358	Stay	c	English	Correct	Voluntary
3	359	Stay	c	English	Correct	Voluntary
3	360	Stay	c	English	Correct	Voluntary
4	281	Stay	IC	English	Correct	Voluntary
4	283	Stay	c	Hindi	Correct	Voluntary
4	284	Stay	c	Hindi	Correct	Voluntary
4	285	Stay	c	Hindi	Correct	Voluntary
4	286	Stay	c	Hindi	Correct	Voluntary
4	288	Stay	c	Hindi	Correct	Voluntary
4	289	Switch	IC	English	Correct	Voluntary
4	292	Stay	c	Hindi	Correct	Voluntary
4	293	Stay	c	Hindi	Correct	Voluntary
4	297	Switch	IC	English	Correct	Voluntary
4	299	Stay	c	Hindi	Correct	Voluntary
4	301	Switch	IC	Hindi	Correct	Voluntary
4	304	Stay	c	English	Correct	Voluntary
4	305	Stay	c	English	Incorrect	Voluntary
4	306	Stay	c	English	Correct	Voluntary
4	308	Stay	c	English	Correct	Voluntary
4	309	Stay	c	English	Correct	Voluntary
4	310	Stay	c	English	Correct	Voluntary
4	311	Stay	c	English	Correct	Voluntary
4	313	Stay	c	English	Correct	Voluntary
4	314	Stay	c	English	Correct	Voluntary
4	315	Switch	IC	Hindi	Correct	Voluntary
4	317	Stay	IC	Hindi	Correct	Voluntary
4	319	Stay	c	English	Correct	Voluntary
4	321	Stay	IC	English	Correct	Voluntary
4	322	Switch	IC	English	Correct	Voluntary
4	323	Switch	c	Hindi	Correct	Voluntary
4	324	Stay	IC	English	Correct	Voluntary
4	325	Stay	IC	English	Correct	Voluntary
4	326	Stay	IC	English	Correct	Voluntary
4	329	Switch	IC	English	Correct	Voluntary
4	330	Stay	IC	English	Correct	Voluntary
4	331	Switch	IC	English	Correct	Voluntary
4	332	Switch	c	Hindi	Correct	Voluntary
4	333	Switch	IC	English	Correct	Voluntary
4	334	Switch	c	Hindi	Correct	Voluntary
4	336	Stay	IC	English	Correct	Voluntary
4	337	Switch	IC	English	Correct	Voluntary
4	338	Switch	c	Hindi	Correct	Voluntary
4	339	Stay	c	Hindi	Correct	Voluntary
4	341	Stay	c	English	Correct	Voluntary
4	342	Stay	c	English	Correct	Voluntary
4	343	Stay	c	English	Correct	Voluntary
4	344	Stay	c	English	Correct	Voluntary
4	346	Stay	c	English	Correct	Voluntary
4	347	Switch	IC	Hindi	Correct	Voluntary
4	348	Stay	c	English	Correct	Voluntary
4	349	Switch	IC	Hindi	Correct	Voluntary
4	350	Stay	c	English	Correct	Voluntary
4	351	Stay	IC	Hindi	Correct	Voluntary
4	353	Stay	c	English	Correct	Voluntary
4	354	Switch	IC	Hindi	Correct	Voluntary
4	356	Switch	c	English	Correct	Voluntary
4	357	Stay	IC	Hindi	Correct	Voluntary
4	358	Stay	IC	Hindi	Correct	Voluntary
4	359	Stay	c	English	Correct	Voluntary
4	360	Stay	c	English	Correct	Voluntary
5	282	Switch	c	Hindi	Incorrect	Voluntary
5	284	Switch	c	Hindi	Correct	Voluntary
5	285	Switch	c	Hindi	Correct	Voluntary
5	286	Stay	IC	English	Incorrect	Voluntary
5	287	Stay	IC	English	Correct	Voluntary
5	288	Stay	IC	English	Correct	Voluntary
5	290	Stay	IC	English	Incorrect	Voluntary
5	291	Switch	c	Hindi	Correct	Voluntary
5	292	Stay	IC	English	Correct	Voluntary
5	293	Stay	IC	English	Correct	Voluntary
5	297	Stay	IC	English	Correct	Voluntary
5	298	Stay	IC	English	Correct	Voluntary
5	299	Stay	IC	English	Correct	Voluntary
5	300	Stay	IC	English	Correct	Voluntary
5	301	Stay	c	English	Correct	Voluntary
5	302	Switch	IC	Hindi	Correct	Voluntary
5	303	Switch	IC	Hindi	Correct	Voluntary
5	304	Stay	c	English	Correct	Voluntary
5	306	Stay	c	English	Incorrect	Voluntary
5	307	Stay	c	English	Correct	Voluntary
5	308	Switch	c	English	Correct	Voluntary
5	309	Stay	c	English	Correct	Voluntary
5	310	Stay	c	English	Correct	Voluntary
5	311	Stay	c	English	Correct	Voluntary
5	312	Stay	c	English	Correct	Voluntary
5	313	Switch	c	English	Correct	Voluntary
5	314	Stay	c	English	Correct	Voluntary
5	316	Stay	c	English	Correct	Voluntary
5	317	Stay	IC	Hindi	Correct	Voluntary
5	318	Switch	c	English	Correct	Voluntary
5	319	Stay	c	English	Correct	Voluntary
5	322	Switch	IC	English	Correct	Voluntary
5	323	Switch	c	Hindi	Correct	Voluntary
5	325	Switch	IC	English	Correct	Voluntary
5	326	Stay	IC	English	Correct	Voluntary
5	327	Switch	c	Hindi	Correct	Voluntary
5	329	Stay	IC	English	Correct	Voluntary
5	331	Stay	c	Hindi	Incorrect	Voluntary
5	333	Stay	IC	English	Correct	Voluntary
5	334	Stay	IC	English	Correct	Voluntary
5	335	Stay	c	Hindi	Correct	Voluntary
5	336	Stay	IC	English	Correct	Voluntary
5	339	Stay	c	Hindi	Correct	Voluntary
5	340	Stay	c	Hindi	Correct	Voluntary
5	341	Switch	IC	Hindi	Correct	Voluntary
5	342	Stay	c	English	Correct	Voluntary
5	343	Stay	c	English	Correct	Voluntary
5	346	Stay	IC	Hindi	Correct	Voluntary
5	348	Switch	IC	Hindi	Correct	Voluntary
5	349	Stay	IC	Hindi	Correct	Voluntary
5	350	Stay	IC	Hindi	Incorrect	Voluntary
5	351	Stay	IC	Hindi	Correct	Voluntary
5	352	Switch	c	English	Incorrect	Voluntary
5	354	Switch	IC	Hindi	Correct	Voluntary
5	355	Stay	IC	Hindi	Correct	Voluntary
5	356	Stay	c	English	Correct	Voluntary
5	357	Stay	c	English	Correct	Voluntary
6	281	Stay	IC	English	Correct	Voluntary
6	282	Stay	c	Hindi	Correct	Voluntary
6	283	Switch	c	Hindi	Incorrect	Voluntary
6	285	Switch	c	Hindi	Correct	Voluntary
6	286	Switch	IC	English	Correct	Voluntary
6	288	Switch	c	Hindi	Correct	Voluntary
6	289	Stay	IC	English	Correct	Voluntary
6	290	Switch	IC	English	Correct	Voluntary
6	291	Stay	c	Hindi	Correct	Voluntary
6	293	Stay	IC	English	Correct	Voluntary
6	297	Switch	IC	English	Correct	Voluntary
6	298	Stay	IC	English	Correct	Voluntary
6	300	Switch	c	Hindi	Correct	Voluntary
6	301	Switch	IC	Hindi	Correct	Voluntary
6	304	Stay	IC	Hindi	Correct	Voluntary
6	309	Stay	c	English	Correct	Voluntary
6	310	Switch	c	English	Correct	Voluntary
6	313	Stay	c	English	Correct	Voluntary
6	314	Switch	c	English	Correct	Voluntary
6	315	Stay	c	English	Correct	Voluntary
6	316	Stay	c	English	Correct	Voluntary
6	318	Stay	IC	Hindi	Correct	Voluntary
6	319	Stay	IC	Hindi	Correct	Voluntary
6	320	Stay	c	English	Correct	Voluntary
6	323	Stay	c	Hindi	Correct	Voluntary
6	324	Stay	IC	English	Correct	Voluntary
6	325	Stay	c	Hindi	Incorrect	Voluntary
6	326	Stay	IC	English	Correct	Voluntary
6	327	Stay	IC	English	Correct	Voluntary
6	332	Stay	IC	English	Correct	Voluntary
6	333	Switch	IC	English	Correct	Voluntary
6	336	Stay	IC	English	Correct	Voluntary
6	337	Switch	c	Hindi	Correct	Voluntary
6	338	Switch	c	Hindi	Correct	Voluntary
6	339	Stay	c	Hindi	Correct	Voluntary
6	340	Stay	c	Hindi	Correct	Voluntary
6	341	Switch	c	English	Incorrect	Voluntary
6	343	Switch	IC	Hindi	Correct	Voluntary
6	344	Stay	c	English	Correct	Voluntary
6	345	Stay	c	English	Correct	Voluntary
6	347	Switch	IC	Hindi	Correct	Voluntary
6	348	Stay	c	English	Correct	Voluntary
6	349	Stay	c	English	Correct	Voluntary
6	350	Switch	IC	Hindi	Correct	Voluntary
6	351	Switch	c	English	Correct	Voluntary
6	352	Switch	c	English	Correct	Voluntary
6	353	Stay	IC	Hindi	Correct	Voluntary
6	354	Stay	IC	Hindi	Correct	Voluntary
6	355	Stay	IC	Hindi	Correct	Voluntary
6	356	Stay	IC	Hindi	Correct	Voluntary
6	357	Stay	IC	Hindi	Correct	Voluntary
6	358	Switch	IC	Hindi	Correct	Voluntary
6	359	Switch	c	English	Correct	Voluntary
7	281	Switch	c	English	Correct	Voluntary
7	282	Stay	IC	Hindi	Correct	Voluntary
7	283	Switch	c	English	Incorrect	Voluntary
7	284	Stay	IC	Hindi	Correct	Voluntary
7	285	Switch	IC	Hindi	Correct	Voluntary
7	286	Switch	IC	Hindi	Correct	Voluntary
7	287	Stay	IC	Hindi	Correct	Voluntary
7	289	Stay	IC	Hindi	Correct	Voluntary
7	291	Switch	IC	Hindi	Correct	Voluntary
7	292	Switch	IC	Hindi	Correct	Voluntary
7	293	Switch	IC	Hindi	Correct	Voluntary
7	294	Switch	c	English	Incorrect	Voluntary
7	296	Stay	IC	Hindi	Correct	Voluntary
7	297	Switch	c	English	Correct	Voluntary
7	298	Switch	IC	Hindi	Correct	Voluntary
7	299	Stay	c	English	Correct	Voluntary
7	300	Stay	c	English	Correct	Voluntary
7	301	Stay	c	Hindi	Correct	Voluntary
7	302	Stay	c	Hindi	Correct	Voluntary
7	303	Stay	IC	English	Correct	Voluntary
7	304	Stay	IC	English	Correct	Voluntary
7	305	Switch	IC	English	Correct	Voluntary
7	306	Stay	IC	English	Correct	Voluntary
[truncated: 1,296 more rows]
