# Supplementary material for: Task Irrelevant External Cues Can Influence Language Selection in Voluntary Object Naming: Evidence from Hindi-English Bilinguals
Source: PLoS One. 2017 Jan 12;12(1):e0169284. doi: 10.1371/journal.pone.0169284 (PMC5230772; doi:10.1371/journal.pone.0169284)
Supplement: S3 Raw data — (XLSX) [file pone.0169284.s003.xlsx]

## Sheet: Choices
sub	language	congruency	trial	count
1	English	C	Stay	18
1	English	C	Switch	11
1	English	IC	Switch	1
1	English	IC	Stay	1
1	Hindi	C	Stay	12
1	Hindi	C	Switch	16
2	English	C	Stay	8
2	English	C	Switch	13
2	English	IC	Switch	12
2	English	IC	Stay	6
2	Hindi	C	Stay	9
2	Hindi	C	Switch	10
2	Hindi	IC	Stay	7
2	Hindi	IC	Switch	12
3	English	C	Stay	16
3	English	C	Switch	6
3	English	IC	Switch	2
3	English	IC	Stay	6
3	Hindi	C	Stay	5
3	Hindi	C	Switch	6
3	Hindi	IC	Stay	1
3	Hindi	IC	Switch	3
4	English	C	Stay	16
4	English	C	Switch	4
4	English	IC	Switch	7
4	English	IC	Stay	13
4	Hindi	C	Stay	10
4	Hindi	C	Switch	6
4	Hindi	IC	Stay	11
4	Hindi	IC	Switch	5
5	English	C	Stay	2
5	English	C	Switch	13
5	English	IC	Switch	7
5	English	IC	Stay	18
5	Hindi	C	Stay	2
5	Hindi	C	Switch	10
5	Hindi	IC	Stay	8
5	Hindi	IC	Switch	12
6	English	C	Stay	20
6	English	C	Switch	14
6	English	IC	Switch	2
6	English	IC	Stay	1
6	Hindi	C	Stay	18
6	Hindi	C	Switch	16
6	Hindi	IC	Stay	1
7	English	C	Stay	15
7	English	C	Switch	6
7	English	IC	Switch	9
7	English	IC	Stay	11
7	Hindi	C	Stay	5
7	Hindi	C	Switch	8
7	Hindi	IC	Stay	7
7	Hindi	IC	Switch	5
8	English	C	Stay	24
8	English	C	Switch	5
8	English	IC	Switch	5
8	English	IC	Stay	22
8	Hindi	C	Stay	1
8	Hindi	C	Switch	7
8	Hindi	IC	Switch	1
9	English	C	Stay	15
9	English	C	Switch	17
9	Hindi	C	Stay	17
9	Hindi	C	Switch	18
10	English	C	Stay	12
10	English	C	Switch	7
10	English	IC	Switch	5
10	English	IC	Stay	13
10	Hindi	C	Stay	16
10	Hindi	C	Switch	5
10	Hindi	IC	Stay	13
10	Hindi	IC	Switch	7
11	English	C	Stay	8
11	English	C	Switch	10
11	English	IC	Switch	14
11	English	IC	Stay	5
11	Hindi	C	Stay	5
11	Hindi	C	Switch	12
11	Hindi	IC	Stay	11
11	Hindi	IC	Switch	9
12	English	C	Stay	13
12	English	C	Switch	12
12	English	IC	Switch	1
12	English	IC	Stay	4
12	Hindi	C	Stay	11
12	Hindi	C	Switch	15
12	Hindi	IC	Stay	1
12	Hindi	IC	Switch	2
13	English	C	Stay	9
13	English	C	Switch	10
13	English	IC	Switch	7
13	English	IC	Stay	8
13	Hindi	C	Stay	12
13	Hindi	C	Switch	12
13	Hindi	IC	Stay	10
13	Hindi	IC	Switch	8
14	English	C	Stay	12
14	English	C	Switch	7
14	English	IC	Switch	10
14	English	IC	Stay	9
14	Hindi	C	Stay	9
14	Hindi	C	Switch	10
14	Hindi	IC	Stay	12
14	Hindi	IC	Switch	7
15	English	C	Stay	11
15	English	C	Switch	9
15	English	IC	Switch	10
15	English	IC	Stay	5
15	Hindi	C	Stay	8
15	Hindi	C	Switch	11
15	Hindi	IC	Stay	11
15	Hindi	IC	Switch	6
16	English	C	Stay	21
16	English	C	Switch	13
16	English	IC	Switch	1
16	English	IC	Stay	1
16	Hindi	C	Stay	15
16	Hindi	C	Switch	18
17	English	C	Stay	11
17	English	C	Switch	6
17	English	IC	Switch	4
17	English	IC	Stay	5
17	Hindi	C	Stay	5
17	Hindi	C	Switch	10
17	Hindi	IC	Stay	3
17	Hindi	IC	Switch	1
18	English	C	Stay	19
18	English	C	Switch	13
18	English	IC	Switch	5
18	English	IC	Stay	2
18	Hindi	C	Stay	12
18	Hindi	C	Switch	16
18	Hindi	IC	Stay	2
18	Hindi	IC	Switch	2
19	English	C	Stay	12
19	English	C	Switch	8
19	English	IC	Switch	12
19	English	IC	Stay	10
19	Hindi	C	Stay	5
19	Hindi	C	Switch	11
19	Hindi	IC	Stay	7
19	Hindi	IC	Switch	9
20	English	C	Stay	14
20	English	C	Switch	19
20	English	IC	Switch	1
20	English	IC	Stay	5
20	Hindi	C	Stay	12
20	Hindi	C	Switch	20
20	Hindi	IC	Stay	2
20	Hindi	IC	Switch	2
21	English	C	Stay	11
21	English	C	Switch	9
21	English	IC	Switch	8
21	English	IC	Stay	19
21	Hindi	C	Stay	4
21	Hindi	C	Switch	6
21	Hindi	IC	Stay	7
21	Hindi	IC	Switch	11
23	English	C	Stay	30
23	English	C	Switch	6
23	English	IC	Switch	8
23	English	IC	Stay	17
23	Hindi	C	Stay	3
23	Hindi	C	Switch	11
23	Hindi	IC	Switch	3
24	English	C	Stay	10
24	English	C	Switch	12
24	English	IC	Switch	4
24	English	IC	Stay	1
24	Hindi	C	Stay	11
24	Hindi	C	Switch	14
24	Hindi	IC	Stay	5
24	Hindi	IC	Switch	4

## Sheet: Latency
sub	item	block	language	congruency	trial	RT
1	201	Cued	English	C	Stay	1058
1	202	Cued	English	C	Switch	1247
1	203	Cued	English	C	Stay	1042
1	205	Cued	English	C	Stay	971
1	207	Cued	English	C	Switch	1006
1	208	Cued	English	C	Stay	1646
1	209	Cued	English	C	Stay	856
1	210	Cued	English	C	Switch	2015
1	211	Cued	Hindi	IC	Switch	1650
1	213	Cued	Hindi	IC	Switch	890
1	214	Cued	Hindi	IC	Stay	2743
1	221	Cued	Hindi	C	Switch	1547
1	222	Cued	Hindi	C	Stay	1584
1	223	Cued	Hindi	C	Switch	1709
1	225	Cued	Hindi	C	Stay	2412
1	227	Cued	Hindi	C	Stay	1296
1	228	Cued	Hindi	C	Switch	1231
1	229	Cued	Hindi	C	Switch	674
1	230	Cued	Hindi	C	Switch	1741
1	231	Cued	English	IC	Switch	1125
1	232	Cued	English	IC	Switch	1297
1	241	Cued	English	C	Stay	1348
1	243	Cued	English	C	Stay	2877
1	244	Cued	English	C	Stay	916
1	249	Cued	English	C	Switch	1410
1	250	Cued	English	C	Switch	1176
1	253	Cued	Hindi	IC	Switch	688
1	254	Cued	Hindi	IC	Switch	1583
1	256	Cued	Hindi	IC	Switch	1105
1	261	Cued	Hindi	C	Stay	1309
1	266	Cued	Hindi	C	Switch	1002
1	267	Cued	Hindi	C	Stay	735
1	268	Cued	Hindi	C	Stay	1330
1	270	Cued	Hindi	C	Stay	1191
1	274	Cued	English	IC	Stay	1293
1	279	Cued	English	IC	Switch	3159
1	281	Voluntary	English	C	Stay	1827
1	284	Voluntary	English	C	Switch	2494
1	289	Voluntary	English	C	Stay	1115
1	290	Voluntary	English	C	Stay	2043
1	292	Voluntary	English	C	Stay	988
1	293	Voluntary	English	C	Switch	876
1	294	Voluntary	English	C	Switch	2093
1	295	Voluntary	English	C	Switch	2157
1	296	Voluntary	English	C	Stay	909
1	297	Voluntary	English	C	Stay	996
1	299	Voluntary	English	C	Stay	1905
1	302	Voluntary	Hindi	C	Switch	2346
1	305	Voluntary	Hindi	C	Switch	1831
1	308	Voluntary	Hindi	C	Switch	1481
1	309	Voluntary	Hindi	C	Switch	3568
1	310	Voluntary	Hindi	C	Switch	2566
1	311	Voluntary	Hindi	C	Switch	1259
1	312	Voluntary	English	IC	Switch	3728
1	314	Voluntary	Hindi	C	Stay	1849
1	315	Voluntary	Hindi	C	Stay	1099
1	317	Voluntary	Hindi	C	Stay	932
1	318	Voluntary	Hindi	C	Switch	2232
1	321	Voluntary	English	C	Switch	2318
1	322	Voluntary	English	C	Stay	1973
1	324	Voluntary	English	C	Switch	1441
1	325	Voluntary	English	C	Stay	460
1	326	Voluntary	English	C	Stay	947
1	327	Voluntary	English	C	Stay	2984
1	328	Voluntary	English	C	Stay	1282
1	329	Voluntary	English	C	Switch	1191
1	330	Voluntary	English	C	Stay	2480
1	331	Voluntary	English	C	Stay	3156
1	332	Voluntary	English	C	Stay	1957
1	333	Voluntary	English	C	Switch	1234
1	334	Voluntary	English	C	Stay	1583
1	336	Voluntary	English	C	Switch	2175
1	337	Voluntary	English	C	Stay	2105
1	338	Voluntary	English	C	Switch	1747
1	339	Voluntary	English	C	Stay	2098
1	340	Voluntary	English	C	Switch	1396
1	341	Voluntary	Hindi	C	Stay	1555
1	342	Voluntary	English	IC	Stay	2592
1	343	Voluntary	Hindi	C	Switch	3637
1	345	Voluntary	Hindi	C	Stay	1589
1	346	Voluntary	Hindi	C	Stay	1059
1	347	Voluntary	Hindi	C	Stay	1295
1	348	Voluntary	Hindi	C	Switch	2016
1	349	Voluntary	Hindi	C	Switch	2632
1	350	Voluntary	Hindi	C	Switch	3109
1	351	Voluntary	Hindi	C	Stay	3171
1	352	Voluntary	Hindi	C	Switch	1387
1	353	Voluntary	Hindi	C	Switch	1740
1	354	Voluntary	Hindi	C	Switch	974
1	355	Voluntary	Hindi	C	Stay	1742
1	356	Voluntary	Hindi	C	Stay	958
1	357	Voluntary	Hindi	C	Switch	1383
1	358	Voluntary	Hindi	C	Stay	1170
1	359	Voluntary	Hindi	C	Stay	1989
1	360	Voluntary	Hindi	C	Switch	1619
2	201	Cued	Hindi	C	Switch	933
2	202	Cued	Hindi	C	Stay	680
2	204	Cued	Hindi	C	Stay	1026
2	205	Cued	Hindi	C	Switch	1450
2	206	Cued	Hindi	C	Switch	706
2	208	Cued	Hindi	C	Switch	1236
2	210	Cued	Hindi	C	Switch	699
2	211	Cued	English	IC	Stay	1526
2	212	Cued	English	IC	Switch	933
2	213	Cued	English	IC	Stay	856
2	215	Cued	English	IC	Switch	1352
2	216	Cued	English	IC	Stay	549
2	217	Cued	English	IC	Switch	851
2	218	Cued	English	IC	Stay	788
2	219	Cued	English	IC	Switch	910
2	220	Cued	English	IC	Stay	1242
2	221	Cued	English	C	Switch	991
2	222	Cued	English	C	Switch	1159
2	223	Cued	English	C	Switch	970
2	224	Cued	English	C	Stay	934
2	225	Cued	English	C	Stay	810
2	226	Cued	English	C	Switch	1112
2	227	Cued	English	C	Stay	863
2	228	Cued	English	C	Switch	807
2	230	Cued	English	C	Switch	1123
2	231	Cued	Hindi	IC	Stay	635
2	232	Cued	Hindi	IC	Switch	1157
2	233	Cued	Hindi	IC	Switch	1010
2	234	Cued	Hindi	IC	Stay	972
2	235	Cued	Hindi	IC	Stay	933
2	236	Cued	Hindi	IC	Stay	1765
2	237	Cued	Hindi	IC	Switch	1212
2	238	Cued	Hindi	IC	Switch	822
2	239	Cued	Hindi	IC	Switch	958
2	240	Cued	Hindi	IC	Switch	730
2	241	Cued	Hindi	C	Stay	919
2	243	Cued	Hindi	C	Stay	1548
2	244	Cued	Hindi	C	Switch	778
2	245	Cued	Hindi	C	Stay	653
2	246	Cued	Hindi	C	Stay	2032
2	247	Cued	Hindi	C	Stay	1246
2	250	Cued	Hindi	C	Switch	588
2	251	Cued	English	IC	Stay	979
2	252	Cued	English	IC	Stay	901
2	253	Cued	English	IC	Switch	500
2	254	Cued	English	IC	Stay	1157
2	256	Cued	English	IC	Switch	1001
2	257	Cued	English	IC	Stay	1120
2	258	Cued	English	IC	Stay	817
2	259	Cued	English	IC	Stay	849
2	261	Cued	English	C	Stay	1173
2	262	Cued	English	C	Switch	1231
2	263	Cued	English	C	Switch	506
2	264	Cued	English	C	Switch	593
2	265	Cued	English	C	Switch	886
2	266	Cued	English	C	Stay	619
2	267	Cued	English	C	Switch	746
2	268	Cued	English	C	Stay	688
2	269	Cued	English	C	Stay	667
2	270	Cued	English	C	Switch	727
2	271	Cued	Hindi	IC	Switch	783
2	272	Cued	Hindi	IC	Switch	1697
2	274	Cued	Hindi	IC	Switch	942
2	275	Cued	Hindi	IC	Stay	748
2	276	Cued	Hindi	IC	Stay	891
2	277	Cued	Hindi	IC	Switch	1204
2	278	Cued	Hindi	IC	Switch	706
2	279	Cued	Hindi	IC	Stay	574
2	280	Cued	Hindi	IC	Switch	643
2	281	Voluntary	Hindi	C	Switch	2867
2	282	Voluntary	English	IC	Stay	3679
2	283	Voluntary	English	IC	Stay	1720
2	284	Voluntary	Hindi	C	Switch	1295
2	285	Voluntary	Hindi	C	Switch	2598
2	286	Voluntary	Hindi	C	Stay	1714
2	287	Voluntary	English	IC	Switch	1666
2	288	Voluntary	English	IC	Switch	922
2	289	Voluntary	Hindi	C	Stay	2247
2	290	Voluntary	Hindi	C	Switch	1569
2	291	Voluntary	Hindi	C	Switch	951
2	292	Voluntary	English	IC	Switch	2309
2	293	Voluntary	Hindi	C	Stay	3050
2	295	Voluntary	English	IC	Stay	2194
2	296	Voluntary	Hindi	C	Stay	1203
2	297	Voluntary	English	IC	Switch	1081
2	298	Voluntary	Hindi	C	Stay	1851
2	299	Voluntary	English	IC	Stay	2211
2	300	Voluntary	Hindi	C	Switch	1581
2	301	Voluntary	English	C	Switch	1962
2	302	Voluntary	English	C	Switch	2371
2	303	Voluntary	English	C	Switch	2059
2	304	Voluntary	English	C	Switch	1602
2	305	Voluntary	English	C	Switch	2263
2	306	Voluntary	English	C	Switch	3169
2	307	Voluntary	Hindi	IC	Switch	1922
2	308	Voluntary	Hindi	IC	Switch	1326
2	309	Voluntary	English	C	Stay	2817
2	310	Voluntary	English	C	Switch	2618
2	311	Voluntary	English	C	Switch	1852
2	312	Voluntary	Hindi	IC	Switch	1312
2	313	Voluntary	English	C	Stay	1312
2	314	Voluntary	Hindi	IC	Stay	1989
2	315	Voluntary	Hindi	IC	Switch	1796
2	316	Voluntary	Hindi	IC	Switch	1603
2	317	Voluntary	English	C	Switch	1346
2	318	Voluntary	English	C	Stay	1284
2	319	Voluntary	Hindi	IC	Stay	1000
2	320	Voluntary	Hindi	IC	Switch	1821
2	321	Voluntary	English	IC	Switch	2430
2	322	Voluntary	Hindi	C	Switch	1644
2	323	Voluntary	Hindi	C	Switch	1111
2	324	Voluntary	English	IC	Stay	1770
2	325	Voluntary	English	IC	Switch	1485
2	326	Voluntary	English	IC	Stay	1045
2	327	Voluntary	Hindi	C	Stay	3288
2	328	Voluntary	English	IC	Switch	1184
2	329	Voluntary	Hindi	C	Stay	1253
2	330	Voluntary	English	IC	Switch	2104
2	332	Voluntary	Hindi	C	Switch	1593
2	333	Voluntary	English	IC	Switch	2181
2	334	Voluntary	English	IC	Switch	1875
2	336	Voluntary	Hindi	C	Stay	1412
2	337	Voluntary	English	IC	Switch	1085
2	338	Voluntary	Hindi	C	Stay	983
2	339	Voluntary	Hindi	C	Switch	1635
2	340	Voluntary	English	IC	Switch	2190
2	341	Voluntary	English	C	Switch	2398
2	342	Voluntary	English	C	Stay	2094
2	343	Voluntary	English	C	Switch	545
2	344	Voluntary	Hindi	IC	Stay	2223
2	345	Voluntary	Hindi	IC	Stay	2898
2	346	Voluntary	Hindi	IC	Stay	1017
2	347	Voluntary	Hindi	IC	Stay	3463
2	348	Voluntary	Hindi	IC	Stay	1400
2	349	Voluntary	English	C	Stay	2041
2	350	Voluntary	English	C	Stay	1858
2	351	Voluntary	English	C	Switch	2222
2	352	Voluntary	Hindi	IC	Switch	2761
2	353	Voluntary	English	C	Switch	1376
2	354	Voluntary	Hindi	IC	Switch	1551
2	355	Voluntary	English	C	Stay	2058
2	356	Voluntary	English	C	Stay	1687
2	357	Voluntary	Hindi	IC	Switch	2289
2	358	Voluntary	Hindi	IC	Switch	2311
2	359	Voluntary	Hindi	IC	Switch	1302
2	360	Voluntary	Hindi	IC	Switch	1743
3	201	Cued	Hindi	C	Stay	3978
3	203	Cued	Hindi	C	Switch	2904
3	204	Cued	Hindi	C	Stay	2426
3	205	Cued	Hindi	C	Switch	2712
3	206	Cued	Hindi	C	Switch	4054
3	207	Cued	Hindi	C	Switch	1935
3	208	Cued	Hindi	C	Switch	1636
3	210	Cued	Hindi	C	Stay	3670
3	211	Cued	English	IC	Switch	1081
3	213	Cued	English	IC	Switch	920
3	214	Cued	English	IC	Stay	1721
3	215	Cued	English	IC	Switch	1534
3	216	Cued	English	IC	Switch	859
3	217	Cued	English	IC	Switch	720
3	218	Cued	English	IC	Switch	1048
3	219	Cued	English	IC	Switch	1235
3	220	Cued	English	IC	Switch	1145
3	221	Cued	English	C	Stay	1280
3	222	Cued	English	C	Stay	804
3	223	Cued	English	C	Stay	1391
3	224	Cued	English	C	Stay	1391
3	225	Cued	English	C	Switch	1819
3	226	Cued	English	C	Stay	1705
3	228	Cued	English	C	Stay	866
3	230	Cued	English	C	Switch	1065
3	231	Cued	Hindi	IC	Switch	3409
3	232	Cued	Hindi	IC	Stay	2647
3	233	Cued	Hindi	IC	Stay	1628
3	234	Cued	Hindi	IC	Switch	2311
3	235	Cued	Hindi	IC	Switch	2773
3	238	Cued	Hindi	IC	Stay	944
3	239	Cued	Hindi	IC	Stay	743
3	240	Cued	Hindi	IC	Switch	2677
3	241	Cued	Hindi	C	Switch	1234
3	245	Cued	Hindi	C	Switch	1705
3	246	Cued	Hindi	C	Switch	3781
3	249	Cued	Hindi	C	Stay	4736
3	250	Cued	Hindi	C	Stay	1150
3	251	Cued	English	IC	Stay	2712
3	252	Cued	English	IC	Switch	1533
3	253	Cued	English	IC	Switch	868
3	254	Cued	English	IC	Stay	4083
3	256	Cued	English	IC	Stay	1271
3	257	Cued	English	IC	Switch	1069
3	258	Cued	English	IC	Stay	1221
3	259	Cued	English	IC	Switch	975
3	261	Cued	English	C	Stay	1009
3	262	Cued	English	C	Stay	985
3	263	Cued	English	C	Stay	742
3	264	Cued	English	C	Stay	1209
3	265	Cued	English	C	Stay	1121
3	266	Cued	English	C	Switch	1283
3	268	Cued	English	C	Stay	1864
3	269	Cued	English	C	Stay	4239
3	272	Cued	Hindi	IC	Switch	915
3	274	Cued	Hindi	IC	Stay	1309
3	275	Cued	Hindi	IC	Stay	2044
3	276	Cued	Hindi	IC	Switch	3844
3	277	Cued	Hindi	IC	Stay	2399
3	278	Cued	Hindi	IC	Stay	2304
3	282	Voluntary	Hindi	C	Switch	4165
3	283	Voluntary	Hindi	C	Stay	3832
3	285	Voluntary	Hindi	C	Stay	2131
3	288	Voluntary	Hindi	C	Stay	1442
3	291	Voluntary	Hindi	C	Stay	2979
3	292	Voluntary	Hindi	C	Switch	4013
3	293	Voluntary	Hindi	C	Switch	3844
3	298	Voluntary	Hindi	C	Switch	1760
3	301	Voluntary	English	C	Stay	3449
3	303	Voluntary	Hindi	IC	Switch	2598
3	304	Voluntary	English	C	Stay	1711
3	305	Voluntary	English	C	Switch	2135
3	307	Voluntary	Hindi	IC	Stay	2234
3	308	Voluntary	English	C	Stay	3009
3	309	Voluntary	English	C	Switch	2382
3	312	Voluntary	English	C	Switch	2836
3	314	Voluntary	English	C	Switch	2500
3	317	Voluntary	English	C	Stay	2156
3	319	Voluntary	Hindi	IC	Switch	4240
3	320	Voluntary	English	C	Stay	2622
3	321	Voluntary	English	IC	Stay	3379
3	326	Voluntary	Hindi	C	Stay	2684
3	328	Voluntary	English	IC	Switch	1906
3	329	Voluntary	English	IC	Stay	2292
3	330	Voluntary	English	IC	Stay	4363
3	332	Voluntary	Hindi	C	Switch	1628
3	334	Voluntary	English	IC	Stay	1532
3	335	Voluntary	English	IC	Switch	2890
3	336	Voluntary	English	IC	Stay	1576
3	339	Voluntary	Hindi	C	Switch	3217
3	340	Voluntary	English	IC	Stay	2513
3	342	Voluntary	English	C	Stay	1908
3	343	Voluntary	Hindi	IC	Switch	3080
3	344	Voluntary	English	C	Stay	3269
3	345	Voluntary	English	C	Switch	2875
3	347	Voluntary	English	C	Stay	2214
3	349	Voluntary	English	C	Stay	3263
3	351	Voluntary	English	C	Stay	3288
3	352	Voluntary	English	C	Stay	2917
3	354	Voluntary	English	C	Stay	1608
3	355	Voluntary	English	C	Stay	3840
3	356	Voluntary	English	C	Switch	2345
3	357	Voluntary	English	C	Stay	1784
3	359	Voluntary	English	C	Stay	1148
3	360	Voluntary	English	C	Stay	3417
4	201	Cued	Hindi	C	Stay	863
4	202	Cued	Hindi	C	Switch	750
4	203	Cued	Hindi	C	Switch	910
4	204	Cued	Hindi	C	Stay	812
4	205	Cued	Hindi	C	Stay	1073
4	206	Cued	Hindi	C	Switch	767
4	207	Cued	Hindi	C	Stay	985
4	209	Cued	Hindi	C	Stay	1026
4	210	Cued	Hindi	C	Stay	701
4	212	Cued	English	IC	Stay	696
4	213	Cued	English	IC	Switch	725
4	215	Cued	English	IC	Stay	856
4	216	Cued	English	IC	Switch	935
4	218	Cued	English	IC	Stay	749
4	219	Cued	English	IC	Switch	1162
4	220	Cued	English	IC	Switch	892
4	221	Cued	English	C	Stay	1418
4	222	Cued	English	C	Stay	677
4	223	Cued	English	C	Stay	848
4	224	Cued	English	C	Switch	1511
4	225	Cued	English	C	Switch	798
4	227	Cued	English	C	Stay	925
4	228	Cued	English	C	Stay	893
4	229	Cued	English	C	Stay	769
4	230	Cued	English	C	Stay	968
4	231	Cued	Hindi	IC	Switch	770
4	232	Cued	Hindi	IC	Switch	1304
4	233	Cued	Hindi	IC	Stay	838
4	234	Cued	Hindi	IC	Stay	615
4	235	Cued	Hindi	IC	Switch	658
4	236	Cued	Hindi	IC	Stay	863
4	237	Cued	Hindi	IC	Stay	1120
4	238	Cued	Hindi	IC	Stay	713
4	239	Cued	Hindi	IC	Switch	1081
4	240	Cued	Hindi	IC	Switch	698
4	241	Cued	Hindi	C	Stay	1025
4	242	Cued	Hindi	C	Switch	1089
4	244	Cued	Hindi	C	Stay	964
4	245	Cued	Hindi	C	Switch	804
4	247	Cued	Hindi	C	Stay	1284
4	248	Cued	Hindi	C	Stay	912
4	250	Cued	Hindi	C	Switch	1303
4	251	Cued	English	IC	Stay	1027
4	252	Cued	English	IC	Switch	1332
4	253	Cued	English	IC	Stay	959
4	254	Cued	English	IC	Stay	945
4	255	Cued	English	IC	Stay	944
4	256	Cued	English	IC	Switch	1189
4	257	Cued	English	IC	Switch	1061
4	258	Cued	English	IC	Stay	1313
4	259	Cued	English	IC	Stay	1703
4	260	Cued	English	IC	Stay	720
4	261	Cued	English	C	Stay	997
4	262	Cued	English	C	Switch	997
4	263	Cued	English	C	Stay	1104
4	264	Cued	English	C	Stay	797
4	265	Cued	English	C	Switch	2563
4	266	Cued	English	C	Stay	1124
4	267	Cued	English	C	Switch	611
4	268	Cued	English	C	Stay	827
4	269	Cued	English	C	Switch	885
4	270	Cued	English	C	Switch	867
4	271	Cued	Hindi	IC	Switch	1467
4	272	Cued	Hindi	IC	Switch	1724
4	273	Cued	Hindi	IC	Switch	1153
4	274	Cued	Hindi	IC	Switch	1658
4	275	Cued	Hindi	IC	Switch	1862
4	276	Cued	Hindi	IC	Stay	924
4	278	Cued	Hindi	IC	Stay	1029
4	279	Cued	Hindi	IC	Stay	917
4	280	Cued	Hindi	IC	Switch	780
4	281	Voluntary	Hindi	C	Switch	1967
4	282	Voluntary	English	IC	Switch	2089
4	283	Voluntary	Hindi	C	Switch	1735
4	284	Voluntary	Hindi	C	Stay	1325
4	285	Voluntary	Hindi	C	Stay	954
4	286	Voluntary	Hindi	C	Stay	1334
4	287	Voluntary	English	IC	Stay	1485
4	288	Voluntary	English	IC	Stay	1183
4	289	Voluntary	English	IC	Switch	1817
4	290	Voluntary	Hindi	C	Switch	1859
4	292	Voluntary	Hindi	C	Stay	2636
4	293	Voluntary	Hindi	C	Stay	1160
4	294	Voluntary	Hindi	C	Switch	1282
4	295	Voluntary	English	IC	Switch	2270
4	296	Voluntary	English	IC	Stay	1349
4	297	Voluntary	Hindi	C	Stay	1018
4	298	Voluntary	Hindi	C	Stay	1517
4	299	Voluntary	English	IC	Stay	1790
4	300	Voluntary	English	IC	Switch	2240
4	301	Voluntary	Hindi	IC	Stay	1231
4	302	Voluntary	Hindi	IC	Stay	1143
4	303	Voluntary	Hindi	IC	Stay	1078
4	304	Voluntary	English	C	Stay	1654
4	305	Voluntary	Hindi	IC	Switch	1059
4	307	Voluntary	English	C	Stay	1104
4	308	Voluntary	English	C	Stay	1963
4	309	Voluntary	English	C	Stay	1917
4	310	Voluntary	Hindi	IC	Stay	1470
4	311	Voluntary	Hindi	IC	Stay	1473
4	313	Voluntary	English	C	Stay	1440
4	314	Voluntary	English	C	Stay	1707
4	315	Voluntary	English	C	Stay	1224
4	316	Voluntary	English	C	Stay	1144
4	317	Voluntary	Hindi	IC	Stay	1138
4	318	Voluntary	Hindi	IC	Stay	1604
4	319	Voluntary	English	C	Switch	1086
4	320	Voluntary	English	C	Stay	3778
4	322	Voluntary	English	IC	Stay	1450
4	323	Voluntary	English	IC	Switch	1229
4	324	Voluntary	English	IC	Switch	1235
4	325	Voluntary	Hindi	C	Switch	2973
4	326	Voluntary	English	IC	Stay	1430
4	327	Voluntary	Hindi	C	Stay	2649
4	328	Voluntary	English	IC	Stay	1914
4	329	Voluntary	English	IC	Stay	1267
4	330	Voluntary	Hindi	C	Switch	2432
4	332	Voluntary	English	IC	Stay	1729
4	333	Voluntary	English	IC	Stay	1553
4	334	Voluntary	Hindi	C	Stay	1247
4	336	Voluntary	English	IC	Stay	2705
4	337	Voluntary	Hindi	C	Stay	1252
4	338	Voluntary	English	IC	Stay	370
4	339	Voluntary	English	IC	Stay	1450
4	340	Voluntary	English	IC	Switch	1134
4	341	Voluntary	English	C	Stay	1793
4	342	Voluntary	Hindi	IC	Switch	1976
4	344	Voluntary	Hindi	IC	Stay	3209
4	345	Voluntary	English	C	Stay	3088
4	346	Voluntary	English	C	Stay	1733
4	347	Voluntary	English	C	Stay	1521
4	349	Voluntary	Hindi	IC	Stay	1448
4	350	Voluntary	English	C	Stay	1093
4	351	Voluntary	Hindi	IC	Switch	1710
4	352	Voluntary	Hindi	IC	Switch	2183
4	353	Voluntary	English	C	Switch	3109
4	354	Voluntary	Hindi	IC	Switch	1666
4	355	Voluntary	Hindi	IC	Stay	1543
4	356	Voluntary	English	C	Switch	1269
4	357	Voluntary	Hindi	IC	Stay	1513
4	358	Voluntary	English	C	Stay	2496
4	359	Voluntary	English	C	Stay	2773
4	360	Voluntary	English	C	Switch	1520
5	202	Cued	English	C	Switch	711
5	203	Cued	English	C	Stay	639
5	204	Cued	English	C	Switch	1285
5	205	Cued	English	C	Stay	664
5	206	Cued	English	C	Switch	604
5	207	Cued	English	C	Stay	617
5	208	Cued	English	C	Switch	740
5	209	Cued	English	C	Stay	433
5	210	Cued	English	C	Stay	572
5	211	Cued	Hindi	IC	Switch	583
5	212	Cued	Hindi	IC	Switch	596
5	213	Cued	Hindi	IC	Stay	721
5	214	Cued	Hindi	IC	Stay	843
5	216	Cued	Hindi	IC	Stay	832
5	217	Cued	Hindi	IC	Switch	1179
5	218	Cued	Hindi	IC	Stay	866
5	219	Cued	Hindi	IC	Switch	853
5	220	Cued	Hindi	IC	Switch	489
5	221	Cued	Hindi	C	Stay	779
5	222	Cued	Hindi	C	Switch	809
5	223	Cued	Hindi	C	Stay	1162
5	224	Cued	Hindi	C	Stay	552
5	225	Cued	Hindi	C	Stay	448
5	226	Cued	Hindi	C	Switch	726
5	227	Cued	Hindi	C	Stay	952
5	229	Cued	Hindi	C	Stay	648
5	230	Cued	Hindi	C	Stay	596
5	231	Cued	English	IC	Switch	781
5	232	Cued	English	IC	Stay	666
5	233	Cued	English	IC	Switch	586
5	234	Cued	English	IC	Stay	684
5	235	Cued	English	IC	Switch	760
5	236	Cued	English	IC	Switch	1371
5	237	Cued	English	IC	Stay	902
5	238	Cued	English	IC	Stay	647
5	239	Cued	English	IC	Stay	684
5	240	Cued	English	IC	Stay	567
5	241	Cued	English	C	Stay	743
5	242	Cued	English	C	Switch	748
5	243	Cued	English	C	Stay	632
5	244	Cued	English	C	Stay	876
5	245	Cued	English	C	Switch	880
5	246	Cued	English	C	Stay	944
5	247	Cued	English	C	Stay	704
5	248	Cued	English	C	Switch	1382
5	249	Cued	English	C	Switch	1068
5	250	Cued	English	C	Switch	846
5	251	Cued	Hindi	IC	Switch	1363
5	252	Cued	Hindi	IC	Switch	848
5	253	Cued	Hindi	IC	Stay	791
5	255	Cued	Hindi	IC	Switch	670
5	256	Cued	Hindi	IC	Switch	761
5	257	Cued	Hindi	IC	Stay	1388
5	259	Cued	Hindi	IC	Switch	1289
5	261	Cued	Hindi	C	Switch	984
5	262	Cued	Hindi	C	Stay	1020
5	263	Cued	Hindi	C	Switch	917
5	264	Cued	Hindi	C	Switch	840
5	265	Cued	Hindi	C	Switch	626
5	266	Cued	Hindi	C	Switch	766
5	267	Cued	Hindi	C	Stay	1045
5	268	Cued	Hindi	C	Stay	1147
5	269	Cued	Hindi	C	Switch	566
5	270	Cued	Hindi	C	Stay	1129
5	271	Cued	English	IC	Stay	735
5	272	Cued	English	IC	Switch	829
5	273	Cued	English	IC	Switch	887
5	274	Cued	English	IC	Switch	1646
5	275	Cued	English	IC	Stay	592
5	276	Cued	English	IC	Switch	639
5	277	Cued	English	IC	Switch	1044
5	278	Cued	English	IC	Switch	1007
5	279	Cued	English	IC	Stay	1156
5	280	Cued	English	IC	Stay	402
5	281	Voluntary	English	C	Switch	1862
5	282	Voluntary	Hindi	IC	Switch	1349
5	283	Voluntary	English	C	Switch	3237
5	284	Voluntary	English	C	Switch	2135
5	285	Voluntary	Hindi	IC	Switch	1360
5	286	Voluntary	Hindi	IC	Stay	1165
5	287	Voluntary	English	C	Switch	2345
5	289	Voluntary	Hindi	IC	Switch	1894
5	290	Voluntary	English	C	Switch	737
5	291	Voluntary	Hindi	IC	Switch	776
5	292	Voluntary	English	C	Switch	892
5	293	Voluntary	Hindi	IC	Switch	1817
5	294	Voluntary	Hindi	IC	Stay	761
5	295	Voluntary	English	C	Switch	1067
5	296	Voluntary	Hindi	IC	Switch	1675
5	297	Voluntary	Hindi	IC	Stay	1657
5	298	Voluntary	English	C	Stay	1210
5	299	Voluntary	Hindi	IC	Switch	3065
5	300	Voluntary	Hindi	IC	Switch	1779
5	301	Voluntary	English	IC	Switch	2134
5	302	Voluntary	Hindi	C	Switch	2725
5	303	Voluntary	English	IC	Switch	886
5	304	Voluntary	English	IC	Stay	2138
5	305	Voluntary	Hindi	C	Stay	1296
5	307	Voluntary	English	IC	Switch	842
5	308	Voluntary	English	IC	Switch	965
5	309	Voluntary	English	IC	Stay	3142
5	310	Voluntary	English	IC	Stay	2302
5	311	Voluntary	Hindi	C	Switch	855
5	312	Voluntary	Hindi	C	Switch	1501
5	313	Voluntary	English	IC	Stay	1293
5	314	Voluntary	English	IC	Stay	2304
5	315	Voluntary	English	IC	Switch	2079
5	316	Voluntary	English	IC	Stay	2874
5	317	Voluntary	Hindi	C	Switch	784
5	318	Voluntary	English	IC	Stay	1149
5	319	Voluntary	English	IC	Stay	770
5	320	Voluntary	English	IC	Stay	2663
5	322	Voluntary	English	C	Switch	1197
5	323	Voluntary	Hindi	IC	Switch	1309
5	324	Voluntary	Hindi	IC	Switch	1937
5	325	Voluntary	English	C	Switch	2095
5	326	Voluntary	Hindi	IC	Stay	1703
5	327	Voluntary	English	C	Stay	1542
5	328	Voluntary	English	C	Switch	1163
5	329	Voluntary	English	C	Switch	971
5	332	Voluntary	English	C	Switch	1506
5	333	Voluntary	Hindi	IC	Stay	1195
5	334	Voluntary	Hindi	IC	Stay	1467
5	336	Voluntary	Hindi	IC	Stay	2441
5	337	Voluntary	Hindi	IC	Switch	1698
5	338	Voluntary	Hindi	IC	Stay	1334
5	339	Voluntary	Hindi	IC	Switch	1232
5	340	Voluntary	English	C	Switch	1179
5	341	Voluntary	Hindi	C	Switch	1508
5	343	Voluntary	English	IC	Stay	912
5	344	Voluntary	English	IC	Switch	2106
5	346	Voluntary	Hindi	C	Switch	1988
5	347	Voluntary	Hindi	C	Switch	889
5	348	Voluntary	English	IC	Switch	2126
5	349	Voluntary	Hindi	C	Stay	1277
5	350	Voluntary	Hindi	C	Switch	2149
5	351	Voluntary	English	IC	Stay	1281
5	352	Voluntary	English	IC	Stay	1109
5	353	Voluntary	English	IC	Stay	1414
5	354	Voluntary	Hindi	C	Switch	1423
5	355	Voluntary	Hindi	C	Switch	2505
5	356	Voluntary	English	IC	Stay	1183
5	357	Voluntary	English	IC	Stay	974
5	358	Voluntary	English	IC	Stay	977
5	359	Voluntary	English	IC	Stay	1121
5	360	Voluntary	English	IC	Stay	1636
6	201	Cued	Hindi	C	Stay	1305
6	204	Cued	Hindi	C	Stay	440
6	205	Cued	Hindi	C	Stay	373
6	206	Cued	Hindi	C	Switch	441
6	207	Cued	Hindi	C	Switch	503
6	208	Cued	Hindi	C	Switch	865
6	211	Cued	English	IC	Stay	1568
6	213	Cued	English	IC	Switch	646
6	214	Cued	English	IC	Stay	1068
6	215	Cued	English	IC	Switch	913
6	216	Cued	English	IC	Stay	1248
6	218	Cued	English	IC	Stay	504
6	219	Cued	English	IC	Stay	997
6	220	Cued	English	IC	Stay	809
6	221	Cued	English	C	Switch	892
6	222	Cued	English	C	Stay	801
6	223	Cued	English	C	Stay	495
6	225	Cued	English	C	Stay	724
6	226	Cued	English	C	Switch	511
6	227	Cued	English	C	Stay	710
6	228	Cued	English	C	Stay	667
6	229	Cued	English	C	Switch	595
6	231	Cued	Hindi	IC	Stay	714
6	232	Cued	Hindi	IC	Stay	488
6	234	Cued	Hindi	IC	Stay	480
6	235	Cued	Hindi	IC	Switch	1162
6	236	Cued	Hindi	IC	Switch	1259
6	237	Cued	Hindi	IC	Stay	809
6	238	Cued	Hindi	IC	Stay	507
6	239	Cued	Hindi	IC	Stay	947
6	240	Cued	Hindi	IC	Stay	628
6	241	Cued	Hindi	C	Stay	643
6	244	Cued	Hindi	C	Switch	785
6	245	Cued	Hindi	C	Stay	565
6	246	Cued	Hindi	C	Stay	1026
6	247	Cued	Hindi	C	Stay	620
6	248	Cued	Hindi	C	Switch	933
6	250	Cued	Hindi	C	Switch	1048
6	251	Cued	English	IC	Switch	677
6	252	Cued	English	IC	Switch	1013
6	253	Cued	English	IC	Stay	795
6	254	Cued	English	IC	Stay	925
6	255	Cued	English	IC	Stay	818
6	256	Cued	English	IC	Switch	725
6	260	Cued	English	IC	Stay	734
6	262	Cued	English	C	Switch	862
6	263	Cued	English	C	Stay	824
6	264	Cued	English	C	Switch	787
6	265	Cued	English	C	Stay	900
6	266	Cued	English	C	Stay	591
6	267	Cued	English	C	Switch	658
6	268	Cued	English	C	Stay	675
6	269	Cued	English	C	Switch	863
6	270	Cued	English	C	Switch	592
6	271	Cued	Hindi	IC	Stay	562
6	272	Cued	Hindi	IC	Switch	1086
6	273	Cued	Hindi	IC	Switch	1201
6	274	Cued	Hindi	IC	Stay	1137
6	277	Cued	Hindi	IC	Switch	1100
6	279	Cued	Hindi	IC	Switch	962
6	280	Cued	Hindi	IC	Switch	404
6	281	Voluntary	English	IC	Stay	844
6	282	Voluntary	Hindi	C	Switch	878
6	283	Voluntary	Hindi	C	Stay	1570
6	284	Voluntary	Hindi	C	Stay	1780
6	285	Voluntary	Hindi	C	Switch	1045
6	286	Voluntary	Hindi	C	Switch	672
6	287	Voluntary	Hindi	C	Switch	992
6	288	Voluntary	Hindi	C	Stay	859
6	289	Voluntary	Hindi	C	Stay	778
6	290	Voluntary	Hindi	C	Switch	1250
6	291	Voluntary	Hindi	C	Stay	867
6	292	Voluntary	Hindi	C	Stay	2872
6	293	Voluntary	Hindi	C	Switch	1280
6	294	Voluntary	Hindi	C	Stay	875
6	296	Voluntary	Hindi	C	Switch	1469
6	297	Voluntary	Hindi	C	Switch	1033
6	298	Voluntary	Hindi	C	Switch	1160
6	299	Voluntary	Hindi	C	Stay	838
6	300	Voluntary	English	IC	Switch	587
6	301	Voluntary	English	C	Stay	1286
6	302	Voluntary	English	C	Stay	1211
6	303	Voluntary	English	C	Stay	1428
6	304	Voluntary	English	C	Stay	1272
6	305	Voluntary	English	C	Switch	1965
6	306	Voluntary	English	C	Stay	1478
6	307	Voluntary	English	C	Stay	931
6	308	Voluntary	English	C	Switch	1021
6	309	Voluntary	English	C	Stay	960
6	310	Voluntary	English	C	Switch	1558
6	311	Voluntary	English	C	Stay	769
6	312	Voluntary	English	C	Stay	1462
6	313	Voluntary	English	C	Stay	1536
6	314	Voluntary	English	C	Switch	1980
6	315	Voluntary	English	C	Stay	799
6	316	Voluntary	English	C	Stay	766
6	317	Voluntary	English	C	Switch	1154
6	318	Voluntary	English	C	Switch	1199
6	319	Voluntary	English	C	Stay	800
6	320	Voluntary	English	C	Stay	725
6	321	Voluntary	Hindi	C	Switch	1746
6	322	Voluntary	Hindi	C	Switch	1158
6	323	Voluntary	Hindi	C	Stay	844
6	324	Voluntary	Hindi	C	Switch	1002
6	325	Voluntary	Hindi	C	Stay	1568
6	326	Voluntary	Hindi	C	Stay	2349
6	327	Voluntary	Hindi	C	Stay	2899
6	328	Voluntary	Hindi	C	Switch	1145
6	330	Voluntary	English	IC	Switch	3149
6	332	Voluntary	Hindi	C	Switch	2180
6	333	Voluntary	Hindi	C	Stay	1387
6	334	Voluntary	Hindi	C	Switch	1042
6	335	Voluntary	Hindi	C	Stay	1536
6	336	Voluntary	Hindi	C	Stay	2655
6	337	Voluntary	Hindi	C	Stay	759
6	338	Voluntary	Hindi	C	Stay	1179
6	339	Voluntary	Hindi	C	Switch	1477
6	340	Voluntary	Hindi	C	Stay	2311
6	341	Voluntary	English	C	Switch	1403
6	343	Voluntary	English	C	Switch	2543
6	344	Voluntary	English	C	Stay	2340
6	345	Voluntary	English	C	Switch	2724
6	346	Voluntary	English	C	Switch	1131
6	347	Voluntary	English	C	Stay	1401
6	349	Voluntary	Hindi	IC	Stay	1588
6	350	Voluntary	English	C	Switch	1233
6	351	Voluntary	English	C	Stay	1185
6	352	Voluntary	English	C	Switch	1712
6	353	Voluntary	English	C	Stay	1137
6	356	Voluntary	English	C	Switch	1328
6	357	Voluntary	English	C	Switch	1711
6	358	Voluntary	English	C	Stay	1273
6	360	Voluntary	English	C	Stay	1404
7	201	Cued	English	C	Stay	357
7	202	Cued	English	C	Stay	997
7	204	Cued	English	C	Switch	350
7	205	Cued	English	C	Stay	749
7	207	Cued	English	C	Stay	1198
7	208	Cued	English	C	Switch	800
7	209	Cued	English	C	Switch	1106
7	210	Cued	English	C	Stay	788
7	211	Cued	Hindi	IC	Stay	289
7	212	Cued	Hindi	IC	Stay	2640
7	213	Cued	Hindi	IC	Switch	902
7	214	Cued	Hindi	IC	Switch	1002
7	215	Cued	Hindi	IC	Switch	631
7	218	Cued	Hindi	IC	Switch	494
7	219	Cued	Hindi	IC	Stay	1409
7	221	Cued	Hindi	C	Switch	1082
7	222	Cued	Hindi	C	Stay	343
7	224	Cued	Hindi	C	Switch	1092
7	227	Cued	Hindi	C	Switch	638
7	228	Cued	Hindi	C	Switch	728
7	231	Cued	English	IC	Switch	948
7	232	Cued	English	IC	Switch	676
7	234	Cued	English	IC	Switch	1238
7	235	Cued	English	IC	Stay	602
7	236	Cued	English	IC	Switch	477
7	237	Cued	English	IC	Stay	713
7	239	Cued	English	IC	Switch	742
7	242	Cued	English	C	Stay	592
7	244	Cued	English	C	Switch	869
7	245	Cued	English	C	Stay	741
7	246	Cued	English	C	Switch	1006
7	247	Cued	English	C	Switch	763
7	248	Cued	English	C	Switch	337
7	250	Cued	English	C	Stay	423
7	252	Cued	Hindi	IC	Switch	986
7	253	Cued	Hindi	IC	Stay	860
7	256	Cued	Hindi	IC	Switch	318
7	257	Cued	Hindi	IC	Switch	1033
7	261	Cued	Hindi	C	Switch	1542
7	262	Cued	Hindi	C	Switch	1204
7	263	Cued	Hindi	C	Stay	567
7	265	Cued	Hindi	C	Switch	1965
7	266	Cued	Hindi	C	Switch	984
7	270	Cued	Hindi	C	Switch	751
7	272	Cued	English	IC	Switch	890
7	275	Cued	English	IC	Stay	1128
7	281	Voluntary	English	C	Switch	1333
7	282	Voluntary	Hindi	IC	Stay	1616
7	283	Voluntary	Hindi	IC	Stay	1233
7	284	Voluntary	Hindi	IC	Switch	1691
7	285	Voluntary	English	C	Stay	1414
7	286	Voluntary	English	C	Stay	1281
7	287	Voluntary	English	C	Stay	1824
7	288	Voluntary	Hindi	IC	Switch	1469
7	290	Voluntary	English	C	Switch	1067
7	291	Voluntary	English	C	Stay	1492
7	292	Voluntary	English	C	Stay	1690
7	293	Voluntary	English	C	Switch	897
7	294	Voluntary	Hindi	IC	Switch	2320
7	295	Voluntary	English	C	Stay	1069
7	296	Voluntary	English	C	Stay	1579
7	297	Voluntary	Hindi	IC	Stay	1272
7	299	Voluntary	Hindi	IC	Switch	1746
7	300	Voluntary	English	C	Stay	1236
7	301	Voluntary	Hindi	C	Switch	1100
7	302	Voluntary	English	IC	Stay	1665
7	303	Voluntary	English	IC	Switch	1866
7	304	Voluntary	English	IC	Switch	2060
7	307	Voluntary	English	IC	Stay	1499
7	308	Voluntary	English	IC	Stay	1595
7	309	Voluntary	Hindi	C	Stay	1919
7	310	Voluntary	English	IC	Switch	2268
7	311	Voluntary	English	IC	Stay	1055
7	312	Voluntary	Hindi	C	Switch	1205
7	313	Voluntary	English	IC	Switch	1837
7	314	Voluntary	English	IC	Stay	1523
7	316	Voluntary	Hindi	C	Stay	1217
7	317	Voluntary	Hindi	C	Stay	1179
7	318	Voluntary	English	IC	Switch	1296
7	319	Voluntary	English	IC	Stay	1080
7	320	Voluntary	Hindi	C	Switch	1483
7	322	Voluntary	English	C	Stay	679
7	323	Voluntary	English	C	Stay	1664
7	324	Voluntary	English	C	Stay	1803
7	325	Voluntary	English	C	Stay	1367
7	326	Voluntary	English	C	Switch	1860
7	328	Voluntary	English	C	Switch	1454
7	329	Voluntary	English	C	Stay	2128
7	330	Voluntary	Hindi	IC	Stay	1939
7	332	Voluntary	Hindi	IC	Stay	1439
7	334	Voluntary	English	C	Stay	853
7	336	Voluntary	English	C	Stay	1099
7	337	Voluntary	English	C	Switch	964
7	338	Voluntary	Hindi	IC	Switch	2309
7	339	Voluntary	Hindi	IC	Stay	2498
7	340	Voluntary	Hindi	IC	Stay	1747
7	341	Voluntary	English	IC	Stay	1498
7	342	Voluntary	Hindi	C	Switch	1760
7	343	Voluntary	Hindi	C	Switch	1836
7	344	Voluntary	Hindi	C	Stay	2957
7	345	Voluntary	English	IC	Switch	1960
7	346	Voluntary	Hindi	C	Switch	1634
7	347	Voluntary	English	IC	Stay	728
7	349	Voluntary	English	IC	Stay	2467
7	350	Voluntary	English	IC	Stay	1624
7	351	Voluntary	English	IC	Switch	2051
7	352	Voluntary	Hindi	C	Switch	1142
7	353	Voluntary	English	IC	Stay	1808
7	355	Voluntary	Hindi	C	Switch	1224
7	356	Voluntary	English	IC	Switch	1950
7	357	Voluntary	Hindi	C	Stay	1394
7	358	Voluntary	English	IC	Switch	1666
8	201	Cued	English	C	Stay	916
8	203	Cued	English	C	Stay	586
8	204	Cued	English	C	Switch	595
8	205	Cued	English	C	Stay	631
8	206	Cued	English	C	Switch	902
8	207	Cued	English	C	Stay	429
8	208	Cued	English	C	Stay	713
8	209	Cued	English	C	Stay	826
8	210	Cued	English	C	Stay	769
8	212	Cued	Hindi	IC	Stay	2876
8	213	Cued	Hindi	IC	Stay	1289
8	214	Cued	Hindi	IC	Switch	813
8	215	Cued	Hindi	IC	Switch	870
8	217	Cued	Hindi	IC	Stay	1099
8	219	Cued	Hindi	IC	Stay	1006
8	220	Cued	Hindi	IC	Switch	537
8	222	Cued	Hindi	C	Switch	1287
8	227	Cued	Hindi	C	Switch	1493
8	228	Cued	Hindi	C	Stay	639
8	229	Cued	Hindi	C	Switch	647
8	231	Cued	English	IC	Stay	572
8	232	Cued	English	IC	Switch	563
8	233	Cued	English	IC	Stay	686
8	234	Cued	English	IC	Stay	528
8	235	Cued	English	IC	Stay	694
8	237	Cued	English	IC	Stay	987
8	238	Cued	English	IC	Stay	585
8	239	Cued	English	IC	Stay	975
8	240	Cued	English	IC	Switch	989
8	241	Cued	English	C	Switch	670
8	242	Cued	English	C	Switch	1043
8	243	Cued	English	C	Stay	851
8	244	Cued	English	C	Switch	788
8	245	Cued	English	C	Stay	547
8	246	Cued	English	C	Stay	1033
8	247	Cued	English	C	Stay	685
8	248	Cued	English	C	Switch	761
8	249	Cued	English	C	Stay	610
8	250	Cued	English	C	Stay	649
8	251	Cued	Hindi	IC	Stay	1098
8	252	Cued	Hindi	IC	Switch	3120
8	253	Cued	Hindi	IC	Stay	561
8	254	Cued	Hindi	IC	Stay	666
8	255	Cued	Hindi	IC	Switch	573
8	256	Cued	Hindi	IC	Switch	989
8	259	Cued	Hindi	IC	Switch	722
8	266	Cued	Hindi	C	Switch	654
8	267	Cued	Hindi	C	Switch	1000
8	268	Cued	Hindi	C	Stay	868
8	273	Cued	English	IC	Stay	580
8	274	Cued	English	IC	Switch	499
8	275	Cued	English	IC	Stay	793
8	276	Cued	English	IC	Stay	592
8	277	Cued	English	IC	Stay	878
8	278	Cued	English	IC	Stay	566
8	280	Cued	English	IC	Switch	523
8	281	Voluntary	English	C	Stay	1063
8	282	Voluntary	Hindi	IC	Switch	1160
8	283	Voluntary	English	C	Stay	966
8	284	Voluntary	English	C	Switch	1823
8	285	Voluntary	English	C	Stay	986
8	286	Voluntary	English	C	Stay	1149
8	287	Voluntary	English	C	Stay	1084
8	289	Voluntary	English	C	Stay	697
8	290	Voluntary	English	C	Stay	997
8	294	Voluntary	English	C	Stay	916
8	295	Voluntary	English	C	Stay	1710
8	296	Voluntary	English	C	Stay	939
8	298	Voluntary	English	C	Stay	745
8	299	Voluntary	English	C	Switch	1063
8	301	Voluntary	English	IC	Switch	1475
8	302	Voluntary	English	IC	Switch	1043
8	303	Voluntary	English	IC	Stay	1088
8	304	Voluntary	English	IC	Stay	809
8	305	Voluntary	English	IC	Stay	940
8	307	Voluntary	Hindi	C	Switch	1111
8	309	Voluntary	English	IC	Stay	993
8	310	Voluntary	English	IC	Stay	1012
8	311	Voluntary	Hindi	C	Switch	1896
8	312	Voluntary	English	IC	Stay	991
8	313	Voluntary	English	IC	Stay	1852
8	314	Voluntary	English	IC	Stay	1346
8	315	Voluntary	English	IC	Stay	3076
8	316	Voluntary	English	IC	Stay	1270
8	318	Voluntary	English	IC	Stay	1832
8	319	Voluntary	English	IC	Stay	771
8	320	Voluntary	English	IC	Switch	865
8	322	Voluntary	English	C	Switch	675
8	323	Voluntary	English	C	Stay	1757
8	324	Voluntary	English	C	Stay	1077
8	325	Voluntary	English	C	Stay	1032
8	326	Voluntary	English	C	Stay	1042
8	327	Voluntary	English	C	Switch	833
8	328	Voluntary	English	C	Switch	814
8	330	Voluntary	English	C	Stay	1962
8	332	Voluntary	English	C	Stay	1925
8	333	Voluntary	English	C	Stay	833
8	334	Voluntary	English	C	Stay	1349
8	336	Voluntary	English	C	Stay	1473
8	337	Voluntary	English	C	Stay	1378
8	338	Voluntary	English	C	Stay	908
8	339	Voluntary	English	C	Stay	2887
8	340	Voluntary	English	C	Stay	1292
8	342	Voluntary	English	IC	Stay	1882
8	343	Voluntary	English	IC	Stay	927
8	344	Voluntary	English	IC	Stay	1009
8	345	Voluntary	Hindi	C	Switch	1047
8	346	Voluntary	Hindi	C	Stay	1079
8	347	Voluntary	English	IC	Switch	984
8	348	Voluntary	Hindi	C	Switch	1065
8	349	Voluntary	English	IC	Stay	802
8	350	Voluntary	English	IC	Stay	1116
8	351	Voluntary	English	IC	Stay	1581
8	352	Voluntary	English	IC	Stay	980
8	353	Voluntary	English	IC	Stay	276
8	354	Voluntary	English	IC	Stay	861
8	355	Voluntary	Hindi	C	Switch	1547
8	356	Voluntary	English	IC	Switch	894
8	357	Voluntary	Hindi	C	Switch	1141
8	358	Voluntary	Hindi	C	Switch	787
8	360	Voluntary	English	IC	Stay	715
9	202	Cued	Hindi	C	Switch	1165
9	203	Cued	Hindi	C	Switch	804
9	204	Cued	Hindi	C	Stay	753
9	205	Cued	Hindi	C	Switch	953
9	206	Cued	Hindi	C	Stay	808
9	207	Cued	Hindi	C	Switch	1573
9	208	Cued	Hindi	C	Stay	817
9	209	Cued	Hindi	C	Switch	796
9	210	Cued	Hindi	C	Stay	596
9	211	Cued	English	IC	Stay	686
9	212	Cued	English	IC	Stay	615
9	213	Cued	English	IC	Switch	836
9	214	Cued	English	IC	Switch	741
9	215	Cued	English	IC	Stay	273
9	216	Cued	English	IC	Switch	732
9	217	Cued	English	IC	Stay	757
9	218	Cued	English	IC	Stay	799
9	220	Cued	English	IC	Stay	728
9	221	Cued	English	C	Switch	987
9	222	Cued	English	C	Stay	784
9	223	Cued	English	C	Switch	872
9	224	Cued	English	C	Stay	597
9	226	Cued	English	C	Switch	337
9	227	Cued	English	C	Switch	831
9	231	Cued	Hindi	IC	Stay	669
9	232	Cued	Hindi	IC	Switch	652
9	233	Cued	Hindi	IC	Stay	766
9	234	Cued	Hindi	IC	Stay	968
9	235	Cued	Hindi	IC	Stay	768
9	236	Cued	Hindi	IC	Stay	288
9	238	Cued	Hindi	IC	Stay	573
9	240	Cued	Hindi	IC	Switch	1739
9	241	Cued	Hindi	C	Switch	810
9	242	Cued	Hindi	C	Switch	941
9	244	Cued	Hindi	C	Switch	506
9	245	Cued	Hindi	C	Switch	1223
9	249	Cued	Hindi	C	Stay	283
9	250	Cued	Hindi	C	Switch	772
9	251	Cued	English	IC	Stay	1140
9	252	Cued	English	IC	Stay	952
9	253	Cued	English	IC	Switch	1007
9	254	Cued	English	IC	Stay	557
9	255	Cued	English	IC	Switch	735
9	256	Cued	English	IC	Switch	935
9	257	Cued	English	IC	Switch	683
9	258	Cued	English	IC	Stay	1305
9	259	Cued	English	IC	Stay	896
9	260	Cued	English	IC	Stay	856
9	261	Cued	English	C	Switch	275
9	262	Cued	English	C	Switch	487
9	264	Cued	English	C	Switch	424
9	265	Cued	English	C	Switch	772
9	266	Cued	English	C	Stay	776
9	267	Cued	English	C	Stay	807
9	268	Cued	English	C	Switch	710
9	269	Cued	English	C	Stay	571
9	271	Cued	Hindi	IC	Switch	388
9	272	Cued	Hindi	IC	Switch	1167
9	273	Cued	Hindi	IC	Stay	576
9	274	Cued	Hindi	IC	Switch	1866
9	275	Cued	Hindi	IC	Switch	730
9	276	Cued	Hindi	IC	Stay	699
9	280	Cued	Hindi	IC	Stay	446
9	281	Voluntary	Hindi	C	Stay	415
9	282	Voluntary	Hindi	C	Stay	707
9	283	Voluntary	Hindi	C	Switch	1043
9	284	Voluntary	Hindi	C	Switch	1288
9	285	Voluntary	Hindi	C	Switch	1021
9	286	Voluntary	Hindi	C	Switch	341
9	287	Voluntary	Hindi	C	Stay	859
9	288	Voluntary	Hindi	C	Stay	1143
9	289	Voluntary	Hindi	C	Switch	885
9	291	Voluntary	Hindi	C	Switch	848
9	292	Voluntary	Hindi	C	Switch	1353
9	294	Voluntary	Hindi	C	Stay	1318
9	295	Voluntary	Hindi	C	Stay	3844
9	296	Voluntary	Hindi	C	Switch	846
9	298	Voluntary	Hindi	C	Switch	1051
9	299	Voluntary	Hindi	C	Switch	1003
9	300	Voluntary	Hindi	C	Switch	850
9	302	Voluntary	English	C	Switch	1136
9	303	Voluntary	English	C	Switch	2026
9	304	Voluntary	English	C	Switch	1470
9	306	Voluntary	English	C	Switch	1220
9	307	Voluntary	English	C	Stay	890
9	308	Voluntary	English	C	Switch	1300
9	309	Voluntary	English	C	Stay	494
9	310	Voluntary	English	C	Switch	1434
9	311	Voluntary	English	C	Stay	286
9	312	Voluntary	English	C	Switch	837
9	314	Voluntary	English	C	Stay	1363
9	315	Voluntary	English	C	Switch	1190
9	317	Voluntary	English	C	Stay	796
9	318	Voluntary	English	C	Stay	415
9	319	Voluntary	English	C	Switch	939
9	320	Voluntary	English	C	Switch	787
9	321	Voluntary	Hindi	C	Stay	1332
9	322	Voluntary	Hindi	C	Stay	897
9	323	Voluntary	Hindi	C	Stay	1041
9	324	Voluntary	Hindi	C	Switch	814
9	325	Voluntary	Hindi	C	Stay	1636
9	326	Voluntary	Hindi	C	Stay	1128
9	328	Voluntary	Hindi	C	Stay	1199
9	330	Voluntary	Hindi	C	Switch	556
9	331	Voluntary	Hindi	C	Stay	1567
9	332	Voluntary	Hindi	C	Switch	1255
9	333	Voluntary	Hindi	C	Stay	2080
9	334	Voluntary	Hindi	C	Switch	956
9	335	Voluntary	Hindi	C	Switch	1830
9	336	Voluntary	Hindi	C	Stay	981
9	337	Voluntary	Hindi	C	Switch	752
9	338	Voluntary	Hindi	C	Stay	1004
9	339	Voluntary	Hindi	C	Stay	1053
9	340	Voluntary	Hindi	C	Switch	1254
9	341	Voluntary	English	C	Stay	369
9	342	Voluntary	English	C	Stay	1148
9	344	Voluntary	English	C	Stay	1259
9	345	Voluntary	English	C	Switch	1523
9	346	Voluntary	English	C	Switch	1156
9	348	Voluntary	English	C	Stay	1099
9	349	Voluntary	English	C	Switch	1109
9	350	Voluntary	English	C	Switch	2364
9	351	Voluntary	English	C	Stay	1120
9	352	Voluntary	English	C	Stay	1389
9	353	Voluntary	English	C	Switch	1991
9	354	Voluntary	English	C	Stay	1081
9	356	Voluntary	English	C	Switch	1521
9	357	Voluntary	English	C	Switch	1193
9	358	Voluntary	English	C	Stay	913
9	359	Voluntary	English	C	Stay	1201
10	201	Cued	Hindi	C	Switch	1043
10	202	Cued	Hindi	C	Switch	1076
10	203	Cued	Hindi	C	Stay	1182
10	204	Cued	Hindi	C	Switch	1006
10	205	Cued	Hindi	C	Switch	977
10	208	Cued	Hindi	C	Stay	1151
10	210	Cued	Hindi	C	Switch	1264
10	211	Cued	English	IC	Stay	1626
10	212	Cued	English	IC	Stay	1393
10	213	Cued	English	IC	Stay	982
10	214	Cued	English	IC	Stay	1065
10	215	Cued	English	IC	Switch	868
10	216	Cued	English	IC	Switch	974
10	217	Cued	English	IC	Switch	1026
10	218	Cued	English	IC	Stay	1161
10	219	Cued	English	IC	Stay	935
10	220	Cued	English	IC	Stay	1048
10	221	Cued	English	C	Switch	1149
10	222	Cued	English	C	Switch	960
10	223	Cued	English	C	Stay	1063
10	224	Cued	English	C	Stay	941
10	225	Cued	English	C	Stay	2150
10	226	Cued	English	C	Stay	1059
10	227	Cued	English	C	Stay	1126
10	228	Cued	English	C	Switch	1036
10	229	Cued	English	C	Switch	1067
10	231	Cued	Hindi	IC	Stay	1917
10	233	Cued	Hindi	IC	Switch	901
10	234	Cued	Hindi	IC	Stay	968
10	236	Cued	Hindi	IC	Stay	1817
10	237	Cued	Hindi	IC	Stay	1713
10	238	Cued	Hindi	IC	Switch	1109
10	240	Cued	Hindi	IC	Stay	1074
10	241	Cued	Hindi	C	Stay	1806
10	242	Cued	Hindi	C	Stay	1210
10	243	Cued	Hindi	C	Switch	1016
10	244	Cued	Hindi	C	Stay	2322
10	245	Cued	Hindi	C	Stay	1338
10	246	Cued	Hindi	C	Switch	1644
10	247	Cued	Hindi	C	Switch	827
10	249	Cued	Hindi	C	Stay	793
10	251	Cued	English	IC	Stay	1042
10	253	Cued	English	IC	Switch	1231
10	255	Cued	English	IC	Stay	1379
10	256	Cued	English	IC	Stay	1184
10	257	Cued	English	IC	Stay	1138
10	258	Cued	English	IC	Switch	1065
10	259	Cued	English	IC	Stay	1046
10	260	Cued	English	IC	Switch	1068
10	261	Cued	English	C	Switch	1012
10	262	Cued	English	C	Switch	1666
10	263	Cued	English	C	Stay	816
10	264	Cued	English	C	Switch	828
10	265	Cued	English	C	Switch	1119
10	266	Cued	English	C	Stay	867
10	267	Cued	English	C	Switch	912
10	268	Cued	English	C	Stay	989
10	270	Cued	English	C	Switch	955
10	271	Cued	Hindi	IC	Switch	1421
10	272	Cued	Hindi	IC	Stay	1340
10	273	Cued	Hindi	IC	Switch	1318
10	274	Cued	Hindi	IC	Stay	1083
10	276	Cued	Hindi	IC	Stay	1325
10	277	Cued	Hindi	IC	Switch	889
10	279	Cued	Hindi	IC	Switch	1378
10	280	Cued	Hindi	IC	Switch	1097
10	281	Voluntary	English	IC	Stay	1355
10	282	Voluntary	English	IC	Switch	937
10	283	Voluntary	English	IC	Switch	1358
10	284	Voluntary	Hindi	C	Switch	620
10	285	Voluntary	English	IC	Stay	1594
10	286	Voluntary	Hindi	C	Stay	1849
10	287	Voluntary	Hindi	C	Stay	1590
10	288	Voluntary	Hindi	C	Stay	1186
10	289	Voluntary	English	IC	Stay	1816
10	290	Voluntary	Hindi	C	Switch	1204
10	291	Voluntary	English	IC	Stay	1785
10	292	Voluntary	English	IC	Stay	1491
10	293	Voluntary	English	IC	Switch	1596
10	294	Voluntary	Hindi	C	Stay	1108
10	295	Voluntary	English	IC	Stay	1099
10	296	Voluntary	Hindi	C	Stay	1048
10	297	Voluntary	English	IC	Stay	1794
10	298	Voluntary	Hindi	C	Stay	1444
10	299	Voluntary	Hindi	C	Stay	1086
10	301	Voluntary	Hindi	IC	Stay	1837
10	302	Voluntary	English	C	Stay	1520
10	303	Voluntary	English	C	Stay	976
10	304	Voluntary	English	C	Stay	1670
10	305	Voluntary	Hindi	IC	Switch	1421
10	306	Voluntary	English	C	Switch	2358
10	307	Voluntary	English	C	Stay	1480
10	308	Voluntary	English	C	Stay	1888
10	309	Voluntary	English	C	Switch	2060
10	310	Voluntary	English	C	Stay	1404
10	311	Voluntary	English	C	Stay	1092
10	312	Voluntary	English	C	Switch	1845
10	313	Voluntary	English	C	Switch	1322
10	314	Voluntary	Hindi	IC	Switch	1135
10	315	Voluntary	Hindi	IC	Switch	1778
10	316	Voluntary	English	C	Stay	1536
10	317	Voluntary	Hindi	IC	Stay	1770
10	318	Voluntary	Hindi	IC	Stay	1270
10	319	Voluntary	English	C	Stay	1130
10	320	Voluntary	Hindi	IC	Switch	1164
10	321	Voluntary	Hindi	C	Stay	1997
10	322	Voluntary	Hindi	C	Switch	1794
10	323	Voluntary	Hindi	C	Stay	1526
10	324	Voluntary	English	IC	Stay	1436
10	325	Voluntary	Hindi	C	Stay	3103
10	326	Voluntary	English	IC	Stay	1049
10	327	Voluntary	Hindi	C	Stay	1478
10	328	Voluntary	English	IC	Stay	1934
10	329	Voluntary	Hindi	C	Stay	1160
10	330	Voluntary	Hindi	C	Switch	1274
10	331	Voluntary	Hindi	C	Stay	1489
10	332	Voluntary	Hindi	C	Switch	854
10	333	Voluntary	Hindi	C	Stay	1734
10	334	Voluntary	English	IC	Stay	1332
10	335	Voluntary	English	IC	Switch	4166
10	336	Voluntary	Hindi	C	Stay	1350
10	337	Voluntary	Hindi	C	Stay	1919
10	338	Voluntary	English	IC	Switch	2459
10	339	Voluntary	English	IC	Stay	1922
10	340	Voluntary	English	IC	Stay	1745
10	341	Voluntary	English	C	Stay	1212
10	342	Voluntary	Hindi	IC	Stay	2216
10	343	Voluntary	Hindi	IC	Stay	1877
10	344	Voluntary	Hindi	IC	Stay	1107
10	345	Voluntary	Hindi	IC	Stay	2336
10	346	Voluntary	Hindi	IC	Stay	2131
10	347	Voluntary	Hindi	IC	Switch	1734
10	348	Voluntary	Hindi	IC	Stay	921
10	350	Voluntary	Hindi	IC	Stay	1453
10	351	Voluntary	English	C	Switch	1782
10	352	Voluntary	English	C	Switch	577
10	353	Voluntary	Hindi	IC	Stay	1169
10	354	Voluntary	Hindi	IC	Switch	3820
10	355	Voluntary	English	C	Stay	1391
10	356	Voluntary	Hindi	IC	Switch	1383
10	357	Voluntary	English	C	Stay	2315
10	358	Voluntary	Hindi	IC	Stay	2476
10	359	Voluntary	English	C	Switch	2843
10	360	Voluntary	Hindi	IC	Stay	1500
11	201	Cued	Hindi	C	Stay	1353
11	202	Cued	Hindi	C	Switch	1289
11	204	Cued	Hindi	C	Switch	715
11	206	Cued	Hindi	C	Stay	1038
11	208	Cued	Hindi	C	Stay	1522
11	210	Cued	Hindi	C	Stay	707
11	211	Cued	English	IC	Switch	824
11	212	Cued	English	IC	Stay	840
11	213	Cued	English	IC	Switch	993
11	214	Cued	English	IC	Switch	873
11	216	Cued	English	IC	Switch	1556
11	217	Cued	English	IC	Switch	1195
11	218	Cued	English	IC	Stay	705
11	219	Cued	English	IC	Stay	1053
11	220	Cued	English	IC	Switch	1467
11	221	Cued	English	C	Stay	879
11	222	Cued	English	C	Stay	1051
11	223	Cued	English	C	Switch	824
11	224	Cued	English	C	Switch	2176
11	225	Cued	English	C	Switch	1829
11	226	Cued	English	C	Stay	1355
11	228	Cued	English	C	Switch	1093
11	229	Cued	English	C	Stay	647
11	230	Cued	English	C	Switch	1282
11	231	Cued	Hindi	IC	Switch	753
11	232	Cued	Hindi	IC	Switch	1086
11	233	Cued	Hindi	IC	Switch	1024
11	234	Cued	Hindi	IC	Switch	849
11	235	Cued	Hindi	IC	Stay	3592
11	236	Cued	Hindi	IC	Switch	1216
11	237	Cued	Hindi	IC	Switch	1380
11	238	Cued	Hindi	IC	Stay	829
11	240	Cued	Hindi	IC	Switch	1145
11	241	Cued	Hindi	C	Stay	895
11	242	Cued	Hindi	C	Switch	1053
11	243	Cued	Hindi	C	Switch	1122
11	244	Cued	Hindi	C	Switch	2489
11	247	Cued	Hindi	C	Switch	1514
11	251	Cued	English	IC	Stay	942
11	253	Cued	English	IC	Switch	1061
11	254	Cued	English	IC	Switch	791
11	255	Cued	English	IC	Switch	1027
11	256	Cued	English	IC	Stay	1053
11	257	Cued	English	IC	Switch	1294
11	258	Cued	English	IC	Switch	1177
11	260	Cued	English	IC	Switch	1060
11	261	Cued	English	C	Switch	1036
11	262	Cued	English	C	Stay	1406
11	263	Cued	English	C	Stay	1370
11	264	Cued	English	C	Stay	1798
11	265	Cued	English	C	Switch	1128
11	266	Cued	English	C	Switch	1676
11	267	Cued	English	C	Switch	703
11	268	Cued	English	C	Switch	820
11	269	Cued	English	C	Stay	952
11	270	Cued	English	C	Switch	877
11	272	Cued	Hindi	IC	Stay	1034
11	273	Cued	Hindi	IC	Switch	1029
11	274	Cued	Hindi	IC	Stay	2428
11	275	Cued	Hindi	IC	Stay	1032
11	276	Cued	Hindi	IC	Switch	1018
11	277	Cued	Hindi	IC	Switch	1711
11	278	Cued	Hindi	IC	Switch	788
11	279	Cued	Hindi	IC	Switch	1512
11	280	Cued	Hindi	IC	Switch	754
11	281	Voluntary	English	IC	Switch	1444
11	282	Voluntary	English	IC	Switch	1558
11	285	Voluntary	English	IC	Switch	2482
11	286	Voluntary	Hindi	C	Switch	1132
11	287	Voluntary	English	IC	Stay	1956
11	288	Voluntary	Hindi	C	Stay	1748
11	289	Voluntary	English	IC	Switch	1212
11	290	Voluntary	Hindi	C	Switch	1771
11	291	Voluntary	Hindi	C	Switch	2385
11	292	Voluntary	English	IC	Switch	832
11	293	Voluntary	Hindi	C	Switch	2789
11	294	Voluntary	English	IC	Switch	3368
11	295	Voluntary	English	IC	Switch	914
11	296	Voluntary	English	IC	Switch	1617
11	297	Voluntary	English	IC	Switch	933
11	298	Voluntary	English	IC	Stay	1799
11	299	Voluntary	Hindi	C	Switch	1795
11	300	Voluntary	English	IC	Switch	1306
11	301	Voluntary	Hindi	IC	Stay	2566
11	302	Voluntary	Hindi	IC	Switch	4585
11	303	Voluntary	English	C	Switch	1349
11	304	Voluntary	Hindi	IC	Stay	985
11	305	Voluntary	Hindi	IC	Switch	2944
11	306	Voluntary	Hindi	IC	Stay	1144
11	307	Voluntary	English	C	Stay	1794
11	308	Voluntary	English	C	Stay	4559
11	309	Voluntary	Hindi	IC	Switch	1995
11	310	Voluntary	Hindi	IC	Stay	1460
11	311	Voluntary	Hindi	IC	Stay	919
11	312	Voluntary	Hindi	IC	Switch	1813
11	313	Voluntary	English	C	Stay	4991
11	314	Voluntary	Hindi	IC	Stay	2899
11	316	Voluntary	English	C	Switch	2096
11	317	Voluntary	Hindi	IC	Stay	3135
11	318	Voluntary	English	C	Switch	2466
11	319	Voluntary	Hindi	IC	Switch	981
11	320	Voluntary	English	C	Stay	2134
11	321	Voluntary	Hindi	C	Stay	2522
11	322	Voluntary	English	IC	Stay	1495
11	324	Voluntary	English	IC	Switch	4632
11	325	Voluntary	Hindi	C	Stay	1611
11	326	Voluntary	Hindi	C	Switch	1523
11	327	Voluntary	English	IC	Stay	4383
11	328	Voluntary	English	IC	Switch	2610
11	329	Voluntary	English	IC	Switch	2574
11	330	Voluntary	Hindi	C	Switch	1424
11	331	Voluntary	Hindi	C	Switch	1943
11	332	Voluntary	English	IC	Stay	3302
11	333	Voluntary	Hindi	C	Switch	1710
11	334	Voluntary	Hindi	C	Stay	1587
11	336	Voluntary	Hindi	C	Switch	2280
11	337	Voluntary	Hindi	C	Switch	1066
11	338	Voluntary	Hindi	C	Switch	1185
11	339	Voluntary	English	IC	Switch	2575
11	340	Voluntary	Hindi	C	Stay	2686
11	341	Voluntary	English	C	Stay	3161
11	342	Voluntary	English	C	Switch	2015
11	343	Voluntary	Hindi	IC	Stay	2926
11	344	Voluntary	Hindi	IC	Stay	1714
11	345	Voluntary	Hindi	IC	Switch	977
11	346	Voluntary	English	C	Switch	2012
11	347	Voluntary	English	C	Switch	1214
11	348	Voluntary	English	C	Stay	2381
11	349	Voluntary	English	C	Switch	1760
11	350	Voluntary	Hindi	IC	Switch	1350
11	352	Voluntary	Hindi	IC	Switch	2368
11	353	Voluntary	English	C	Stay	2632
11	354	Voluntary	English	C	Stay	3424
11	355	Voluntary	English	C	Switch	2202
11	356	Voluntary	Hindi	IC	Stay	1305
11	357	Voluntary	Hindi	IC	Stay	1073
11	358	Voluntary	Hindi	IC	Switch	1351
11	359	Voluntary	English	C	Switch	1791
11	360	Voluntary	English	C	Switch	1755
12	201	Cued	English	C	Switch	739
12	202	Cued	English	C	Stay	1175
12	203	Cued	English	C	Switch	1354
12	204	Cued	English	C	Switch	951
12	206	Cued	English	C	Stay	962
12	207	Cued	English	C	Stay	782
12	208	Cued	English	C	Switch	1386
12	210	Cued	English	C	Stay	1908
12	213	Cued	Hindi	IC	Switch	715
12	214	Cued	Hindi	IC	Stay	1573
12	215	Cued	Hindi	IC	Stay	1098
12	216	Cued	Hindi	IC	Switch	860
12	220	Cued	Hindi	IC	Switch	724
12	221	Cued	Hindi	C	Switch	2281
12	223	Cued	Hindi	C	Switch	1551
12	224	Cued	Hindi	C	Stay	1514
12	228	Cued	Hindi	C	Stay	1114
12	229	Cued	Hindi	C	Switch	1036
12	233	Cued	English	IC	Stay	1063
12	234	Cued	English	IC	Stay	1009
12	235	Cued	English	IC	Stay	2301
12	239	Cued	English	IC	Stay	1215
12	240	Cued	English	IC	Switch	1110
12	242	Cued	English	C	Switch	3394
12	243	Cued	English	C	Stay	910
12	245	Cued	English	C	Stay	1659
12	246	Cued	English	C	Switch	2825
12	247	Cued	English	C	Stay	1057
12	248	Cued	English	C	Switch	1093
12	250	Cued	English	C	Stay	938
12	253	Cued	Hindi	IC	Stay	820
12	256	Cued	Hindi	IC	Switch	1093
12	257	Cued	Hindi	IC	Stay	2473
12	258	Cued	Hindi	IC	Switch	2117
12	261	Cued	Hindi	C	Switch	1976
12	263	Cued	Hindi	C	Stay	1120
12	266	Cued	Hindi	C	Switch	681
12	268	Cued	Hindi	C	Switch	780
12	270	Cued	Hindi	C	Stay	596
12	271	Cued	English	IC	Stay	2614
12	274	Cued	English	IC	Switch	820
12	276	Cued	English	IC	Stay	1885
12	277	Cued	English	IC	Stay	622
12	278	Cued	English	IC	Switch	1350
12	280	Cued	English	IC	Stay	879
12	281	Voluntary	English	C	Stay	1093
12	283	Voluntary	Hindi	IC	Stay	2021
12	284	Voluntary	English	C	Switch	1382
12	286	Voluntary	Hindi	IC	Switch	1872
12	287	Voluntary	English	C	Switch	1136
12	288	Voluntary	Hindi	IC	Switch	1453
12	291	Voluntary	English	C	Stay	979
12	292	Voluntary	English	C	Stay	953
12	293	Voluntary	English	C	Stay	1628
12	295	Voluntary	English	C	Stay	324
12	296	Voluntary	English	C	Switch	416
12	298	Voluntary	English	C	Switch	1227
12	299	Voluntary	English	C	Switch	1341
12	300	Voluntary	English	C	Stay	1094
12	301	Voluntary	English	IC	Stay	724
12	302	Voluntary	Hindi	C	Switch	1299
12	303	Voluntary	English	IC	Stay	344
12	304	Voluntary	Hindi	C	Stay	1379
12	307	Voluntary	Hindi	C	Stay	2103
12	308	Voluntary	English	IC	Switch	1237
12	309	Voluntary	Hindi	C	Stay	994
12	310	Voluntary	Hindi	C	Switch	1971
12	312	Voluntary	Hindi	C	Stay	1851
12	313	Voluntary	English	IC	Stay	4011
12	315	Voluntary	Hindi	C	Switch	1104
12	316	Voluntary	Hindi	C	Stay	288.29
12	317	Voluntary	Hindi	C	Switch	1920
12	319	Voluntary	Hindi	C	Stay	1324
12	320	Voluntary	English	IC	Stay	1167
12	321	Voluntary	English	C	Stay	3815
12	322	Voluntary	English	C	Stay	1610
12	323	Voluntary	English	C	Stay	1896
12	324	Voluntary	English	C	Stay	1931
12	325	Voluntary	English	C	Switch	1505
12	326	Voluntary	English	C	Stay	1078
12	327	Voluntary	English	C	Switch	1958
12	329	Voluntary	English	C	Stay	1365
12	332	Voluntary	English	C	Switch	1630
12	334	Voluntary	English	C	Switch	2241
12	336	Voluntary	English	C	Switch	1606
12	337	Voluntary	English	C	Stay	1377
12	339	Voluntary	English	C	Switch	2439
12	340	Voluntary	English	C	Switch	1793
12	341	Voluntary	Hindi	C	Switch	1713
12	342	Voluntary	Hindi	C	Switch	2473
12	343	Voluntary	Hindi	C	Stay	2117
12	345	Voluntary	Hindi	C	Switch	1595
12	346	Voluntary	Hindi	C	Stay	3079
12	347	Voluntary	Hindi	C	Switch	1489
12	348	Voluntary	Hindi	C	Switch	1921
12	350	Voluntary	Hindi	C	Switch	298
12	352	Voluntary	Hindi	C	Switch	1052
12	353	Voluntary	Hindi	C	Stay	1298
12	355	Voluntary	Hindi	C	Stay	2580
12	356	Voluntary	Hindi	C	Switch	1620
12	357	Voluntary	Hindi	C	Switch	1498
12	358	Voluntary	Hindi	C	Switch	2475
12	359	Voluntary	Hindi	C	Switch	1986
12	360	Voluntary	Hindi	C	Stay	334
13	201	Cued	English	C	Switch	1347
13	202	Cued	English	C	Switch	901
13	203	Cued	English	C	Switch	1150
13	204	Cued	English	C	Stay	872
13	205	Cued	English	C	Switch	1325
13	206	Cued	English	C	Stay	869
13	207	Cued	English	C	Switch	1180
13	208	Cued	English	C	Stay	1126
13	209	Cued	English	C	Stay	787
13	210	Cued	English	C	Switch	937
13	211	Cued	Hindi	IC	Switch	1031
13	212	Cued	Hindi	IC	Stay	1217
13	213	Cued	Hindi	IC	Switch	1001
13	215	Cued	Hindi	IC	Stay	1050
13	216	Cued	Hindi	IC	Stay	963
13	217	Cued	Hindi	IC	Stay	822
13	220	Cued	Hindi	IC	Switch	1249
13	221	Cued	Hindi	C	Switch	1452
13	222	Cued	Hindi	C	Stay	783
13	223	Cued	Hindi	C	Stay	869
13	224	Cued	Hindi	C	Stay	681
13	225	Cued	Hindi	C	Switch	1248
13	226	Cued	Hindi	C	Stay	950
13	227	Cued	Hindi	C	Switch	1067
13	228	Cued	Hindi	C	Switch	793
13	229	Cued	Hindi	C	Switch	959
13	230	Cued	Hindi	C	Switch	1444
13	231	Cued	English	IC	Stay	785
13	232	Cued	English	IC	Switch	647
13	233	Cued	English	IC	Switch	1289
13	234	Cued	English	IC	Stay	758
13	235	Cued	English	IC	Stay	694
13	236	Cued	English	IC	Switch	1066
13	237	Cued	English	IC	Switch	1019
13	238	Cued	English	IC	Stay	719
13	239	Cued	English	IC	Stay	970
13	240	Cued	English	IC	Stay	728
13	241	Cued	English	C	Stay	787
13	242	Cued	English	C	Stay	1044
13	243	Cued	English	C	Stay	1181
13	244	Cued	English	C	Stay	987
13	245	Cued	English	C	Stay	1208
13	246	Cued	English	C	Switch	1519
13	247	Cued	English	C	Stay	882
13	248	Cued	English	C	Switch	1600
13	249	Cued	English	C	Switch	684
13	250	Cued	English	C	Switch	1355
13	252	Cued	Hindi	IC	Stay	1038
13	253	Cued	Hindi	IC	Stay	1055
13	255	Cued	Hindi	IC	Stay	841
13	256	Cued	Hindi	IC	Switch	1233
13	257	Cued	Hindi	IC	Switch	987
13	258	Cued	Hindi	IC	Stay	2433
13	259	Cued	Hindi	IC	Switch	1297
13	260	Cued	Hindi	IC	Stay	672
13	261	Cued	Hindi	C	Stay	1078
13	262	Cued	Hindi	C	Switch	1014
13	263	Cued	Hindi	C	Switch	1024
13	264	Cued	Hindi	C	Stay	1336
13	265	Cued	Hindi	C	Stay	742
13	266	Cued	Hindi	C	Stay	1074
13	267	Cued	Hindi	C	Switch	765
13	268	Cued	Hindi	C	Switch	772
13	269	Cued	Hindi	C	Switch	676
13	270	Cued	Hindi	C	Stay	851
13	271	Cued	English	IC	Switch	2425
13	272	Cued	English	IC	Switch	1036
13	273	Cued	English	IC	Stay	1322
13	274	Cued	English	IC	Stay	1102
13	276	Cued	English	IC	Stay	923
13	277	Cued	English	IC	Switch	862
13	278	Cued	English	IC	Stay	767
13	279	Cued	English	IC	Stay	960
13	280	Cued	English	IC	Switch	724
13	281	Voluntary	English	C	Stay	1624
13	282	Voluntary	English	C	Switch	2002
13	283	Voluntary	English	C	Switch	2115
13	284	Voluntary	English	C	Stay	1191
13	285	Voluntary	Hindi	IC	Stay	1156
13	286	Voluntary	Hindi	IC	Stay	2057
13	288	Voluntary	Hindi	IC	Switch	2847
13	289	Voluntary	English	C	Stay	2383
13	291	Voluntary	Hindi	IC	Switch	1889
13	292	Voluntary	English	C	Stay	2162
13	293	Voluntary	English	C	Stay	2650
13	294	Voluntary	English	C	Stay	1430
13	295	Voluntary	English	C	Stay	3720
13	296	Voluntary	Hindi	IC	Stay	1452
13	297	Voluntary	Hindi	IC	Switch	2177
13	298	Voluntary	English	C	Switch	1522
13	299	Voluntary	English	C	Switch	460
13	300	Voluntary	Hindi	IC	Stay	1421
13	301	Voluntary	English	IC	Switch	2662
13	302	Voluntary	Hindi	C	Stay	1535
13	303	Voluntary	Hindi	C	Switch	1018
13	304	Voluntary	Hindi	C	Switch	1457
13	305	Voluntary	English	IC	Switch	1565
13	306	Voluntary	Hindi	C	Stay	1839
13	307	Voluntary	Hindi	C	Switch	4349
13	308	Voluntary	Hindi	C	Switch	2850
13	309	Voluntary	English	IC	Stay	2575
13	310	Voluntary	Hindi	C	Stay	1242
13	311	Voluntary	English	IC	Switch	1421
13	312	Voluntary	Hindi	C	Stay	1495
13	313	Voluntary	English	IC	Stay	2521
13	314	Voluntary	Hindi	C	Switch	1345
13	315	Voluntary	Hindi	C	Switch	1781
13	316	Voluntary	English	IC	Switch	4935
13	317	Voluntary	Hindi	C	Stay	1366
13	318	Voluntary	Hindi	C	Switch	2668
13	319	Voluntary	Hindi	C	Switch	1952
13	320	Voluntary	English	IC	Switch	1742
13	321	Voluntary	Hindi	IC	Switch	2814
13	323	Voluntary	Hindi	IC	Stay	3375
13	324	Voluntary	English	C	Switch	3747
13	325	Voluntary	English	C	Switch	3106
13	326	Voluntary	Hindi	IC	Stay	2808
13	327	Voluntary	Hindi	IC	Switch	1807
13	328	Voluntary	Hindi	IC	Stay	2536
13	329	Voluntary	Hindi	IC	Switch	2223
13	330	Voluntary	English	C	Switch	3540
13	331	Voluntary	Hindi	IC	Stay	1830
13	332	Voluntary	Hindi	IC	Stay	1163
13	333	Voluntary	English	C	Switch	2092
13	334	Voluntary	Hindi	IC	Switch	1814
13	335	Voluntary	English	C	Switch	2170
13	336	Voluntary	Hindi	IC	Switch	1045
13	337	Voluntary	English	C	Stay	2572
13	338	Voluntary	English	C	Switch	1903
13	339	Voluntary	English	C	Stay	1238
13	340	Voluntary	Hindi	IC	Stay	3208
13	341	Voluntary	English	IC	Stay	1872
13	342	Voluntary	Hindi	C	Switch	3049
13	343	Voluntary	Hindi	C	Stay	2214
13	344	Voluntary	Hindi	C	Stay	3140
13	345	Voluntary	Hindi	C	Stay	1514
13	346	Voluntary	Hindi	C	Switch	2434
13	347	Voluntary	English	IC	Stay	1444
13	349	Voluntary	English	IC	Switch	1769
13	350	Voluntary	Hindi	C	Switch	2901
13	351	Voluntary	Hindi	C	Stay	3076
13	352	Voluntary	Hindi	C	Switch	2216
13	353	Voluntary	English	IC	Stay	1699
13	354	Voluntary	Hindi	C	Stay	3148
13	355	Voluntary	English	IC	Switch	1701
13	356	Voluntary	English	IC	Stay	3033
13	357	Voluntary	English	IC	Stay	1936
13	358	Voluntary	Hindi	C	Stay	1322
13	359	Voluntary	Hindi	C	Stay	1818
13	360	Voluntary	English	IC	Stay	2926
14	201	Cued	Hindi	C	Switch	897
14	202	Cued	Hindi	C	Stay	1117
14	204	Cued	Hindi	C	Stay	1019
14	205	Cued	Hindi	C	Stay	1085
14	206	Cued	Hindi	C	Switch	660
14	208	Cued	Hindi	C	Switch	1007
14	209	Cued	Hindi	C	Switch	802
14	210	Cued	Hindi	C	Stay	1657
14	211	Cued	English	IC	Switch	958
14	212	Cued	English	IC	Switch	808
14	213	Cued	English	IC	Switch	901
14	214	Cued	English	IC	Stay	1114
14	215	Cued	English	IC	Switch	994
14	216	Cued	English	IC	Stay	900
14	217	Cued	English	IC	Stay	937
14	218	Cued	English	IC	Switch	830
14	219	Cued	English	IC	Stay	796
14	220	Cued	English	IC	Stay	763
14	221	Cued	English	C	Stay	910
14	222	Cued	English	C	Switch	1574
14	223	Cued	English	C	Switch	1035
14	224	Cued	English	C	Stay	908
14	225	Cued	English	C	Stay	1049
14	227	Cued	English	C	Switch	808
14	228	Cued	English	C	Switch	789
14	229	Cued	English	C	Stay	814
14	230	Cued	English	C	Switch	1376
14	231	Cued	Hindi	IC	Switch	1111
14	232	Cued	Hindi	IC	Stay	2047
14	234	Cued	Hindi	IC	Stay	908
14	235	Cued	Hindi	IC	Stay	836
14	236	Cued	Hindi	IC	Switch	1007
14	237	Cued	Hindi	IC	Switch	323
14	238	Cued	Hindi	IC	Switch	821
14	239	Cued	Hindi	IC	Stay	987
14	240	Cued	Hindi	IC	Stay	711
14	241	Cued	Hindi	C	Switch	1430
14	242	Cued	Hindi	C	Switch	812
14	244	Cued	Hindi	C	Stay	911
14	245	Cued	Hindi	C	Stay	967
14	246	Cued	Hindi	C	Stay	1679
14	247	Cued	Hindi	C	Switch	1001
14	248	Cued	Hindi	C	Stay	1353
14	249	Cued	Hindi	C	Switch	792
14	250	Cued	Hindi	C	Stay	567
14	251	Cued	English	IC	Switch	914
14	252	Cued	English	IC	Stay	886
14	253	Cued	English	IC	Switch	950
14	254	Cued	English	IC	Switch	976
14	255	Cued	English	IC	Switch	980
14	256	Cued	English	IC	Switch	1210
14	257	Cued	English	IC	Stay	821
14	258	Cued	English	IC	Stay	930
14	260	Cued	English	IC	Stay	1004
14	261	Cued	English	C	Switch	723
14	262	Cued	English	C	Switch	924
14	263	Cued	English	C	Stay	954
14	264	Cued	English	C	Stay	921
14	265	Cued	English	C	Stay	1005
14	266	Cued	English	C	Switch	587
14	267	Cued	English	C	Stay	801
14	268	Cued	English	C	Stay	1009
14	269	Cued	English	C	Stay	752
14	270	Cued	English	C	Stay	760
14	271	Cued	Hindi	IC	Switch	900
14	272	Cued	Hindi	IC	Switch	770
14	273	Cued	Hindi	IC	Switch	789
14	274	Cued	Hindi	IC	Stay	760
14	275	Cued	Hindi	IC	Stay	1147
14	276	Cued	Hindi	IC	Stay	943
14	278	Cued	Hindi	IC	Stay	812
14	279	Cued	Hindi	IC	Stay	908
14	280	Cued	Hindi	IC	Switch	858
14	281	Voluntary	English	IC	Switch	1066
14	282	Voluntary	Hindi	C	Stay	818
14	283	Voluntary	Hindi	C	Stay	1298
14	284	Voluntary	English	IC	Switch	1193
14	285	Voluntary	Hindi	C	Switch	1717
14	286	Voluntary	English	IC	Switch	1202
14	287	Voluntary	English	IC	Switch	1646
14	288	Voluntary	Hindi	C	Switch	1019
14	289	Voluntary	Hindi	C	Switch	1168
14	290	Voluntary	Hindi	C	Switch	1651
14	291	Voluntary	English	IC	Stay	1544
14	292	Voluntary	Hindi	C	Stay	844
14	293	Voluntary	Hindi	C	Switch	2484
14	294	Voluntary	Hindi	C	Stay	1312
14	295	Voluntary	English	IC	Stay	2375
14	296	Voluntary	Hindi	C	Switch	953
14	297	Voluntary	English	IC	Stay	977
14	298	Voluntary	English	IC	Switch	1409
14	299	Voluntary	English	IC	Stay	1475
14	300	Voluntary	English	IC	Switch	1256
14	301	Voluntary	Hindi	IC	Stay	942
14	302	Voluntary	English	C	Stay	1708
14	303	Voluntary	English	C	Stay	1232
14	304	Voluntary	English	C	Switch	1935
14	305	Voluntary	Hindi	IC	Stay	2162
14	306	Voluntary	Hindi	IC	Stay	2182
14	307	Voluntary	English	C	Stay	1344
14	308	Voluntary	Hindi	IC	Stay	907
14	309	Voluntary	Hindi	IC	Stay	2180
14	310	Voluntary	English	C	Stay	1193
14	311	Voluntary	English	C	Stay	1557
14	312	Voluntary	English	C	Stay	2085
14	313	Voluntary	Hindi	IC	Stay	1023
14	314	Voluntary	Hindi	IC	Stay	2994
14	315	Voluntary	English	C	Stay	939
14	316	Voluntary	Hindi	IC	Switch	1541
14	317	Voluntary	Hindi	IC	Stay	878
14	318	Voluntary	English	C	Stay	1113
14	319	Voluntary	Hindi	IC	Switch	1203
14	320	Voluntary	English	C	Switch	2328
14	321	Voluntary	English	IC	Stay	1669
14	322	Voluntary	Hindi	C	Switch	2895
14	323	Voluntary	English	IC	Switch	1845
14	324	Voluntary	English	IC	Switch	4302
14	325	Voluntary	English	IC	Switch	1148
14	326	Voluntary	Hindi	C	Switch	1548
14	327	Voluntary	Hindi	C	Stay	2601
14	328	Voluntary	Hindi	C	Stay	2064
14	329	Voluntary	Hindi	C	Stay	1902
14	330	Voluntary	English	IC	Stay	2485
14	332	Voluntary	Hindi	C	Stay	2611
14	333	Voluntary	Hindi	C	Switch	1879
14	334	Voluntary	English	IC	Stay	937
14	335	Voluntary	English	IC	Switch	2651
14	336	Voluntary	Hindi	C	Stay	4614
14	338	Voluntary	Hindi	C	Switch	3126
14	339	Voluntary	English	IC	Stay	2568
14	340	Voluntary	English	IC	Stay	3036
14	341	Voluntary	English	C	Stay	924
14	342	Voluntary	Hindi	IC	Switch	2273
14	343	Voluntary	Hindi	IC	Switch	2254
14	344	Voluntary	Hindi	IC	Stay	1474
14	346	Voluntary	Hindi	IC	Switch	889
14	347	Voluntary	Hindi	IC	Switch	2173
14	349	Voluntary	English	C	Switch	1786
14	350	Voluntary	Hindi	IC	Switch	2543
14	351	Voluntary	English	C	Switch	1066
14	352	Voluntary	English	C	Switch	1288
14	353	Voluntary	English	C	Switch	1569
14	354	Voluntary	Hindi	IC	Stay	2073
14	355	Voluntary	Hindi	IC	Stay	1411
14	356	Voluntary	English	C	Stay	1553
14	357	Voluntary	Hindi	IC	Stay	1450
14	358	Voluntary	English	C	Switch	2435
14	359	Voluntary	English	C	Stay	4306
14	360	Voluntary	English	C	Stay	1670
15	201	Cued	English	C	Stay	928
15	202	Cued	English	C	Stay	1194
15	205	Cued	English	C	Stay	773
15	206	Cued	English	C	Stay	360
15	210	Cued	English	C	Switch	453
15	211	Cued	Hindi	IC	Switch	1016
15	212	Cued	Hindi	IC	Stay	644
15	214	Cued	Hindi	IC	Stay	596
15	215	Cued	Hindi	IC	Switch	663
15	217	Cued	Hindi	IC	Stay	501
15	218	Cued	Hindi	IC	Stay	585
15	219	Cued	Hindi	IC	Stay	674
15	220	Cued	Hindi	IC	Switch	1038
15	221	Cued	Hindi	C	Stay	523
15	222	Cued	Hindi	C	Switch	1577
15	223	Cued	Hindi	C	Switch	497
15	224	Cued	Hindi	C	Switch	1088
15	226	Cued	Hindi	C	Stay	1305
15	227	Cued	Hindi	C	Switch	342
15	229	Cued	Hindi	C	Switch	568
15	230	Cued	Hindi	C	Switch	754
15	231	Cued	English	IC	Stay	587
15	232	Cued	English	IC	Stay	640
15	233	Cued	English	IC	Switch	805
15	234	Cued	English	IC	Switch	656
15	235	Cued	English	IC	Stay	536
15	236	Cued	English	IC	Stay	1208
15	238	Cued	English	IC	Switch	632
15	240	Cued	English	IC	Switch	654
15	241	Cued	English	C	Stay	691
15	242	Cued	English	C	Switch	499
15	243	Cued	English	C	Switch	699
15	244	Cued	English	C	Stay	1297
15	245	Cued	English	C	Stay	1475
15	247	Cued	English	C	Switch	1564
15	250	Cued	English	C	Stay	1289
15	251	Cued	Hindi	IC	Stay	891
15	252	Cued	Hindi	IC	Switch	1183
15	253	Cued	Hindi	IC	Switch	776
15	254	Cued	Hindi	IC	Stay	841
15	255	Cued	Hindi	IC	Switch	1074
15	256	Cued	Hindi	IC	Stay	499
15	257	Cued	Hindi	IC	Switch	927
15	261	Cued	Hindi	C	Stay	1237
15	262	Cued	Hindi	C	Stay	746
15	263	Cued	Hindi	C	Switch	529
15	264	Cued	Hindi	C	Stay	990
15	266	Cued	Hindi	C	Stay	525
15	267	Cued	Hindi	C	Switch	623
15	268	Cued	Hindi	C	Stay	542
15	270	Cued	Hindi	C	Switch	762
15	271	Cued	English	IC	Stay	791
15	272	Cued	English	IC	Switch	774
15	273	Cued	English	IC	Stay	855
15	274	Cued	English	IC	Switch	1232
15	275	Cued	English	IC	Stay	688
15	276	Cued	English	IC	Switch	602
15	277	Cued	English	IC	Stay	692
15	278	Cued	English	IC	Stay	448
15	279	Cued	English	IC	Stay	598
15	280	Cued	English	IC	Stay	779
15	281	Voluntary	English	C	Switch	1019
15	282	Voluntary	Hindi	IC	Stay	1436
15	285	Voluntary	English	C	Stay	1687
15	286	Voluntary	Hindi	IC	Stay	1655
15	287	Voluntary	Hindi	IC	Switch	2043
15	288	Voluntary	Hindi	IC	Switch	1172
15	289	Voluntary	English	C	Switch	1617
15	290	Voluntary	Hindi	IC	Stay	2092
15	291	Voluntary	English	C	Stay	994
15	292	Voluntary	English	C	Switch	1318
15	293	Voluntary	Hindi	IC	Stay	3503
15	294	Voluntary	Hindi	IC	Stay	1810
15	295	Voluntary	English	C	Stay	1478
15	296	Voluntary	Hindi	IC	Switch	1615
15	297	Voluntary	English	C	Stay	3047
15	298	Voluntary	Hindi	IC	Switch	1706
15	299	Voluntary	English	C	Stay	2300
15	300	Voluntary	Hindi	IC	Stay	1370
15	301	Voluntary	English	IC	Switch	1534
15	303	Voluntary	English	IC	Stay	1886
15	304	Voluntary	Hindi	C	Stay	1160
15	305	Voluntary	Hindi	C	Stay	1971
15	307	Voluntary	English	IC	Stay	1990
15	308	Voluntary	English	IC	Stay	2508
15	309	Voluntary	English	IC	Switch	3259
15	310	Voluntary	English	IC	Switch	1757
15	311	Voluntary	Hindi	C	Switch	2767
15	312	Voluntary	Hindi	C	Stay	1876
15	313	Voluntary	Hindi	C	Stay	2181
15	314	Voluntary	Hindi	C	Switch	1531
15	315	Voluntary	Hindi	C	Switch	1681
15	317	Voluntary	Hindi	C	Stay	1165
15	318	Voluntary	Hindi	C	Stay	3624
15	319	Voluntary	English	IC	Switch	1056
15	321	Voluntary	English	C	Switch	1354
15	322	Voluntary	English	C	Stay	926
15	323	Voluntary	English	C	Switch	2022
15	324	Voluntary	English	C	Stay	2493
15	325	Voluntary	Hindi	IC	Stay	2242
15	326	Voluntary	Hindi	IC	Stay	1908
15	327	Voluntary	Hindi	IC	Switch	3441
15	328	Voluntary	English	C	Stay	2310
15	329	Voluntary	English	C	Stay	1217
15	330	Voluntary	English	C	Switch	3770
15	331	Voluntary	Hindi	IC	Switch	3484
15	332	Voluntary	English	C	Stay	1977
15	333	Voluntary	English	C	Switch	1604
15	334	Voluntary	English	C	Switch	2235
15	335	Voluntary	English	C	Stay	2860
15	337	Voluntary	English	C	Switch	1324
15	338	Voluntary	Hindi	IC	Stay	2422
15	339	Voluntary	Hindi	IC	Stay	1398
15	340	Voluntary	Hindi	IC	Stay	608
15	341	Voluntary	English	IC	Switch	1908
15	342	Voluntary	Hindi	C	Switch	2272
15	343	Voluntary	Hindi	C	Stay	2087
15	345	Voluntary	Hindi	C	Switch	1492
15	346	Voluntary	Hindi	C	Switch	1202
15	347	Voluntary	English	IC	Switch	1885
15	348	Voluntary	English	IC	Stay	1177
15	349	Voluntary	Hindi	C	Switch	1422
15	350	Voluntary	English	IC	Switch	947
15	351	Voluntary	English	IC	Switch	1431
15	353	Voluntary	Hindi	C	Switch	3730
15	354	Voluntary	Hindi	C	Switch	1404
15	355	Voluntary	English	IC	Switch	2580
15	356	Voluntary	English	IC	Stay	1282
15	357	Voluntary	Hindi	C	Stay	2124
15	358	Voluntary	Hindi	C	Switch	1447
15	359	Voluntary	Hindi	C	Switch	2703
15	360	Voluntary	English	IC	Switch	2017
16	201	Cued	English	C	Switch	676
16	202	Cued	English	C	Stay	739
16	203	Cued	English	C	Stay	940
16	204	Cued	English	C	Switch	759
16	205	Cued	English	C	Switch	987
16	206	Cued	English	C	Switch	807
16	208	Cued	English	C	Stay	1074
16	209	Cued	English	C	Switch	1112
16	210	Cued	English	C	Stay	869
16	211	Cued	Hindi	IC	Switch	1064
16	212	Cued	Hindi	IC	Switch	1126
16	213	Cued	Hindi	IC	Switch	787
16	215	Cued	Hindi	IC	Switch	713
16	216	Cued	Hindi	IC	Stay	2328
16	217	Cued	Hindi	IC	Switch	827
16	219	Cued	Hindi	IC	Stay	1852
16	221	Cued	Hindi	C	Stay	649
16	222	Cued	Hindi	C	Stay	676
16	223	Cued	Hindi	C	Switch	764
16	224	Cued	Hindi	C	Stay	652
16	226	Cued	Hindi	C	Stay	2143
16	227	Cued	Hindi	C	Switch	872
16	228	Cued	Hindi	C	Stay	639
16	229	Cued	Hindi	C	Switch	660
16	230	Cued	Hindi	C	Switch	991
16	231	Cued	English	IC	Stay	1336
16	232	Cued	English	IC	Stay	570
16	233	Cued	English	IC	Stay	915
16	234	Cued	English	IC	Stay	646
16	235	Cued	English	IC	Switch	750
16	236	Cued	English	IC	Stay	952
16	237	Cued	English	IC	Switch	1002
16	238	Cued	English	IC	Stay	771
16	239	Cued	English	IC	Stay	1057
16	240	Cued	English	IC	Switch	704
16	241	Cued	English	C	Stay	996
16	242	Cued	English	C	Stay	1033
16	243	Cued	English	C	Switch	534
16	244	Cued	English	C	Stay	1452
16	245	Cued	English	C	Switch	1610
16	248	Cued	English	C	Stay	1500
16	249	Cued	English	C	Stay	1140
16	250	Cued	English	C	Stay	718
16	251	Cued	Hindi	IC	Switch	533
16	253	Cued	Hindi	IC	Stay	1609
16	254	Cued	Hindi	IC	Stay	1150
16	255	Cued	Hindi	IC	Stay	445
16	256	Cued	Hindi	IC	Switch	764
16	257	Cued	Hindi	IC	Stay	1238
16	259	Cued	Hindi	IC	Switch	1230
[truncated: 934 more rows]

## Sheet: Accuracy
sub	item	trial	congruency	language	accuracy	Block
1	201	Switch	C	Hindi	Correct	Cued
1	202	Stay	C	Hindi	Correct	Cued
1	204	Stay	C	Hindi	Correct	Cued
1	205	Switch	C	Hindi	Correct	Cued
1	206	Switch	C	Hindi	Correct	Cued
1	207	Stay	C	English	Incorrect	Cued
1	208	Switch	C	Hindi	Correct	Cued
1	210	Switch	C	Hindi	Correct	Cued
1	211	Stay	IC	English	Correct	Cued
1	212	Switch	IC	English	Correct	Cued
1	213	Stay	IC	English	Correct	Cued
1	214	Switch	IC	Hindi	Incorrect	Cued
1	215	Switch	IC	English	Correct	Cued
1	216	Stay	IC	English	Correct	Cued
1	217	Switch	IC	English	Correct	Cued
1	218	Stay	IC	English	Correct	Cued
1	219	Switch	IC	English	Correct	Cued
1	220	Stay	IC	English	Correct	Cued
1	221	Switch	C	English	Correct	Cued
1	222	Switch	C	English	Correct	Cued
1	223	Switch	C	English	Correct	Cued
1	224	Stay	C	English	Correct	Cued
1	225	Stay	C	English	Correct	Cued
1	226	Switch	C	English	Correct	Cued
1	227	Stay	C	English	Correct	Cued
1	228	Switch	C	English	Correct	Cued
1	230	Switch	C	English	Correct	Cued
1	231	Stay	IC	Hindi	Correct	Cued
1	232	Switch	IC	Hindi	Correct	Cued
1	233	Switch	IC	Hindi	Correct	Cued
1	234	Stay	IC	Hindi	Correct	Cued
1	235	Stay	IC	Hindi	Correct	Cued
1	236	Stay	IC	Hindi	Correct	Cued
1	237	Switch	IC	Hindi	Correct	Cued
1	238	Switch	IC	Hindi	Correct	Cued
1	239	Switch	IC	Hindi	Correct	Cued
1	240	Switch	IC	Hindi	Correct	Cued
1	241	Stay	C	Hindi	Correct	Cued
1	242	Stay	C	English	Incorrect	Cued
1	243	Stay	C	Hindi	Correct	Cued
1	244	Switch	C	Hindi	Correct	Cued
1	245	Stay	C	Hindi	Correct	Cued
1	246	Stay	C	Hindi	Correct	Cued
1	247	Stay	C	Hindi	Correct	Cued
1	248	Switch	C	English	Incorrect	Cued
1	249	Switch	C	Hindi	Correct	Cued
1	250	Switch	C	Hindi	Correct	Cued
1	251	Stay	IC	English	Correct	Cued
1	252	Stay	IC	English	Correct	Cued
1	253	Switch	IC	English	Correct	Cued
1	254	Stay	IC	English	Correct	Cued
1	255	Switch	IC	Hindi	Incorrect	Cued
1	256	Switch	IC	English	Correct	Cued
1	257	Stay	IC	English	Correct	Cued
1	258	Stay	IC	English	Correct	Cued
1	259	Stay	IC	English	Correct	Cued
1	260	Switch	IC	Hindi	Incorrect	Cued
1	261	Stay	C	English	Correct	Cued
1	262	Switch	C	English	Correct	Cued
1	263	Switch	C	English	Correct	Cued
1	264	Switch	C	English	Correct	Cued
1	265	Switch	C	English	Correct	Cued
1	266	Stay	C	English	Correct	Cued
1	267	Switch	C	English	Correct	Cued
1	268	Stay	C	English	Correct	Cued
1	269	Stay	C	English	Correct	Cued
1	270	Switch	C	English	Correct	Cued
1	271	Switch	IC	Hindi	Correct	Cued
1	272	Switch	IC	Hindi	Correct	Cued
1	273	Switch	IC	English	Incorrect	Cued
1	274	Switch	IC	Hindi	Correct	Cued
1	275	Stay	IC	Hindi	Correct	Cued
1	276	Stay	IC	Hindi	Correct	Cued
1	277	Switch	IC	Hindi	Correct	Cued
1	278	Switch	IC	Hindi	Correct	Cued
1	279	Stay	IC	Hindi	Correct	Cued
1	280	Switch	IC	Hindi	Correct	Cued
2	201	Stay	C	Hindi	Correct	Cued
2	202	Switch	C	Hindi	Correct	Cued
2	203	Switch	C	Hindi	Correct	Cued
2	204	Stay	C	Hindi	Correct	Cued
2	205	Stay	C	Hindi	Correct	Cued
2	206	Switch	C	Hindi	Correct	Cued
2	207	Stay	C	Hindi	Correct	Cued
2	208	Stay	C	English	Incorrect	Cued
2	209	Stay	C	Hindi	Correct	Cued
2	210	Stay	C	Hindi	Correct	Cued
2	212	Stay	IC	English	Correct	Cued
2	213	Switch	IC	English	Correct	Cued
2	214	Stay	IC	Hindi	Incorrect	Cued
2	215	Stay	IC	English	Correct	Cued
2	216	Switch	IC	English	Correct	Cued
2	218	Stay	IC	English	Correct	Cued
2	219	Switch	IC	English	Correct	Cued
2	220	Switch	IC	English	Correct	Cued
2	221	Stay	C	English	Correct	Cued
2	222	Stay	C	English	Correct	Cued
2	223	Stay	C	English	Correct	Cued
2	224	Switch	C	English	Correct	Cued
2	225	Switch	C	English	Correct	Cued
2	227	Stay	C	English	Correct	Cued
2	228	Stay	C	English	Correct	Cued
2	229	Stay	C	English	Correct	Cued
2	230	Stay	C	English	Correct	Cued
2	231	Switch	IC	Hindi	Correct	Cued
2	232	Switch	IC	Hindi	Correct	Cued
2	233	Stay	IC	Hindi	Correct	Cued
2	234	Stay	IC	Hindi	Correct	Cued
2	235	Switch	IC	Hindi	Correct	Cued
2	236	Stay	IC	Hindi	Correct	Cued
2	237	Stay	IC	Hindi	Correct	Cued
2	238	Stay	IC	Hindi	Correct	Cued
2	239	Switch	IC	Hindi	Correct	Cued
2	240	Switch	IC	Hindi	Correct	Cued
2	241	Stay	C	Hindi	Correct	Cued
2	242	Switch	C	Hindi	Correct	Cued
2	243	Switch	C	English	Incorrect	Cued
2	244	Stay	C	Hindi	Correct	Cued
2	245	Switch	C	Hindi	Correct	Cued
2	246	Stay	C	Hindi	Correct	Cued
2	247	Stay	C	Hindi	Correct	Cued
2	248	Stay	C	Hindi	Correct	Cued
2	249	Switch	C	Hindi	Correct	Cued
2	250	Switch	C	Hindi	Correct	Cued
2	251	Stay	IC	English	Correct	Cued
2	252	Switch	IC	English	Correct	Cued
2	253	Stay	IC	English	Correct	Cued
2	254	Stay	IC	English	Correct	Cued
2	255	Stay	IC	English	Correct	Cued
2	256	Switch	IC	English	Correct	Cued
2	257	Switch	IC	English	Correct	Cued
2	258	Stay	IC	English	Correct	Cued
2	259	Stay	IC	English	Correct	Cued
2	260	Stay	IC	English	Correct	Cued
2	261	Stay	C	English	Correct	Cued
2	262	Switch	C	English	Correct	Cued
2	263	Stay	C	English	Correct	Cued
2	264	Stay	C	English	Correct	Cued
2	265	Switch	C	English	Correct	Cued
2	266	Stay	C	English	Correct	Cued
2	267	Switch	C	English	Correct	Cued
2	268	Stay	C	English	Correct	Cued
2	269	Switch	C	English	Correct	Cued
2	270	Switch	C	English	Correct	Cued
2	271	Switch	IC	Hindi	Correct	Cued
2	272	Switch	IC	Hindi	Correct	Cued
2	273	Switch	IC	Hindi	Correct	Cued
2	274	Switch	IC	Hindi	Correct	Cued
2	275	Switch	IC	Hindi	Correct	Cued
2	276	Stay	IC	Hindi	Correct	Cued
2	277	Stay	IC	English	Incorrect	Cued
2	278	Stay	IC	Hindi	Correct	Cued
2	279	Stay	IC	Hindi	Correct	Cued
2	280	Switch	IC	Hindi	Correct	Cued
3	201	Stay	C	Hindi	Correct	Cued
3	202	Switch	C	English	Incorrect	Cued
3	203	Stay	C	Hindi	Correct	Cued
3	204	Stay	C	Hindi	Correct	Cued
3	205	Stay	C	Hindi	Correct	Cued
3	206	Switch	C	Hindi	Correct	Cued
3	207	Switch	C	Hindi	Correct	Cued
3	208	Switch	C	Hindi	Correct	Cued
3	209	Switch	C	English	Incorrect	Cued
3	211	Stay	IC	English	Correct	Cued
3	212	Stay	IC	Hindi	Incorrect	Cued
3	213	Switch	IC	English	Correct	Cued
3	214	Stay	IC	English	Correct	Cued
3	215	Switch	IC	English	Correct	Cued
3	216	Stay	IC	English	Correct	Cued
3	217	Stay	IC	Hindi	Incorrect	Cued
3	218	Stay	IC	English	Correct	Cued
3	219	Stay	IC	English	Correct	Cued
3	220	Stay	IC	English	Correct	Cued
3	221	Switch	C	English	Correct	Cued
3	222	Stay	C	English	Correct	Cued
3	223	Stay	C	English	Correct	Cued
3	224	Stay	C	Hindi	Incorrect	Cued
3	225	Stay	C	English	Correct	Cued
3	226	Switch	C	English	Correct	Cued
3	227	Stay	C	English	Correct	Cued
3	228	Stay	C	English	Correct	Cued
3	229	Switch	C	English	Correct	Cued
3	230	Switch	C	Hindi	Incorrect	Cued
3	231	Stay	IC	Hindi	Correct	Cued
3	232	Stay	IC	Hindi	Correct	Cued
3	233	Stay	IC	English	Incorrect	Cued
3	234	Stay	IC	Hindi	Correct	Cued
3	235	Switch	IC	Hindi	Correct	Cued
3	236	Switch	IC	Hindi	Correct	Cued
3	237	Stay	IC	Hindi	Correct	Cued
3	238	Stay	IC	Hindi	Correct	Cued
3	239	Stay	IC	Hindi	Correct	Cued
3	240	Stay	IC	Hindi	Correct	Cued
3	241	Stay	C	Hindi	Correct	Cued
3	242	Switch	C	English	Incorrect	Cued
3	243	Stay	C	English	Incorrect	Cued
3	244	Switch	C	Hindi	Correct	Cued
3	245	Stay	C	Hindi	Correct	Cued
3	246	Stay	C	Hindi	Correct	Cued
3	247	Stay	C	Hindi	Correct	Cued
3	248	Switch	C	Hindi	Correct	Cued
3	249	Stay	C	English	Incorrect	Cued
3	250	Switch	C	Hindi	Correct	Cued
3	251	Switch	IC	English	Correct	Cued
3	252	Switch	IC	English	Correct	Cued
3	253	Stay	IC	English	Correct	Cued
3	254	Stay	IC	English	Correct	Cued
3	255	Stay	IC	English	Correct	Cued
3	256	Switch	IC	English	Correct	Cued
3	258	Switch	IC	Hindi	Incorrect	Cued
3	259	Switch	IC	Hindi	Incorrect	Cued
3	260	Stay	IC	English	Correct	Cued
3	262	Switch	C	English	Correct	Cued
3	263	Stay	C	English	Correct	Cued
3	264	Switch	C	English	Correct	Cued
3	265	Stay	C	English	Correct	Cued
3	266	Stay	C	English	Correct	Cued
3	267	Switch	C	English	Correct	Cued
3	268	Stay	C	English	Correct	Cued
3	269	Switch	C	English	Correct	Cued
3	270	Switch	C	English	Correct	Cued
3	271	Stay	IC	Hindi	Correct	Cued
3	272	Switch	IC	Hindi	Correct	Cued
3	273	Switch	IC	Hindi	Correct	Cued
3	274	Stay	IC	Hindi	Correct	Cued
3	275	Stay	IC	English	Incorrect	Cued
3	276	Switch	IC	English	Incorrect	Cued
3	277	Switch	IC	Hindi	Correct	Cued
3	278	Stay	IC	English	Incorrect	Cued
3	279	Switch	IC	Hindi	Correct	Cued
3	280	Switch	IC	Hindi	Correct	Cued
4	201	Switch	C	Hindi	Correct	Cued
4	202	Switch	C	Hindi	Correct	Cued
4	203	Switch	C	English	Incorrect	Cued
4	204	Stay	C	English	Incorrect	Cued
4	205	Stay	C	Hindi	Correct	Cued
4	206	Switch	C	Hindi	Correct	Cued
4	207	Stay	C	Hindi	Correct	Cued
4	208	Stay	C	English	Incorrect	Cued
4	209	Stay	C	Hindi	Correct	Cued
4	211	Stay	IC	English	Correct	Cued
4	212	Stay	IC	Hindi	Incorrect	Cued
4	213	Switch	IC	English	Correct	Cued
4	214	Switch	IC	English	Correct	Cued
4	215	Stay	IC	English	Correct	Cued
4	216	Stay	IC	English	Correct	Cued
4	217	Switch	IC	English	Correct	Cued
4	218	Switch	IC	English	Correct	Cued
4	219	Stay	IC	English	Correct	Cued
4	220	Stay	IC	English	Correct	Cued
4	221	Stay	C	English	Correct	Cued
4	222	Switch	C	English	Correct	Cued
4	223	Stay	C	English	Correct	Cued
4	224	Switch	C	English	Correct	Cued
4	225	Switch	C	English	Correct	Cued
4	226	Stay	C	English	Correct	Cued
4	227	Switch	C	Hindi	Incorrect	Cued
4	228	Stay	C	English	Correct	Cued
4	229	Stay	C	English	Correct	Cued
4	230	Stay	C	English	Correct	Cued
4	231	Stay	IC	Hindi	Correct	Cued
4	232	Switch	IC	Hindi	Correct	Cued
4	233	Stay	IC	English	Incorrect	Cued
4	234	Switch	IC	Hindi	Correct	Cued
4	235	Switch	IC	English	Incorrect	Cued
4	236	Switch	IC	Hindi	Correct	Cued
4	237	Stay	IC	English	Incorrect	Cued
4	238	Stay	IC	Hindi	Correct	Cued
4	239	Stay	IC	Hindi	Correct	Cued
4	240	Switch	IC	Hindi	Correct	Cued
4	241	Switch	C	Hindi	Correct	Cued
4	242	Switch	C	Hindi	Correct	Cued
4	243	Switch	C	Hindi	Correct	Cued
4	244	Stay	C	Hindi	Correct	Cued
4	245	Switch	C	Hindi	Correct	Cued
4	246	Switch	C	Hindi	Correct	Cued
4	247	Switch	C	Hindi	Correct	Cued
4	249	Stay	C	English	Incorrect	Cued
4	250	Switch	C	Hindi	Correct	Cued
4	251	Switch	IC	Hindi	Incorrect	Cued
4	252	Stay	IC	English	Correct	Cued
4	253	Stay	IC	English	Correct	Cued
4	254	Switch	IC	English	Correct	Cued
4	255	Switch	IC	English	Correct	Cued
4	256	Stay	IC	English	Correct	Cued
4	257	Stay	IC	English	Correct	Cued
4	258	Switch	IC	English	Correct	Cued
4	259	Stay	IC	English	Correct	Cued
4	260	Switch	IC	English	Correct	Cued
4	261	Switch	C	English	Correct	Cued
4	262	Switch	C	English	Correct	Cued
4	263	Stay	C	English	Correct	Cued
4	264	Stay	C	English	Correct	Cued
4	265	Stay	C	English	Correct	Cued
4	266	Stay	C	English	Correct	Cued
4	267	Stay	C	English	Correct	Cued
4	268	Switch	C	English	Correct	Cued
4	269	Switch	C	English	Correct	Cued
4	270	Stay	C	English	Correct	Cued
4	271	Switch	IC	English	Incorrect	Cued
4	272	Stay	IC	English	Incorrect	Cued
4	274	Stay	IC	Hindi	Correct	Cued
4	275	Stay	IC	Hindi	Correct	Cued
4	277	Switch	IC	English	Incorrect	Cued
4	278	Switch	IC	Hindi	Correct	Cued
4	279	Switch	IC	Hindi	Correct	Cued
4	280	Stay	IC	Hindi	Correct	Cued
5	201	Stay	C	Hindi	Correct	Cued
5	202	Switch	C	Hindi	Correct	Cued
5	203	Stay	C	English	Incorrect	Cued
5	204	Stay	C	Hindi	Correct	Cued
5	205	Switch	C	English	Incorrect	Cued
5	206	Switch	C	Hindi	Correct	Cued
5	208	Stay	C	Hindi	Correct	Cued
5	209	Stay	C	English	Incorrect	Cued
5	210	Stay	C	Hindi	Correct	Cued
5	211	Stay	IC	English	Correct	Cued
5	212	Switch	IC	English	Correct	Cued
5	213	Stay	IC	English	Correct	Cued
5	214	Switch	IC	English	Correct	Cued
5	215	Switch	IC	English	Correct	Cued
5	216	Stay	IC	English	Correct	Cued
5	217	Stay	IC	English	Correct	Cued
5	218	Switch	IC	English	Correct	Cued
5	219	Stay	IC	English	Correct	Cued
5	220	Switch	IC	English	Correct	Cued
5	221	Switch	C	English	Correct	Cued
5	223	Stay	C	English	Correct	Cued
5	225	Stay	C	English	Correct	Cued
5	226	Stay	C	English	Correct	Cued
5	227	Stay	C	English	Correct	Cued
5	228	Switch	C	English	Correct	Cued
5	229	Switch	C	English	Correct	Cued
5	230	Stay	C	English	Correct	Cued
5	231	Switch	IC	Hindi	Correct	Cued
5	232	Switch	IC	Hindi	Correct	Cued
5	233	Stay	IC	Hindi	Correct	Cued
5	234	Switch	IC	Hindi	Correct	Cued
5	235	Switch	IC	Hindi	Correct	Cued
5	236	Switch	IC	Hindi	Correct	Cued
5	237	Stay	IC	Hindi	Correct	Cued
5	238	Stay	IC	Hindi	Correct	Cued
5	239	Switch	IC	Hindi	Correct	Cued
5	240	Stay	IC	Hindi	Correct	Cued
5	241	Stay	C	Hindi	Correct	Cued
5	242	Stay	C	Hindi	Correct	Cued
5	243	Switch	C	Hindi	Correct	Cued
5	244	Switch	C	Hindi	Correct	Cued
5	245	Switch	C	Hindi	Correct	Cued
5	246	Stay	C	Hindi	Correct	Cued
5	247	Stay	C	Hindi	Correct	Cued
5	248	Switch	C	Hindi	Correct	Cued
5	249	Switch	C	Hindi	Correct	Cued
5	250	Switch	C	Hindi	Correct	Cued
5	251	Switch	IC	English	Correct	Cued
5	252	Switch	IC	English	Correct	Cued
5	253	Stay	IC	English	Correct	Cued
5	254	Switch	IC	English	Correct	Cued
5	255	Stay	IC	English	Correct	Cued
5	256	Switch	IC	English	Correct	Cued
5	257	Stay	IC	English	Correct	Cued
5	258	Stay	IC	Hindi	Incorrect	Cued
5	259	Switch	IC	English	Correct	Cued
5	260	Stay	IC	English	Correct	Cued
5	261	Stay	C	English	Correct	Cued
5	262	Stay	C	English	Correct	Cued
5	263	Switch	C	English	Correct	Cued
5	264	Stay	C	English	Correct	Cued
5	265	Switch	C	English	Correct	Cued
5	266	Switch	C	English	Correct	Cued
5	267	Switch	C	English	Correct	Cued
5	268	Switch	C	English	Correct	Cued
5	269	Switch	C	English	Correct	Cued
5	270	Switch	C	English	Correct	Cued
5	271	Stay	IC	English	Incorrect	Cued
5	272	Switch	IC	Hindi	Correct	Cued
5	273	Switch	IC	Hindi	Correct	Cued
5	274	Switch	IC	Hindi	Correct	Cued
5	275	Stay	IC	Hindi	Correct	Cued
5	276	Stay	IC	Hindi	Correct	Cued
5	277	Switch	IC	Hindi	Correct	Cued
5	278	Stay	IC	English	Incorrect	Cued
5	279	Switch	IC	Hindi	Correct	Cued
5	280	Switch	IC	Hindi	Correct	Cued
6	201	Switch	C	English	Incorrect	Cued
6	202	Switch	C	Hindi	Correct	Cued
6	203	Switch	C	English	Incorrect	Cued
6	204	Switch	C	Hindi	Correct	Cued
6	205	Switch	C	English	Incorrect	Cued
6	206	Switch	C	Hindi	Correct	Cued
6	207	Stay	C	English	Incorrect	Cued
6	208	Stay	C	English	Incorrect	Cued
6	209	Switch	C	English	Incorrect	Cued
6	210	Switch	C	Hindi	Correct	Cued
6	211	Switch	IC	English	Correct	Cued
6	212	Switch	IC	Hindi	Incorrect	Cued
6	213	Switch	IC	English	Correct	Cued
6	214	Switch	IC	English	Correct	Cued
6	215	Stay	IC	Hindi	Incorrect	Cued
6	216	Switch	IC	Hindi	Incorrect	Cued
6	217	Stay	IC	Hindi	Incorrect	Cued
6	218	Stay	IC	English	Correct	Cued
6	219	Switch	IC	English	Correct	Cued
6	220	Stay	IC	English	Correct	Cued
6	221	Stay	C	English	Correct	Cued
6	222	Stay	C	English	Correct	Cued
6	223	Stay	C	English	Correct	Cued
6	224	Switch	C	Hindi	Incorrect	Cued
6	225	Switch	C	English	Correct	Cued
6	226	Switch	C	English	Correct	Cued
6	227	Switch	C	Hindi	Incorrect	Cued
6	228	Switch	C	Hindi	Incorrect	Cued
6	229	Stay	C	Hindi	Incorrect	Cued
6	230	Stay	C	Hindi	Incorrect	Cued
6	231	Stay	IC	Hindi	Correct	Cued
6	232	Stay	IC	English	Incorrect	Cued
6	233	Switch	IC	English	Incorrect	Cued
6	234	Switch	IC	English	Incorrect	Cued
6	235	Switch	IC	English	Incorrect	Cued
6	236	Switch	IC	Hindi	Correct	Cued
6	237	Switch	IC	Hindi	Correct	Cued
6	238	Stay	IC	English	Incorrect	Cued
6	239	Switch	IC	Hindi	Correct	Cued
6	240	Switch	IC	Hindi	Correct	Cued
6	241	Switch	C	Hindi	Correct	Cued
6	242	Stay	C	English	Incorrect	Cued
6	243	Stay	C	Hindi	Correct	Cued
6	245	Switch	C	Hindi	Correct	Cued
6	246	Switch	C	English	Incorrect	Cued
6	247	Stay	C	Hindi	Correct	Cued
6	248	Stay	C	Hindi	Correct	Cued
6	249	Switch	C	English	Incorrect	Cued
6	250	Stay	C	Hindi	Correct	Cued
6	251	Stay	IC	Hindi	Incorrect	Cued
6	252	Switch	IC	Hindi	Incorrect	Cued
6	253	Stay	IC	English	Correct	Cued
6	254	Switch	IC	Hindi	Incorrect	Cued
6	255	Switch	IC	English	Correct	Cued
6	256	Switch	IC	English	Correct	Cued
6	257	Switch	IC	English	Correct	Cued
6	258	Switch	IC	English	Correct	Cued
6	260	Switch	IC	English	Correct	Cued
6	261	Stay	C	Hindi	Incorrect	Cued
6	262	Switch	C	Hindi	Incorrect	Cued
6	263	Switch	C	Hindi	Incorrect	Cued
6	264	Stay	C	English	Correct	Cued
6	265	Stay	C	English	Correct	Cued
6	266	Switch	C	English	Correct	Cued
6	267	Switch	C	English	Correct	Cued
6	268	Stay	C	Hindi	Incorrect	Cued
6	269	Stay	C	English	Correct	Cued
6	270	Stay	C	Hindi	Incorrect	Cued
6	272	Stay	IC	Hindi	Correct	Cued
6	273	Switch	IC	English	Incorrect	Cued
6	274	Switch	IC	Hindi	Correct	Cued
6	275	Switch	IC	Hindi	Correct	Cued
6	276	Stay	IC	English	Incorrect	Cued
6	277	Stay	IC	Hindi	Correct	Cued
6	278	Stay	IC	Hindi	Correct	Cued
6	279	Switch	IC	Hindi	Correct	Cued
6	280	Stay	IC	Hindi	Correct	Cued
7	201	Stay	C	English	Correct	Cued
7	202	Switch	C	English	Correct	Cued
7	203	Stay	C	English	Correct	Cued
7	205	Stay	C	English	Correct	Cued
7	207	Switch	C	English	Correct	Cued
7	208	Stay	C	English	Correct	Cued
7	209	Stay	C	English	Correct	Cued
7	210	Switch	C	English	Correct	Cued
7	211	Switch	IC	Hindi	Correct	Cued
7	212	Switch	IC	English	Incorrect	Cued
7	213	Switch	IC	Hindi	Correct	Cued
7	214	Stay	IC	Hindi	Correct	Cued
7	215	Switch	IC	English	Incorrect	Cued
7	216	Stay	IC	English	Incorrect	Cued
7	217	Stay	IC	English	Incorrect	Cued
7	218	Stay	IC	English	Incorrect	Cued
7	219	Stay	IC	English	Incorrect	Cued
7	220	Stay	IC	English	Incorrect	Cued
7	221	Switch	C	Hindi	Correct	Cued
7	222	Stay	C	Hindi	Correct	Cued
7	223	Switch	C	Hindi	Correct	Cued
7	225	Stay	C	Hindi	Correct	Cued
7	227	Stay	C	Hindi	Correct	Cued
7	228	Switch	C	Hindi	Correct	Cued
7	229	Switch	C	Hindi	Correct	Cued
7	230	Switch	C	Hindi	Correct	Cued
7	231	Switch	IC	English	Correct	Cued
7	232	Switch	IC	English	Correct	Cued
7	233	Switch	IC	Hindi	Incorrect	Cued
7	234	Stay	IC	Hindi	Incorrect	Cued
7	235	Switch	IC	Hindi	Incorrect	Cued
7	236	Stay	IC	Hindi	Incorrect	Cued
7	237	Stay	IC	Hindi	Incorrect	Cued
7	238	Stay	IC	Hindi	Incorrect	Cued
7	239	Stay	IC	Hindi	Incorrect	Cued
7	240	Switch	IC	Hindi	Incorrect	Cued
7	241	Stay	C	English	Correct	Cued
7	243	Stay	C	English	Correct	Cued
7	244	Stay	C	English	Correct	Cued
7	246	Stay	C	Hindi	Incorrect	Cued
7	247	Stay	C	English	Correct	Cued
7	248	Stay	C	Hindi	Incorrect	Cued
7	249	Switch	C	English	Correct	Cued
7	250	Switch	C	English	Correct	Cued
7	251	Switch	IC	English	Incorrect	Cued
7	252	Stay	IC	English	Incorrect	Cued
7	253	Switch	IC	Hindi	Correct	Cued
7	254	Switch	IC	Hindi	Correct	Cued
7	255	Stay	IC	English	Incorrect	Cued
7	256	Switch	IC	Hindi	Correct	Cued
7	257	Switch	IC	English	Incorrect	Cued
7	258	Stay	IC	English	Incorrect	Cued
7	259	Switch	IC	English	Incorrect	Cued
7	260	Stay	IC	English	Incorrect	Cued
7	261	Stay	C	Hindi	Correct	Cued
7	262	Stay	C	English	Incorrect	Cued
7	263	Switch	C	Hindi	Correct	Cued
7	264	Stay	C	English	Incorrect	Cued
7	265	Stay	C	English	Incorrect	Cued
7	266	Switch	C	Hindi	Correct	Cued
7	267	Stay	C	Hindi	Correct	Cued
7	268	Stay	C	Hindi	Correct	Cued
7	269	Stay	C	English	Incorrect	Cued
7	270	Stay	C	Hindi	Correct	Cued
7	272	Stay	IC	Hindi	Incorrect	Cued
7	273	Stay	IC	Hindi	Incorrect	Cued
7	274	Stay	IC	English	Correct	Cued
7	275	Switch	IC	Hindi	Incorrect	Cued
7	276	Switch	IC	Hindi	Incorrect	Cued
7	277	Stay	IC	Hindi	Incorrect	Cued
7	278	Stay	IC	Hindi	Incorrect	Cued
7	279	Switch	IC	English	Correct	Cued
7	280	Switch	IC	Hindi	Incorrect	Cued
8	201	Stay	C	English	Correct	Cued
8	202	Stay	C	English	Correct	Cued
8	203	Stay	C	English	Correct	Cued
8	204	Switch	C	English	Correct	Cued
8	205	Stay	C	English	Correct	Cued
8	206	Stay	C	Hindi	Incorrect	Cued
8	207	Stay	C	English	Correct	Cued
8	208	Switch	C	English	Correct	Cued
8	209	Switch	C	English	Correct	Cued
8	210	Stay	C	English	Correct	Cued
8	211	Stay	IC	Hindi	Correct	Cued
8	212	Stay	IC	Hindi	Correct	Cued
8	213	Switch	IC	Hindi	Correct	Cued
8	214	Switch	IC	Hindi	Correct	Cued
8	215	Switch	IC	Hindi	Correct	Cued
8	216	Stay	IC	English	Incorrect	Cued
8	218	Switch	IC	Hindi	Correct	Cued
8	219	Stay	IC	Hindi	Correct	Cued
8	221	Switch	C	Hindi	Correct	Cued
8	222	Stay	C	Hindi	Correct	Cued
8	223	Stay	C	English	Incorrect	Cued
8	224	Switch	C	Hindi	Correct	Cued
8	225	Switch	C	English	Incorrect	Cued
8	226	Switch	C	Hindi	Correct	Cued
8	227	Switch	C	Hindi	Correct	Cued
8	228	Switch	C	Hindi	Correct	Cued
8	231	Switch	IC	English	Correct	Cued
8	232	Switch	IC	English	Correct	Cued
8	234	Switch	IC	English	Correct	Cued
8	235	Stay	IC	English	Correct	Cued
8	236	Switch	IC	English	Correct	Cued
8	237	Stay	IC	English	Correct	Cued
8	239	Switch	IC	English	Correct	Cued
8	240	Stay	IC	Hindi	Incorrect	Cued
8	242	Stay	C	English	Correct	Cued
8	244	Switch	C	English	Correct	Cued
8	245	Stay	C	English	Correct	Cued
8	246	Switch	C	English	Correct	Cued
8	247	Switch	C	English	Correct	Cued
8	248	Switch	C	English	Correct	Cued
8	250	Stay	C	English	Correct	Cued
8	252	Switch	IC	Hindi	Correct	Cued
8	253	Stay	IC	Hindi	Correct	Cued
8	255	Stay	IC	English	Incorrect	Cued
8	256	Switch	IC	Hindi	Correct	Cued
8	257	Switch	IC	Hindi	Correct	Cued
8	259	Stay	IC	English	Incorrect	Cued
8	261	Switch	C	Hindi	Correct	Cued
8	262	Switch	C	Hindi	Correct	Cued
8	263	Stay	C	Hindi	Correct	Cued
8	265	Switch	C	Hindi	Correct	Cued
8	266	Switch	C	Hindi	Correct	Cued
8	269	Switch	C	Hindi	Correct	Cued
8	270	Switch	C	Hindi	Correct	Cued
8	272	Switch	IC	English	Correct	Cued
8	273	Stay	IC	Hindi	Incorrect	Cued
8	275	Stay	IC	English	Correct	Cued
8	278	Stay	IC	Hindi	Incorrect	Cued
9	201	Switch	C	English	Correct	Cued
9	202	Switch	C	English	Correct	Cued
9	203	Switch	C	English	Correct	Cued
9	204	Stay	C	English	Correct	Cued
9	205	Switch	C	English	Correct	Cued
9	206	Stay	C	English	Correct	Cued
9	207	Switch	C	English	Correct	Cued
9	208	Stay	C	English	Correct	Cued
9	209	Stay	C	English	Correct	Cued
9	210	Switch	C	English	Correct	Cued
9	211	Switch	IC	Hindi	Correct	Cued
9	212	Stay	IC	Hindi	Correct	Cued
9	213	Switch	IC	Hindi	Correct	Cued
9	215	Stay	IC	Hindi	Correct	Cued
9	216	Stay	IC	Hindi	Correct	Cued
9	217	Stay	IC	Hindi	Correct	Cued
9	220	Switch	IC	Hindi	Correct	Cued
9	221	Switch	C	Hindi	Correct	Cued
9	222	Stay	C	Hindi	Correct	Cued
9	223	Stay	C	Hindi	Correct	Cued
9	224	Stay	C	Hindi	Correct	Cued
9	225	Switch	C	Hindi	Correct	Cued
9	226	Stay	C	Hindi	Correct	Cued
9	227	Switch	C	Hindi	Correct	Cued
9	228	Switch	C	Hindi	Correct	Cued
9	229	Switch	C	Hindi	Correct	Cued
9	230	Switch	C	Hindi	Correct	Cued
9	231	Stay	IC	English	Correct	Cued
9	232	Switch	IC	English	Correct	Cued
9	233	Switch	IC	English	Correct	Cued
9	234	Stay	IC	English	Correct	Cued
9	235	Stay	IC	English	Correct	Cued
9	236	Switch	IC	English	Correct	Cued
9	237	Switch	IC	English	Correct	Cued
9	238	Stay	IC	English	Correct	Cued
9	239	Stay	IC	English	Correct	Cued
9	240	Stay	IC	English	Correct	Cued
9	241	Stay	C	English	Correct	Cued
9	242	Stay	C	English	Correct	Cued
9	243	Stay	C	English	Correct	Cued
9	244	Stay	C	English	Correct	Cued
9	245	Stay	C	English	Correct	Cued
9	246	Switch	C	English	Correct	Cued
9	247	Stay	C	English	Correct	Cued
9	248	Switch	C	English	Correct	Cued
9	249	Switch	C	English	Correct	Cued
9	250	Switch	C	English	Correct	Cued
9	251	Stay	IC	Hindi	Correct	Cued
9	252	Stay	IC	Hindi	Correct	Cued
9	253	Stay	IC	Hindi	Correct	Cued
9	254	Stay	IC	English	Incorrect	Cued
9	255	Stay	IC	Hindi	Correct	Cued
9	256	Switch	IC	Hindi	Correct	Cued
9	257	Switch	IC	Hindi	Correct	Cued
9	258	Stay	IC	Hindi	Correct	Cued
9	259	Switch	IC	Hindi	Correct	Cued
9	260	Stay	IC	Hindi	Correct	Cued
9	261	Stay	C	Hindi	Correct	Cued
9	262	Switch	C	Hindi	Correct	Cued
9	263	Switch	C	Hindi	Correct	Cued
9	264	Stay	C	Hindi	Correct	Cued
9	265	Stay	C	Hindi	Correct	Cued
9	266	Stay	C	Hindi	Correct	Cued
9	267	Switch	C	Hindi	Correct	Cued
9	268	Switch	C	Hindi	Correct	Cued
9	269	Switch	C	Hindi	Correct	Cued
9	270	Stay	C	Hindi	Correct	Cued
9	271	Switch	IC	English	Correct	Cued
9	272	Switch	IC	English	Correct	Cued
9	273	Stay	IC	English	Correct	Cued
9	274	Stay	IC	English	Correct	Cued
9	275	Stay	IC	Hindi	Incorrect	Cued
9	276	Stay	IC	English	Correct	Cued
9	277	Switch	IC	English	Correct	Cued
9	278	Stay	IC	English	Correct	Cued
9	279	Stay	IC	English	Correct	Cued
9	280	Switch	IC	English	Correct	Cued
10	201	Stay	C	English	Correct	Cued
10	202	Stay	C	English	Correct	Cued
10	204	Switch	C	English	Correct	Cued
10	205	Stay	C	English	Correct	Cued
10	206	Stay	C	English	Correct	Cued
10	207	Switch	C	English	Correct	Cued
10	210	Switch	C	English	Correct	Cued
10	211	Switch	IC	Hindi	Correct	Cued
10	212	Stay	IC	Hindi	Correct	Cued
10	213	Stay	IC	English	Incorrect	Cued
10	214	Stay	IC	Hindi	Correct	Cued
10	215	Switch	IC	Hindi	Correct	Cued
10	216	Switch	IC	English	Incorrect	Cued
10	217	Stay	IC	Hindi	Correct	Cued
10	218	Stay	IC	Hindi	Correct	Cued
10	219	Stay	IC	Hindi	Correct	Cued
10	220	Switch	IC	Hindi	Correct	Cued
10	221	Stay	C	Hindi	Correct	Cued
10	222	Switch	C	Hindi	Correct	Cued
10	223	Switch	C	Hindi	Correct	Cued
10	224	Switch	C	Hindi	Correct	Cued
10	225	Stay	C	Hindi	Correct	Cued
10	226	Stay	C	Hindi	Correct	Cued
10	227	Switch	C	Hindi	Correct	Cued
10	229	Switch	C	Hindi	Correct	Cued
10	230	Switch	C	Hindi	Correct	Cued
10	231	Stay	IC	English	Correct	Cued
10	232	Stay	IC	English	Correct	Cued
10	233	Switch	IC	English	Correct	Cued
10	234	Switch	IC	English	Correct	Cued
10	235	Stay	IC	English	Correct	Cued
10	236	Stay	IC	English	Correct	Cued
10	237	Switch	IC	English	Correct	Cued
10	238	Switch	IC	English	Correct	Cued
10	240	Switch	IC	English	Correct	Cued
10	241	Stay	C	English	Correct	Cued
10	242	Switch	C	English	Correct	Cued
10	243	Switch	C	English	Correct	Cued
10	244	Stay	C	English	Correct	Cued
10	245	Stay	C	English	Correct	Cued
10	246	Switch	C	English	Correct	Cued
10	247	Switch	C	English	Correct	Cued
10	249	Stay	C	Hindi	Incorrect	Cued
10	250	Stay	C	English	Correct	Cued
10	251	Stay	IC	Hindi	Correct	Cued
10	252	Switch	IC	Hindi	Correct	Cued
10	253	Switch	IC	Hindi	Correct	Cued
10	254	Stay	IC	Hindi	Correct	Cued
10	255	Switch	IC	Hindi	Correct	Cued
10	256	Stay	IC	Hindi	Correct	Cued
10	257	Switch	IC	Hindi	Correct	Cued
10	258	Switch	IC	English	Incorrect	Cued
10	259	Stay	IC	Hindi	Correct	Cued
10	260	Switch	IC	Hindi	Correct	Cued
10	261	Stay	C	Hindi	Correct	Cued
10	262	Stay	C	Hindi	Correct	Cued
10	263	Switch	C	Hindi	Correct	Cued
10	264	Stay	C	Hindi	Correct	Cued
10	265	Stay	C	English	Incorrect	Cued
10	266	Stay	C	Hindi	Correct	Cued
10	267	Switch	C	Hindi	Correct	Cued
10	268	Stay	C	Hindi	Correct	Cued
10	269	Stay	C	Hindi	Correct	Cued
10	270	Switch	C	Hindi	Correct	Cued
10	271	Stay	IC	English	Correct	Cued
10	272	Switch	IC	English	Correct	Cued
10	273	Stay	IC	English	Correct	Cued
10	274	Switch	IC	English	Correct	Cued
10	275	Stay	IC	English	Correct	Cued
10	276	Switch	IC	English	Correct	Cued
10	277	Stay	IC	English	Correct	Cued
10	278	Stay	IC	English	Correct	Cued
10	279	Stay	IC	English	Correct	Cued
10	280	Stay	IC	English	Correct	Cued
11	201	Switch	C	English	Correct	Cued
11	202	Stay	C	English	Correct	Cued
11	203	Stay	C	English	Correct	Cued
11	204	Switch	C	English	Correct	Cued
11	205	Switch	C	English	Correct	Cued
11	206	Switch	C	English	Correct	Cued
11	207	Stay	C	English	Correct	Cued
11	208	Stay	C	English	Correct	Cued
11	209	Switch	C	English	Correct	Cued
11	210	Stay	C	English	Correct	Cued
11	211	Switch	IC	Hindi	Correct	Cued
11	212	Switch	IC	Hindi	Correct	Cued
11	213	Switch	IC	Hindi	Correct	Cued
11	214	Stay	IC	English	Incorrect	Cued
11	215	Switch	IC	Hindi	Correct	Cued
11	216	Stay	IC	Hindi	Correct	Cued
11	217	Switch	IC	Hindi	Correct	Cued
11	219	Stay	IC	Hindi	Correct	Cued
11	220	Switch	IC	English	Incorrect	Cued
11	221	Stay	C	Hindi	Correct	Cued
11	222	Stay	C	Hindi	Correct	Cued
11	223	Switch	C	Hindi	Correct	Cued
11	224	Stay	C	Hindi	Correct	Cued
11	226	Stay	C	Hindi	Correct	Cued
11	227	Switch	C	Hindi	Correct	Cued
11	228	Stay	C	Hindi	Correct	Cued
11	229	Switch	C	Hindi	Correct	Cued
11	230	Switch	C	Hindi	Correct	Cued
11	231	Stay	IC	English	Correct	Cued
11	232	Stay	IC	English	Correct	Cued
11	233	Stay	IC	English	Correct	Cued
11	234	Stay	IC	English	Correct	Cued
11	235	Switch	IC	English	Correct	Cued
11	236	Stay	IC	English	Correct	Cued
11	237	Switch	IC	English	Correct	Cued
11	238	Stay	IC	English	Correct	Cued
11	239	Stay	IC	English	Correct	Cued
11	240	Switch	IC	English	Correct	Cued
11	241	Stay	C	English	Correct	Cued
11	242	Stay	C	English	Correct	Cued
11	243	Switch	C	English	Correct	Cued
11	244	Stay	C	English	Correct	Cued
11	245	Switch	C	English	Correct	Cued
11	246	Stay	C	English	Correct	Cued
11	247	Switch	C	English	Correct	Cued
11	248	Stay	C	English	Correct	Cued
11	249	Stay	C	English	Correct	Cued
11	250	Stay	C	English	Correct	Cued
11	251	Switch	IC	Hindi	Correct	Cued
11	253	Stay	IC	Hindi	Correct	Cued
11	254	Stay	IC	Hindi	Correct	Cued
11	255	Stay	IC	Hindi	Correct	Cued
11	256	Switch	IC	Hindi	Correct	Cued
11	257	Stay	IC	Hindi	Correct	Cued
11	259	Switch	IC	Hindi	Correct	Cued
11	260	Stay	IC	Hindi	Correct	Cued
11	261	Switch	C	Hindi	Correct	Cued
11	262	Switch	C	Hindi	Correct	Cued
11	263	Switch	C	Hindi	Correct	Cued
11	264	Switch	C	Hindi	Correct	Cued
11	265	Stay	C	Hindi	Correct	Cued
11	266	Stay	C	Hindi	Correct	Cued
11	267	Switch	C	Hindi	Correct	Cued
11	268	Stay	C	English	Incorrect	Cued
11	269	Stay	C	Hindi	Correct	Cued
11	270	Switch	C	Hindi	Correct	Cued
11	272	Stay	IC	English	Correct	Cued
11	273	Switch	IC	English	Correct	Cued
11	274	Switch	IC	English	Correct	Cued
11	275	Switch	IC	English	Correct	Cued
11	276	Stay	IC	English	Correct	Cued
11	277	Stay	IC	English	Correct	Cued
11	278	Stay	IC	English	Correct	Cued
11	279	Stay	IC	English	Correct	Cued
11	280	Switch	IC	English	Correct	Cued
12	201	Switch	C	English	Correct	Cued
12	202	Stay	C	English	Correct	Cued
12	204	Switch	C	English	Correct	Cued
12	205	Switch	C	English	Correct	Cued
12	208	Switch	C	English	Correct	Cued
12	209	Stay	C	English	Correct	Cued
12	211	Switch	IC	Hindi	Correct	Cued
12	212	Stay	IC	Hindi	Correct	Cued
12	213	Switch	IC	Hindi	Correct	Cued
12	214	Switch	IC	Hindi	Correct	Cued
12	215	Stay	IC	Hindi	Correct	Cued
12	217	Stay	IC	Hindi	Correct	Cued
12	218	Switch	IC	Hindi	Correct	Cued
12	219	Switch	IC	Hindi	Correct	Cued
12	220	Switch	IC	Hindi	Correct	Cued
12	221	Stay	C	Hindi	Correct	Cued
12	222	Switch	C	Hindi	Correct	Cued
12	223	Switch	C	Hindi	Correct	Cued
12	224	Switch	C	Hindi	Correct	Cued
12	225	Switch	C	Hindi	Correct	Cued
12	226	Stay	C	Hindi	Correct	Cued
12	227	Stay	C	Hindi	Correct	Cued
12	228	Stay	C	Hindi	Correct	Cued
12	229	Stay	C	Hindi	Correct	Cued
12	230	Stay	C	Hindi	Correct	Cued
12	231	Stay	IC	English	Correct	Cued
12	232	Switch	IC	English	Correct	Cued
12	233	Switch	IC	English	Correct	Cued
12	234	Stay	IC	English	Correct	Cued
12	235	Stay	IC	English	Correct	Cued
12	236	Switch	IC	English	Correct	Cued
12	237	Stay	IC	English	Correct	Cued
12	238	Stay	IC	English	Correct	Cued
12	240	Stay	IC	English	Correct	Cued
12	241	Switch	C	English	Correct	Cued
12	242	Stay	C	English	Correct	Cued
12	243	Stay	C	English	Correct	Cued
12	244	Stay	C	English	Correct	Cued
12	245	Stay	C	English	Correct	Cued
12	246	Stay	C	English	Correct	Cued
12	247	Switch	C	English	Correct	Cued
12	249	Switch	C	English	Correct	Cued
12	250	Stay	C	English	Correct	Cued
12	251	Stay	IC	Hindi	Correct	Cued
12	252	Stay	IC	English	Incorrect	Cued
12	253	Switch	IC	Hindi	Correct	Cued
12	254	Switch	IC	Hindi	Correct	Cued
12	255	Stay	IC	Hindi	Correct	Cued
12	256	Stay	IC	Hindi	Correct	Cued
12	257	Switch	IC	Hindi	Correct	Cued
12	258	Stay	IC	Hindi	Correct	Cued
12	259	Stay	IC	Hindi	Correct	Cued
12	260	Switch	IC	Hindi	Correct	Cued
12	261	Switch	C	English	Incorrect	Cued
12	262	Switch	C	Hindi	Correct	Cued
12	263	Switch	C	Hindi	Correct	Cued
12	264	Switch	C	Hindi	Correct	Cued
12	266	Stay	C	Hindi	Correct	Cued
12	268	Stay	C	Hindi	Correct	Cued
12	269	Stay	C	Hindi	Correct	Cued
12	270	Stay	C	English	Incorrect	Cued
12	272	Stay	IC	English	Correct	Cued
12	273	Stay	IC	English	Correct	Cued
12	274	Switch	IC	English	Correct	Cued
12	275	Switch	IC	English	Correct	Cued
12	277	Stay	IC	English	Correct	Cued
12	278	Stay	IC	English	Correct	Cued
12	279	Stay	IC	English	Correct	Cued
12	280	Switch	IC	English	Correct	Cued
13	201	Stay	C	Hindi	Correct	Cued
13	202	Switch	C	Hindi	Correct	Cued
13	203	Switch	C	Hindi	Correct	Cued
13	204	Stay	C	Hindi	Correct	Cued
13	205	Switch	C	Hindi	Correct	Cued
13	206	Switch	C	Hindi	Correct	Cued
13	207	Switch	C	Hindi	Correct	Cued
13	208	Switch	C	Hindi	Correct	Cued
13	209	Switch	C	Hindi	Correct	Cued
13	210	Stay	C	Hindi	Correct	Cued
13	211	Switch	IC	English	Correct	Cued
13	212	Stay	IC	Hindi	Incorrect	Cued
13	213	Switch	IC	English	Correct	Cued
13	214	Stay	IC	English	Correct	Cued
13	215	Switch	IC	English	Correct	Cued
13	216	Switch	IC	English	Correct	Cued
13	217	Switch	IC	English	Correct	Cued
13	218	Switch	IC	English	Correct	Cued
13	219	Switch	IC	English	Correct	Cued
13	220	Switch	IC	English	Correct	Cued
13	221	Stay	C	English	Correct	Cued
13	222	Stay	C	English	Correct	Cued
13	223	Stay	C	English	Correct	Cued
13	224	Stay	C	English	Correct	Cued
13	225	Switch	C	English	Correct	Cued
13	226	Stay	C	English	Correct	Cued
13	227	Stay	C	Hindi	Incorrect	Cued
13	228	Stay	C	English	Correct	Cued
13	229	Switch	C	English	Correct	Cued
13	230	Switch	C	English	Correct	Cued
13	231	Switch	IC	Hindi	Correct	Cued
13	232	Stay	IC	Hindi	Correct	Cued
13	233	Stay	IC	Hindi	Correct	Cued
13	234	Switch	IC	Hindi	Correct	Cued
13	235	Switch	IC	Hindi	Correct	Cued
13	236	Stay	IC	Hindi	Correct	Cued
13	237	Switch	IC	Hindi	Correct	Cued
13	238	Stay	IC	Hindi	Correct	Cued
13	239	Stay	IC	Hindi	Correct	Cued
13	240	Switch	IC	Hindi	Correct	Cued
13	241	Switch	C	Hindi	Correct	Cued
13	242	Stay	C	Hindi	Correct	Cued
13	243	Stay	C	Hindi	Correct	Cued
13	244	Stay	C	Hindi	Correct	Cued
13	245	Switch	C	Hindi	Correct	Cued
13	246	Switch	C	Hindi	Correct	Cued
13	247	Stay	C	Hindi	Correct	Cued
13	248	Stay	C	English	Incorrect	Cued
13	249	Stay	C	Hindi	Correct	Cued
13	250	Stay	C	Hindi	Correct	Cued
13	251	Stay	IC	English	Correct	Cued
13	252	Switch	IC	English	Correct	Cued
13	253	Switch	IC	English	Correct	Cued
13	254	Stay	IC	English	Correct	Cued
13	256	Stay	IC	English	Correct	Cued
13	257	Switch	IC	English	Correct	Cued
13	258	Stay	IC	English	Correct	Cued
13	259	Switch	IC	English	Correct	Cued
13	260	Switch	IC	English	Correct	Cued
13	261	Stay	C	English	Correct	Cued
13	262	Stay	C	English	Correct	Cued
13	263	Stay	C	English	Correct	Cued
13	264	Stay	C	English	Correct	Cued
13	265	Stay	C	English	Correct	Cued
13	266	Switch	C	English	Correct	Cued
13	267	Stay	C	English	Correct	Cued
13	268	Stay	C	English	Correct	Cued
13	269	Stay	C	English	Correct	Cued
13	270	Stay	C	English	Correct	Cued
13	271	Stay	IC	English	Incorrect	Cued
13	272	Switch	IC	Hindi	Correct	Cued
13	273	Switch	IC	Hindi	Correct	Cued
13	274	Stay	IC	Hindi	Correct	Cued
13	275	Stay	IC	Hindi	Correct	Cued
13	276	Switch	IC	Hindi	Correct	Cued
13	277	Stay	IC	Hindi	Correct	Cued
13	278	Stay	IC	Hindi	Correct	Cued
13	280	Switch	IC	Hindi	Correct	Cued
14	202	Switch	C	Hindi	Correct	Cued
14	203	Switch	C	Hindi	Correct	Cued
14	204	Stay	C	Hindi	Correct	Cued
14	205	Switch	C	Hindi	Correct	Cued
14	206	Stay	C	Hindi	Correct	Cued
14	207	Switch	C	Hindi	Correct	Cued
14	208	Stay	C	Hindi	Correct	Cued
14	209	Switch	C	Hindi	Correct	Cued
14	210	Stay	C	Hindi	Correct	Cued
14	211	Stay	IC	English	Correct	Cued
14	212	Stay	IC	English	Correct	Cued
14	213	Switch	IC	English	Correct	Cued
14	214	Switch	IC	English	Correct	Cued
14	215	Stay	IC	English	Correct	Cued
14	216	Switch	IC	English	Correct	Cued
14	217	Stay	IC	English	Correct	Cued
14	218	Stay	IC	English	Correct	Cued
14	219	Switch	IC	Hindi	Incorrect	Cued
14	220	Stay	IC	English	Correct	Cued
14	221	Switch	C	English	Correct	Cued
14	222	Stay	C	English	Correct	Cued
14	223	Switch	C	English	Correct	Cued
14	224	Stay	C	English	Correct	Cued
14	225	Switch	C	English	Correct	Cued
14	226	Switch	C	English	Correct	Cued
14	227	Switch	C	English	Correct	Cued
14	228	Stay	C	English	Correct	Cued
14	230	Stay	C	English	Correct	Cued
14	231	Stay	IC	Hindi	Correct	Cued
14	232	Switch	IC	Hindi	Correct	Cued
14	233	Stay	IC	Hindi	Correct	Cued
14	234	Stay	IC	Hindi	Correct	Cued
14	235	Stay	IC	Hindi	Correct	Cued
14	236	Stay	IC	Hindi	Correct	Cued
14	238	Stay	IC	Hindi	Correct	Cued
14	239	Stay	IC	English	Incorrect	Cued
14	240	Switch	IC	Hindi	Correct	Cued
14	241	Switch	C	Hindi	Correct	Cued
14	242	Switch	C	Hindi	Correct	Cued
14	243	Stay	C	Hindi	Correct	Cued
14	244	Switch	C	Hindi	Correct	Cued
14	245	Switch	C	Hindi	Correct	Cued
14	246	Switch	C	Hindi	Correct	Cued
14	248	Switch	C	English	Incorrect	Cued
14	249	Stay	C	Hindi	Correct	Cued
14	250	Switch	C	Hindi	Correct	Cued
14	251	Stay	IC	English	Correct	Cued
14	252	Stay	IC	English	Correct	Cued
14	253	Switch	IC	English	Correct	Cued
14	254	Stay	IC	English	Correct	Cued
14	255	Switch	IC	English	Correct	Cued
14	256	Switch	IC	English	Correct	Cued
14	257	Switch	IC	English	Correct	Cued
14	258	Stay	IC	English	Correct	Cued
14	259	Stay	IC	English	Correct	Cued
14	260	Stay	IC	English	Correct	Cued
14	261	Switch	C	English	Correct	Cued
14	262	Switch	C	English	Correct	Cued
14	263	Switch	C	English	Correct	Cued
14	264	Switch	C	English	Correct	Cued
14	265	Switch	C	English	Correct	Cued
14	266	Stay	C	English	Correct	Cued
14	267	Stay	C	English	Correct	Cued
14	268	Switch	C	English	Correct	Cued
14	269	Stay	C	English	Correct	Cued
14	270	Stay	C	Hindi	Incorrect	Cued
14	271	Switch	IC	Hindi	Correct	Cued
14	272	Switch	IC	Hindi	Correct	Cued
14	273	Stay	IC	Hindi	Correct	Cued
14	274	Switch	IC	Hindi	Correct	Cued
14	275	Switch	IC	Hindi	Correct	Cued
14	276	Stay	IC	Hindi	Correct	Cued
14	277	Switch	IC	Hindi	Correct	Cued
14	280	Stay	IC	Hindi	Correct	Cued
15	201	Switch	C	Hindi	Correct	Cued
15	202	Switch	C	Hindi	Correct	Cued
15	203	Stay	C	Hindi	Correct	Cued
15	204	Switch	C	Hindi	Correct	Cued
15	205	Switch	C	Hindi	Correct	Cued
15	206	Stay	C	English	Incorrect	Cued
15	208	Stay	C	Hindi	Correct	Cued
15	210	Switch	C	Hindi	Correct	Cued
15	211	Stay	IC	English	Correct	Cued
15	212	Stay	IC	English	Correct	Cued
15	213	Stay	IC	English	Correct	Cued
15	214	Stay	IC	English	Correct	Cued
15	215	Switch	IC	English	Correct	Cued
15	216	Switch	IC	English	Correct	Cued
15	217	Switch	IC	English	Correct	Cued
15	218	Stay	IC	English	Correct	Cued
15	219	Stay	IC	English	Correct	Cued
15	220	Stay	IC	English	Correct	Cued
15	221	Switch	C	English	Correct	Cued
15	222	Switch	C	English	Correct	Cued
15	223	Stay	C	English	Correct	Cued
15	224	Stay	C	English	Correct	Cued
15	225	Stay	C	English	Correct	Cued
15	226	Stay	C	English	Correct	Cued
15	227	Stay	C	English	Correct	Cued
15	228	Switch	C	English	Correct	Cued
15	229	Switch	C	English	Correct	Cued
15	231	Stay	IC	Hindi	Correct	Cued
15	233	Switch	IC	Hindi	Correct	Cued
15	234	Stay	IC	Hindi	Correct	Cued
15	236	Stay	IC	Hindi	Correct	Cued
15	237	Stay	IC	Hindi	Correct	Cued
15	238	Switch	IC	Hindi	Correct	Cued
15	240	Stay	IC	Hindi	Correct	Cued
15	241	Stay	C	Hindi	Correct	Cued
15	242	Stay	C	Hindi	Correct	Cued
15	243	Switch	C	Hindi	Correct	Cued
15	244	Stay	C	Hindi	Correct	Cued
15	245	Stay	C	Hindi	Correct	Cued
15	246	Switch	C	Hindi	Correct	Cued
15	247	Switch	C	Hindi	Correct	Cued
15	248	Stay	C	Hindi	Correct	Cued
15	249	Stay	C	Hindi	Correct	Cued
15	251	Stay	IC	English	Correct	Cued
15	252	Switch	IC	English	Correct	Cued
15	253	Switch	IC	English	Correct	Cued
15	254	Stay	IC	Hindi	Incorrect	Cued
15	255	Stay	IC	English	Correct	Cued
15	256	Stay	IC	English	Correct	Cued
15	257	Stay	IC	English	Correct	Cued
15	258	Switch	IC	English	Correct	Cued
15	259	Stay	IC	English	Correct	Cued
15	260	Switch	IC	English	Correct	Cued
15	261	Switch	C	English	Correct	Cued
15	262	Switch	C	English	Correct	Cued
15	263	Stay	C	English	Correct	Cued
15	264	Switch	C	English	Correct	Cued
15	265	Switch	C	English	Correct	Cued
15	266	Stay	C	English	Correct	Cued
15	267	Switch	C	English	Correct	Cued
15	268	Stay	C	English	Correct	Cued
15	270	Switch	C	English	Correct	Cued
15	271	Switch	IC	Hindi	Correct	Cued
15	272	Stay	IC	Hindi	Correct	Cued
15	273	Switch	IC	Hindi	Correct	Cued
15	274	Stay	IC	Hindi	Correct	Cued
15	276	Stay	IC	Hindi	Correct	Cued
15	277	Switch	IC	Hindi	Correct	Cued
15	279	Switch	IC	Hindi	Correct	Cued
15	280	Switch	IC	Hindi	Correct	Cued
16	201	Stay	C	Hindi	Correct	Cued
16	202	Switch	C	Hindi	Correct	Cued
16	204	Switch	C	Hindi	Correct	Cued
16	206	Stay	C	Hindi	Correct	Cued
16	207	Stay	C	Hindi	Correct	Cued
16	208	Stay	C	Hindi	Correct	Cued
16	210	Stay	C	Hindi	Correct	Cued
16	211	Switch	IC	English	Correct	Cued
16	212	Stay	IC	English	Correct	Cued
16	213	Switch	IC	English	Correct	Cued
16	214	Switch	IC	English	Correct	Cued
16	216	Switch	IC	English	Correct	Cued
16	217	Switch	IC	English	Correct	Cued
16	218	Stay	IC	English	Correct	Cued
16	219	Stay	IC	English	Correct	Cued
16	220	Switch	IC	English	Correct	Cued
16	221	Stay	C	English	Correct	Cued
16	222	Stay	C	English	Correct	Cued
16	223	Switch	C	English	Correct	Cued
16	224	Switch	C	English	Correct	Cued
16	225	Switch	C	English	Correct	Cued
16	226	Stay	C	English	Correct	Cued
16	228	Switch	C	English	Correct	Cued
16	229	Stay	C	English	Correct	Cued
16	230	Switch	C	English	Correct	Cued
16	231	Switch	IC	Hindi	Correct	Cued
16	232	Switch	IC	Hindi	Correct	Cued
16	233	Switch	IC	Hindi	Correct	Cued
16	234	Switch	IC	Hindi	Correct	Cued
16	235	Stay	IC	Hindi	Correct	Cued
16	236	Switch	IC	Hindi	Correct	Cued
16	237	Switch	IC	Hindi	Correct	Cued
16	238	Stay	IC	Hindi	Correct	Cued
16	240	Switch	IC	Hindi	Correct	Cued
16	241	Stay	C	Hindi	Correct	Cued
16	242	Switch	C	Hindi	Correct	Cued
16	243	Switch	C	Hindi	Correct	Cued
16	244	Switch	C	Hindi	Correct	Cued
16	247	Switch	C	Hindi	Correct	Cued
16	249	Stay	C	Hindi	Correct	Cued
16	250	Switch	C	Hindi	Correct	Cued
16	251	Stay	IC	English	Correct	Cued
16	253	Switch	IC	English	Correct	Cued
16	254	Switch	IC	English	Correct	Cued
16	255	Switch	IC	English	Correct	Cued
16	256	Stay	IC	English	Correct	Cued
16	257	Switch	IC	English	Correct	Cued
16	258	Switch	IC	English	Correct	Cued
16	259	Stay	IC	Hindi	Incorrect	Cued
16	260	Switch	IC	English	Correct	Cued
16	261	Switch	C	English	Correct	Cued
16	262	Stay	C	English	Correct	Cued
16	263	Stay	C	English	Correct	Cued
16	264	Stay	C	English	Correct	Cued
16	265	Switch	C	English	Correct	Cued
16	266	Switch	C	English	Correct	Cued
16	267	Switch	C	English	Correct	Cued
16	268	Switch	C	English	Correct	Cued
16	269	Stay	C	English	Correct	Cued
16	270	Switch	C	English	Correct	Cued
16	271	Stay	IC	Hindi	Correct	Cued
16	272	Stay	IC	Hindi	Correct	Cued
16	273	Switch	IC	Hindi	Correct	Cued
16	274	Stay	IC	Hindi	Correct	Cued
16	275	Stay	IC	Hindi	Correct	Cued
16	276	Switch	IC	Hindi	Correct	Cued
16	277	Switch	IC	Hindi	Correct	Cued
16	278	Switch	IC	Hindi	Correct	Cued
16	279	Switch	IC	Hindi	Correct	Cued
16	280	Switch	IC	Hindi	Correct	Cued
17	201	Switch	C	Hindi	Correct	Cued
17	202	Stay	C	Hindi	Correct	Cued
17	203	Stay	C	Hindi	Correct	Cued
17	204	Stay	C	Hindi	Correct	Cued
17	205	Stay	C	Hindi	Correct	Cued
17	206	Switch	C	Hindi	Correct	Cued
17	207	Switch	C	Hindi	Correct	Cued
17	208	Switch	C	Hindi	Correct	Cued
17	209	Switch	C	Hindi	Correct	Cued
17	210	Stay	C	Hindi	Correct	Cued
17	211	Switch	IC	English	Correct	Cued
17	212	Switch	IC	English	Correct	Cued
17	213	Switch	IC	English	Correct	Cued
17	214	Stay	IC	English	Correct	Cued
17	215	Switch	IC	English	Correct	Cued
17	216	Stay	IC	English	Correct	Cued
17	217	Stay	IC	English	Correct	Cued
17	218	Switch	IC	English	Correct	Cued
17	219	Stay	IC	English	Correct	Cued
17	220	Stay	IC	English	Correct	Cued
17	221	Stay	C	English	Correct	Cued
17	222	Switch	C	English	Correct	Cued
17	223	Switch	C	English	Correct	Cued
17	224	Stay	C	English	Correct	Cued
17	225	Stay	C	English	Correct	Cued
17	226	Switch	C	English	Correct	Cued
17	227	Switch	C	English	Correct	Cued
17	228	Switch	C	English	Correct	Cued
17	229	Stay	C	English	Correct	Cued
17	230	Switch	C	English	Correct	Cued
17	231	Switch	IC	Hindi	Correct	Cued
17	232	Stay	IC	Hindi	Correct	Cued
17	233	Switch	IC	Hindi	Correct	Cued
17	234	Stay	IC	Hindi	Correct	Cued
17	235	Stay	IC	Hindi	Correct	Cued
17	236	Switch	IC	Hindi	Correct	Cued
17	237	Switch	IC	Hindi	Correct	Cued
17	238	Switch	IC	Hindi	Correct	Cued
17	239	Stay	IC	Hindi	Correct	Cued
17	240	Stay	IC	Hindi	Correct	Cued
17	241	Switch	C	Hindi	Correct	Cued
17	242	Switch	C	Hindi	Correct	Cued
17	243	Stay	C	Hindi	Correct	Cued
17	244	Stay	C	Hindi	Correct	Cued
17	245	Stay	C	Hindi	Correct	Cued
17	246	Stay	C	Hindi	Correct	Cued
17	247	Switch	C	Hindi	Correct	Cued
17	248	Stay	C	Hindi	Correct	Cued
17	249	Switch	C	Hindi	Correct	Cued
17	250	Stay	C	Hindi	Correct	Cued
17	251	Switch	IC	English	Correct	Cued
17	252	Stay	IC	English	Correct	Cued
17	253	Switch	IC	English	Correct	Cued
17	254	Switch	IC	English	Correct	Cued
17	255	Switch	IC	English	Correct	Cued
17	256	Switch	IC	English	Correct	Cued
17	257	Stay	IC	English	Correct	Cued
17	258	Stay	IC	English	Correct	Cued
17	259	Switch	IC	English	Correct	Cued
17	260	Stay	IC	English	Correct	Cued
17	261	Switch	C	English	Correct	Cued
17	262	Switch	C	English	Correct	Cued
17	263	Stay	C	English	Correct	Cued
17	264	Stay	C	English	Correct	Cued
17	265	Stay	C	English	Correct	Cued
17	266	Switch	C	English	Correct	Cued
17	267	Stay	C	English	Correct	Cued
17	268	Stay	C	English	Correct	Cued
17	269	Stay	C	English	Correct	Cued
17	270	Stay	C	English	Correct	Cued
17	271	Switch	IC	Hindi	Correct	Cued
17	272	Switch	IC	Hindi	Correct	Cued
17	273	Switch	IC	Hindi	Correct	Cued
17	274	Stay	IC	Hindi	Correct	Cued
17	275	Stay	IC	Hindi	Correct	Cued
17	276	Stay	IC	Hindi	Correct	Cued
17	277	Switch	IC	Hindi	Correct	Cued
17	278	Stay	IC	Hindi	Correct	Cued
17	279	Stay	IC	Hindi	Correct	Cued
17	280	Switch	IC	Hindi	Correct	Cued
18	201	Stay	C	Hindi	Correct	Cued
18	203	Switch	C	English	Incorrect	Cued
18	204	Switch	C	Hindi	Correct	Cued
18	205	Stay	C	English	Incorrect	Cued
18	206	Switch	C	English	Incorrect	Cued
18	207	Stay	C	English	Incorrect	Cued
18	208	Stay	C	English	Incorrect	Cued
18	209	Switch	C	Hindi	Correct	Cued
18	210	Switch	C	Hindi	Correct	Cued
18	211	Switch	IC	Hindi	Incorrect	Cued
18	213	Stay	IC	English	Correct	Cued
18	214	Stay	IC	English	Correct	Cued
18	215	Stay	IC	English	Correct	Cued
18	216	Switch	IC	Hindi	Incorrect	Cued
18	218	Switch	IC	English	Correct	Cued
18	219	Stay	IC	English	Correct	Cued
18	220	Stay	IC	Hindi	Incorrect	Cued
18	221	Switch	C	English	Correct	Cued
18	222	Stay	C	English	Correct	Cued
18	223	Stay	C	English	Correct	Cued
18	224	Stay	C	English	Correct	Cued
18	225	Switch	C	Hindi	Incorrect	Cued
18	226	Stay	C	English	Correct	Cued
18	227	Switch	C	English	Correct	Cued
18	228	Stay	C	English	Correct	Cued
18	229	Switch	C	English	Correct	Cued
18	230	Stay	C	English	Correct	Cued
18	231	Switch	IC	English	Incorrect	Cued
18	232	Switch	IC	English	Incorrect	Cued
18	233	Stay	IC	English	Incorrect	Cued
18	234	Stay	IC	English	Incorrect	Cued
18	235	Switch	IC	English	Incorrect	Cued
18	236	Stay	IC	English	Incorrect	Cued
18	237	Switch	IC	Hindi	Correct	Cued
18	238	Stay	IC	English	Incorrect	Cued
18	239	Stay	IC	Hindi	Correct	Cued
18	240	Stay	IC	Hindi	Correct	Cued
18	241	Switch	C	Hindi	Correct	Cued
18	242	Switch	C	English	Incorrect	Cued
18	243	Switch	C	Hindi	Correct	Cued
18	244	Switch	C	Hindi	Correct	Cued
18	245	Switch	C	English	Incorrect	Cued
18	246	Switch	C	Hindi	Correct	Cued
18	247	Switch	C	Hindi	Correct	Cued
18	248	Switch	C	Hindi	Correct	Cued
18	249	Stay	C	Hindi	Correct	Cued
18	250	Switch	C	Hindi	Correct	Cued
18	251	Switch	IC	English	Correct	Cued
18	252	Stay	IC	Hindi	Incorrect	Cued
18	253	Stay	IC	English	Correct	Cued
18	254	Stay	IC	English	Correct	Cued
18	255	Stay	IC	Hindi	Incorrect	Cued
18	256	Stay	IC	Hindi	Incorrect	Cued
18	257	Switch	IC	Hindi	Incorrect	Cued
18	258	Stay	IC	English	Correct	Cued
18	259	Switch	IC	English	Correct	Cued
18	260	Switch	IC	Hindi	Incorrect	Cued
18	261	Stay	C	English	Correct	Cued
18	262	Stay	C	English	Correct	Cued
18	263	Switch	C	English	Correct	Cued
18	264	Stay	C	English	Correct	Cued
18	265	Switch	C	Hindi	Incorrect	Cued
18	266	Stay	C	Hindi	Incorrect	Cued
18	267	Switch	C	English	Correct	Cued
18	268	Stay	C	English	Correct	Cued
18	269	Switch	C	English	Correct	Cued
18	270	Switch	C	English	Correct	Cued
18	271	Stay	IC	English	Incorrect	Cued
18	272	Stay	IC	Hindi	Correct	Cued
18	273	Stay	IC	English	Incorrect	Cued
18	274	Stay	IC	English	Incorrect	Cued
18	275	Stay	IC	English	Incorrect	Cued
18	276	Switch	IC	English	Incorrect	Cued
18	277	Switch	IC	Hindi	Correct	Cued
18	278	Stay	IC	English	Incorrect	Cued
18	279	Switch	IC	English	Incorrect	Cued
18	280	Stay	IC	English	Incorrect	Cued
19	201	Stay	C	English	Correct	Cued
19	202	Switch	C	English	Correct	Cued
19	203	Stay	C	English	Correct	Cued
19	204	Switch	C	English	Correct	Cued
19	205	Switch	C	English	Correct	Cued
19	206	Stay	C	English	Correct	Cued
19	207	Switch	C	English	Correct	Cued
19	208	Switch	C	English	Correct	Cued
19	209	Stay	C	English	Correct	Cued
19	210	Stay	C	English	Correct	Cued
19	211	Stay	IC	Hindi	Correct	Cued
19	212	Switch	IC	Hindi	Correct	Cued
19	213	Switch	IC	Hindi	Correct	Cued
19	214	Stay	IC	Hindi	Correct	Cued
19	215	Stay	IC	Hindi	Correct	Cued
19	216	Switch	IC	Hindi	Correct	Cued
19	217	Stay	IC	Hindi	Correct	Cued
19	218	Stay	IC	Hindi	Correct	Cued
19	219	Switch	IC	Hindi	Correct	Cued
19	220	Switch	IC	Hindi	Correct	Cued
19	221	Stay	C	Hindi	Correct	Cued
19	222	Switch	C	Hindi	Correct	Cued
19	223	Switch	C	Hindi	Correct	Cued
19	224	Stay	C	Hindi	Correct	Cued
19	225	Switch	C	Hindi	Correct	Cued
19	226	Stay	C	Hindi	Correct	Cued
19	227	Stay	C	Hindi	Correct	Cued
19	228	Switch	C	Hindi	Correct	Cued
19	229	Switch	C	Hindi	Correct	Cued
19	230	Stay	C	Hindi	Correct	Cued
19	231	Switch	IC	English	Correct	Cued
19	232	Switch	IC	English	Correct	Cued
19	233	Switch	IC	English	Correct	Cued
19	234	Stay	IC	English	Correct	Cued
19	235	Switch	IC	English	Correct	Cued
19	236	Stay	IC	English	Correct	Cued
19	237	Switch	IC	English	Correct	Cued
19	238	Stay	IC	Hindi	Incorrect	Cued
19	239	Stay	IC	English	Correct	Cued
19	240	Stay	IC	English	Correct	Cued
19	241	Switch	C	English	Correct	Cued
19	242	Switch	C	English	Correct	Cued
19	243	Stay	C	English	Correct	Cued
19	244	Stay	C	English	Correct	Cued
19	245	Stay	C	English	Correct	Cued
19	246	Switch	C	English	Correct	Cued
19	247	Switch	C	English	Correct	Cued
19	248	Stay	C	English	Correct	Cued
19	249	Stay	C	Hindi	Incorrect	Cued
19	250	Stay	C	English	Correct	Cued
19	251	Switch	IC	Hindi	Correct	Cued
19	252	Stay	IC	Hindi	Correct	Cued
19	253	Stay	IC	Hindi	Correct	Cued
19	254	Switch	IC	English	Incorrect	Cued
19	255	Switch	IC	Hindi	Correct	Cued
19	256	Stay	IC	Hindi	Correct	Cued
19	257	Stay	IC	Hindi	Correct	Cued
19	258	Stay	IC	Hindi	Correct	Cued
19	259	Switch	IC	Hindi	Correct	Cued
19	260	Switch	IC	Hindi	Correct	Cued
19	261	Switch	C	Hindi	Correct	Cued
19	262	Switch	C	Hindi	Correct	Cued
19	263	Switch	C	Hindi	Correct	Cued
19	264	Stay	C	Hindi	Correct	Cued
19	265	Switch	C	Hindi	Correct	Cued
19	266	Switch	C	Hindi	Correct	Cued
19	267	Stay	C	Hindi	Correct	Cued
19	268	Stay	C	Hindi	Correct	Cued
19	269	Switch	C	Hindi	Correct	Cued
19	270	Stay	C	English	Incorrect	Cued
19	271	Switch	IC	Hindi	Incorrect	Cued
19	272	Stay	IC	English	Correct	Cued
19	273	Switch	IC	English	Correct	Cued
19	274	Switch	IC	English	Correct	Cued
19	275	Stay	IC	English	Correct	Cued
19	276	Switch	IC	English	Correct	Cued
19	277	Switch	IC	English	Correct	Cued
19	278	Switch	IC	English	Correct	Cued
19	279	Switch	IC	English	Correct	Cued
19	280	Stay	IC	English	Correct	Cued
20	201	Stay	C	English	Correct	Cued
20	202	Switch	C	English	Correct	Cued
20	203	Stay	C	English	Correct	Cued
20	204	Switch	C	English	Correct	Cued
20	205	Stay	C	English	Correct	Cued
20	206	Switch	C	English	Correct	Cued
20	207	Stay	C	English	Correct	Cued
20	208	Switch	C	English	Correct	Cued
20	209	Stay	C	English	Correct	Cued
20	210	Stay	C	English	Correct	Cued
20	211	Switch	IC	Hindi	Correct	Cued
20	212	Switch	IC	Hindi	Correct	Cued
20	213	Stay	IC	Hindi	Correct	Cued
20	214	Stay	IC	Hindi	Correct	Cued
20	215	Stay	IC	English	Incorrect	Cued
20	216	Stay	IC	Hindi	Correct	Cued
20	217	Switch	IC	Hindi	Correct	Cued
20	218	Stay	IC	Hindi	Correct	Cued
20	219	Switch	IC	Hindi	Correct	Cued
20	220	Switch	IC	Hindi	Correct	Cued
20	221	Stay	C	Hindi	Correct	Cued
20	222	Switch	C	Hindi	Correct	Cued
20	223	Stay	C	Hindi	Correct	Cued
20	224	Stay	C	Hindi	Correct	Cued
20	225	Stay	C	Hindi	Correct	Cued
20	226	Switch	C	Hindi	Correct	Cued
20	227	Stay	C	Hindi	Correct	Cued
20	228	Stay	C	English	Incorrect	Cued
20	229	Stay	C	Hindi	Correct	Cued
20	230	Stay	C	Hindi	Correct	Cued
20	231	Switch	IC	English	Correct	Cued
20	232	Stay	IC	English	Correct	Cued
20	233	Switch	IC	English	Correct	Cued
20	234	Stay	IC	English	Correct	Cued
20	235	Switch	IC	English	Correct	Cued
20	236	Switch	IC	English	Correct	Cued
20	237	Stay	IC	English	Correct	Cued
20	238	Stay	IC	English	Correct	Cued
20	239	Stay	IC	English	Correct	Cued
20	240	Stay	IC	English	Correct	Cued
20	241	Stay	C	English	Correct	Cued
20	242	Switch	C	English	Correct	Cued
20	243	Stay	C	English	Correct	Cued
20	244	Stay	C	English	Correct	Cued
20	245	Switch	C	English	Correct	Cued
20	246	Stay	C	English	Correct	Cued
20	247	Stay	C	English	Correct	Cued
20	248	Switch	C	English	Correct	Cued
20	249	Switch	C	English	Correct	Cued
20	250	Switch	C	English	Correct	Cued
20	251	Switch	IC	Hindi	Correct	Cued
20	252	Switch	IC	Hindi	Correct	Cued
20	253	Stay	IC	Hindi	Correct	Cued
20	255	Switch	IC	Hindi	Correct	Cued
20	256	Switch	IC	Hindi	Correct	Cued
20	257	Stay	IC	Hindi	Correct	Cued
20	259	Switch	IC	Hindi	Correct	Cued
20	260	Stay	IC	English	Incorrect	Cued
20	261	Switch	C	Hindi	Correct	Cued
20	262	Stay	C	Hindi	Correct	Cued
20	263	Switch	C	Hindi	Correct	Cued
20	264	Switch	C	Hindi	Correct	Cued
20	265	Switch	C	Hindi	Correct	Cued
20	266	Switch	C	Hindi	Correct	Cued
20	267	Stay	C	Hindi	Correct	Cued
20	268	Stay	C	Hindi	Correct	Cued
20	269	Switch	C	Hindi	Correct	Cued
20	270	Stay	C	Hindi	Correct	Cued
20	271	Stay	IC	English	Correct	Cued
20	272	Switch	IC	English	Correct	Cued
20	273	Switch	IC	English	Correct	Cued
20	274	Switch	IC	English	Correct	Cued
20	275	Stay	IC	English	Correct	Cued
20	276	Switch	IC	English	Correct	Cued
20	277	Switch	IC	English	Correct	Cued
20	278	Switch	IC	English	Correct	Cued
20	279	Stay	IC	English	Correct	Cued
20	280	Stay	IC	English	Correct	Cued
21	201	Stay	C	English	Correct	Cued
21	203	Stay	C	English	Correct	Cued
21	204	Switch	C	English	Correct	Cued
21	205	Stay	C	English	Correct	Cued
21	206	Switch	C	English	Correct	Cued
21	207	Stay	C	English	Correct	Cued
21	208	Stay	C	English	Correct	Cued
21	209	Stay	C	English	Correct	Cued
21	210	Stay	C	English	Correct	Cued
21	211	Stay	IC	English	Incorrect	Cued
21	212	Stay	IC	Hindi	Correct	Cued
21	213	Stay	IC	Hindi	Correct	Cued
21	214	Switch	IC	Hindi	Correct	Cued
21	215	Switch	IC	Hindi	Correct	Cued
21	216	Stay	IC	English	Incorrect	Cued
21	217	Stay	IC	Hindi	Correct	Cued
21	218	Switch	IC	Hindi	Correct	Cued
21	219	Stay	IC	Hindi	Correct	Cued
21	220	Switch	IC	Hindi	Correct	Cued
21	221	Switch	C	English	Incorrect	Cued
21	222	Switch	C	Hindi	Correct	Cued
21	223	Switch	C	English	Incorrect	Cued
21	224	Stay	C	English	Incorrect	Cued
21	225	Stay	C	English	Incorrect	Cued
21	226	Switch	C	English	Incorrect	Cued
21	227	Switch	C	Hindi	Correct	Cued
21	228	Stay	C	Hindi	Correct	Cued
21	229	Switch	C	Hindi	Correct	Cued
21	230	Stay	C	English	Incorrect	Cued
21	231	Stay	IC	English	Correct	Cued
21	232	Switch	IC	English	Correct	Cued
21	233	Stay	IC	English	Correct	Cued
21	234	Stay	IC	English	Correct	Cued
21	235	Stay	IC	English	Correct	Cued
21	236	Stay	IC	English	Correct	Cued
21	237	Stay	IC	English	Correct	Cued
21	238	Stay	IC	English	Correct	Cued
21	239	Stay	IC	English	Correct	Cued
21	240	Switch	IC	English	Correct	Cued
21	241	Switch	C	English	Correct	Cued
21	242	Switch	C	English	Correct	Cued
21	243	Stay	C	English	Correct	Cued
21	244	Switch	C	English	Correct	Cued
21	245	Stay	C	English	Correct	Cued
21	246	Stay	C	English	Correct	Cued
21	247	Stay	C	English	Correct	Cued
21	248	Switch	C	English	Correct	Cued
21	249	Stay	C	English	Correct	Cued
21	250	Stay	C	English	Correct	Cued
21	251	Stay	IC	Hindi	Correct	Cued
21	252	Switch	IC	Hindi	Correct	Cued
21	253	Stay	IC	Hindi	Correct	Cued
21	254	Stay	IC	Hindi	Correct	Cued
21	255	Switch	IC	Hindi	Correct	Cued
21	256	Switch	IC	Hindi	Correct	Cued
21	257	Stay	IC	English	Incorrect	Cued
21	259	Switch	IC	Hindi	Correct	Cued
21	260	Stay	IC	Hindi	Correct	Cued
21	261	Stay	C	English	Incorrect	Cued
21	262	Switch	C	English	Incorrect	Cued
21	263	Stay	C	English	Incorrect	Cued
21	265	Stay	C	English	Incorrect	Cued
21	266	Switch	C	Hindi	Correct	Cued
21	267	Switch	C	Hindi	Correct	Cued
21	268	Stay	C	Hindi	Correct	Cued
21	269	Switch	C	English	Incorrect	Cued
21	270	Switch	C	Hindi	Correct	Cued
21	271	Stay	IC	English	Correct	Cued
21	272	Switch	IC	Hindi	Incorrect	Cued
21	273	Stay	IC	English	Correct	Cued
21	274	Switch	IC	English	Correct	Cued
21	275	Stay	IC	English	Correct	Cued
21	276	Stay	IC	English	Correct	Cued
21	277	Stay	IC	English	Correct	Cued
21	278	Stay	IC	English	Correct	Cued
21	280	Switch	IC	English	Correct	Cued
23	202	Stay	C	English	Correct	Cued
23	204	Switch	C	English	Correct	Cued
23	205	Stay	C	English	Correct	Cued
23	206	Stay	C	English	Correct	Cued
23	207	Stay	C	English	Correct	Cued
23	208	Switch	C	English	Correct	Cued
23	209	Stay	C	English	Correct	Cued
23	211	Stay	IC	Hindi	Correct	Cued
23	212	Switch	IC	English	Incorrect	Cued
23	213	Switch	IC	Hindi	Correct	Cued
23	214	Switch	IC	English	Incorrect	Cued
23	218	Stay	IC	English	Incorrect	Cued
23	221	Switch	C	Hindi	Correct	Cued
23	222	Switch	C	Hindi	Correct	Cued
23	227	Stay	C	Hindi	Correct	Cued
23	228	Switch	C	Hindi	Correct	Cued
23	230	Stay	C	Hindi	Correct	Cued
23	231	Stay	IC	Hindi	Incorrect	Cued
23	232	Stay	IC	Hindi	Incorrect	Cued
23	233	Switch	IC	English	Correct	Cued
23	234	Stay	IC	Hindi	Incorrect	Cued
23	235	Switch	IC	English	Correct	Cued
23	236	Stay	IC	Hindi	Incorrect	Cued
23	237	Switch	IC	Hindi	Incorrect	Cued
23	239	Stay	IC	English	Correct	Cued
23	240	Stay	IC	Hindi	Incorrect	Cued
23	242	Stay	C	English	Correct	Cued
23	245	Switch	C	English	Correct	Cued
23	247	Stay	C	Hindi	Incorrect	Cued
23	248	Stay	C	English	Correct	Cued
23	252	Stay	IC	Hindi	Correct	Cued
23	256	Switch	IC	Hindi	Correct	Cued
23	257	Switch	IC	English	Incorrect	Cued
23	258	Switch	IC	English	Incorrect	Cued
23	259	Switch	IC	Hindi	Correct	Cued
23	260	Switch	IC	English	Incorrect	Cued
23	263	Stay	C	English	Incorrect	Cued
23	265	Stay	C	English	Incorrect	Cued
23	266	Switch	C	Hindi	Correct	Cued
23	267	Stay	C	Hindi	Correct	Cued
23	269	Stay	C	English	Incorrect	Cued
23	270	Switch	C	Hindi	Correct	Cued
23	271	Switch	IC	English	Correct	Cued
23	272	Switch	IC	Hindi	Incorrect	Cued
23	274	Switch	IC	English	Correct	Cued
23	275	Switch	IC	Hindi	Incorrect	Cued
23	276	Switch	IC	Hindi	Incorrect	Cued
23	278	Stay	IC	English	Correct	Cued
23	280	Switch	IC	Hindi	Incorrect	Cued
24	201	Stay	C	English	Correct	Cued
24	202	Switch	C	English	Correct	Cued
24	203	Switch	C	English	Correct	Cued
24	204	Stay	C	English	Correct	Cued
24	205	Stay	C	English	Correct	Cued
24	206	Stay	C	English	Correct	Cued
24	207	Switch	C	English	Correct	Cued
24	208	Switch	C	English	Correct	Cued
24	209	Switch	C	English	Correct	Cued
24	210	Stay	C	English	Correct	Cued
24	211	Switch	IC	Hindi	Correct	Cued
24	212	Stay	IC	Hindi	Correct	Cued
24	213	Stay	IC	Hindi	Correct	Cued
24	214	Stay	IC	Hindi	Correct	Cued
24	215	Switch	IC	Hindi	Correct	Cued
24	216	Switch	IC	Hindi	Correct	Cued
24	217	Stay	IC	Hindi	Correct	Cued
24	218	Switch	IC	Hindi	Correct	Cued
24	219	Switch	IC	Hindi	Correct	Cued
24	220	Stay	IC	Hindi	Correct	Cued
24	221	Stay	C	Hindi	Correct	Cued
24	222	Switch	C	Hindi	Correct	Cued
24	223	Switch	C	Hindi	Correct	Cued
24	224	Stay	C	Hindi	Correct	Cued
24	225	Stay	C	English	Incorrect	Cued
24	226	Switch	C	Hindi	Correct	Cued
24	227	Stay	C	Hindi	Correct	Cued
24	228	Stay	C	Hindi	Correct	Cued
24	230	Switch	C	English	Incorrect	Cued
24	231	Stay	IC	English	Correct	Cued
24	232	Switch	IC	English	Correct	Cued
24	233	Stay	IC	English	Correct	Cued
24	234	Stay	IC	English	Correct	Cued
24	235	Stay	IC	English	Correct	Cued
24	237	Stay	IC	English	Correct	Cued
24	238	Stay	IC	English	Correct	Cued
24	239	Switch	IC	English	Correct	Cued
24	240	Switch	IC	English	Correct	Cued
24	241	Stay	C	Hindi	Incorrect	Cued
24	242	Stay	C	English	Correct	Cued
24	243	Switch	C	English	Correct	Cued
24	244	Switch	C	English	Correct	Cued
24	245	Stay	C	English	Correct	Cued
24	246	Stay	C	Hindi	Incorrect	Cued
24	247	Switch	C	English	Correct	Cued
24	248	Stay	C	English	Correct	Cued
24	249	Stay	C	English	Correct	Cued
24	250	Stay	C	English	Correct	Cued
24	251	Stay	IC	Hindi	Correct	Cued
24	252	Switch	IC	Hindi	Correct	Cued
24	253	Switch	IC	Hindi	Correct	Cued
24	254	Switch	IC	Hindi	Correct	Cued
24	255	Switch	IC	Hindi	Correct	Cued
24	256	Switch	IC	Hindi	Correct	Cued
24	257	Switch	IC	Hindi	Correct	Cued
24	258	Switch	IC	English	Incorrect	Cued
24	259	Switch	IC	Hindi	Correct	Cued
24	260	Stay	IC	English	Incorrect	Cued
24	261	Stay	C	Hindi	Correct	Cued
24	262	Stay	C	Hindi	Correct	Cued
24	263	Stay	C	Hindi	Correct	Cued
24	264	Switch	C	Hindi	Correct	Cued
24	265	Stay	C	Hindi	Correct	Cued
24	266	Stay	C	Hindi	Correct	Cued
24	267	Switch	C	Hindi	Correct	Cued
24	268	Stay	C	Hindi	Correct	Cued
24	269	Stay	C	English	Incorrect	Cued
24	270	Stay	C	Hindi	Correct	Cued
24	271	Stay	IC	English	Correct	Cued
24	272	Stay	IC	English	Correct	Cued
24	273	Switch	IC	English	Correct	Cued
24	274	Switch	IC	English	Correct	Cued
24	275	Stay	IC	English	Correct	Cued
24	276	Switch	IC	English	Correct	Cued
24	277	Switch	IC	English	Correct	Cued
24	278	Stay	IC	English	Correct	Cued
24	279	Stay	IC	English	Correct	Cued
24	280	Switch	IC	English	Correct	Cued
1	288	Switch	IC	English	Correct	Voluntary
1	318	Stay	C	English	Correct	Voluntary
1	283	Stay	IC	English	Correct	Voluntary
1	320	Switch	IC	Hindi	Correct	Voluntary
1	287	Switch	IC	English	Correct	Voluntary
1	309	Stay	C	English	Correct	Voluntary
1	282	Stay	IC	English	Correct	Voluntary
1	285	Switch	C	Hindi	Correct	Voluntary
1	319	Stay	IC	Hindi	Correct	Voluntary
1	314	Stay	IC	Hindi	Correct	Voluntary
1	289	Stay	C	Hindi	Correct	Voluntary
1	302	Switch	C	English	Correct	Voluntary
1	300	Switch	C	Hindi	Correct	Voluntary
1	292	Switch	IC	English	Correct	Voluntary
1	312	Switch	IC	Hindi	Correct	Voluntary
1	293	Stay	C	Hindi	Correct	Voluntary
1	306	Switch	C	English	Correct	Voluntary
1	299	Stay	IC	English	Correct	Voluntary
1	295	Stay	IC	English	Correct	Voluntary
1	284	Switch	C	Hindi	Correct	Voluntary
1	296	Stay	C	Hindi	Correct	Voluntary
1	304	Switch	C	English	Correct	Voluntary
1	313	Stay	C	English	Correct	Voluntary
1	281	Switch	C	Hindi	Correct	Voluntary
1	305	Switch	C	English	Correct	Voluntary
1	290	Switch	C	Hindi	Correct	Voluntary
1	298	Stay	C	Hindi	Correct	Voluntary
1	301	Switch	C	English	Correct	Voluntary
1	308	Switch	IC	Hindi	Correct	Voluntary
1	317	Switch	C	English	Correct	Voluntary
1	315	Switch	IC	Hindi	Correct	Voluntary
1	297	Switch	IC	English	Correct	Voluntary
1	291	Switch	C	Hindi	Correct	Voluntary
1	303	Switch	C	English	Correct	Voluntary
1	316	Switch	IC	Hindi	Correct	Voluntary
1	310	Switch	C	English	Correct	Voluntary
1	307	Switch	IC	Hindi	Correct	Voluntary
1	286	Stay	C	Hindi	Correct	Voluntary
1	311	Switch	C	English	Correct	Voluntary
1	345	Stay	IC	Hindi	Correct	Voluntary
1	337	Switch	IC	English	Correct	Voluntary
1	349	Stay	C	English	Correct	Voluntary
1	352	Switch	IC	Hindi	Correct	Voluntary
1	343	Switch	C	English	Correct	Voluntary
1	360	Switch	IC	Hindi	Correct	Voluntary
1	348	Stay	IC	Hindi	Correct	Voluntary
1	329	Stay	C	Hindi	Correct	Voluntary
1	330	Switch	IC	English	Correct	Voluntary
1	350	Stay	C	English	Correct	Voluntary
1	335	Stay	IC	English	incorrect	Voluntary
1	357	Switch	IC	Hindi	Correct	Voluntary
1	344	Stay	IC	Hindi	Correct	Voluntary
1	336	Stay	C	Hindi	Correct	Voluntary
1	338	Stay	C	Hindi	Correct	Voluntary
1	340	Switch	IC	English	Correct	Voluntary
1	356	Stay	C	English	Correct	Voluntary
1	354	Switch	IC	Hindi	Correct	Voluntary
1	333	Switch	IC	English	Correct	Voluntary
1	324	Stay	IC	English	Correct	Voluntary
1	332	Switch	C	Hindi	Correct	Voluntary
1	351	Switch	C	English	Correct	Voluntary
1	359	Switch	IC	Hindi	Correct	Voluntary
1	327	Stay	C	Hindi	Correct	Voluntary
1	341	Switch	C	English	Correct	Voluntary
1	326	Stay	IC	English	Correct	Voluntary
1	355	Stay	C	English	Correct	Voluntary
1	339	Switch	C	Hindi	Correct	Voluntary
1	328	Switch	IC	English	Correct	Voluntary
1	323	Switch	C	Hindi	Correct	Voluntary
1	353	Switch	C	English	Correct	Voluntary
1	342	Stay	C	English	Correct	Voluntary
1	322	Switch	C	Hindi	Correct	Voluntary
1	347	Stay	IC	Hindi	Correct	Voluntary
1	334	Switch	IC	English	Correct	Voluntary
1	331	Switch	C	Hindi	Correct	Voluntary
1	346	Stay	IC	Hindi	Correct	Voluntary
1	325	Switch	IC	English	Correct	Voluntary
1	358	Switch	IC	Hindi	Correct	Voluntary
1	321	Switch	IC	English	Correct	Voluntary
2	357	Stay	IC	Hindi	Correct	Voluntary
2	360	Switch	C	English	Correct	Voluntary
2	359	Stay	C	English	Correct	Voluntary
2	345	Stay	C	English	Correct	Voluntary
2	330	Switch	C	Hindi	Correct	Voluntary
2	353	Switch	C	English	Correct	Voluntary
2	354	Switch	IC	Hindi	Correct	Voluntary
2	340	Switch	IC	English	Correct	Voluntary
2	348	Switch	IC	Hindi		Voluntary
2	334	Stay	C	Hindi	Correct	Voluntary
2	337	Stay	C	Hindi	Correct	Voluntary
2	327	Stay	C	Hindi	Correct	Voluntary
2	344	Stay	IC	Hindi	Correct	Voluntary
2	323	Switch	IC	English	Correct	Voluntary
2	333	Stay	IC	English	Correct	Voluntary
2	358	Stay	C	English	Correct	Voluntary
2	339	Stay	IC	English	Correct	Voluntary
2	325	Switch	C	Hindi	Correct	Voluntary
2	335	Switch	IC	English	Incorrect	Voluntary
2	341	Stay	C	English	Correct	Voluntary
2	346	Stay	C	English	Correct	Voluntary
2	336	Stay	IC	English	Correct	Voluntary
2	332	Stay	IC	English	Correct	Voluntary
2	329	Stay	IC	English	Correct	Voluntary
2	350	Stay	C	English	Correct	Voluntary
2	351	Switch	IC	Hindi	Correct	Voluntary
2	349	Stay	IC	Hindi	Correct	Voluntary
2	324	Switch	IC	English	Correct	Voluntary
2	342	Switch	IC	Hindi	Correct	Voluntary
2	355	Stay	IC	Hindi	Correct	Voluntary
2	356	Switch	C	English	Correct	Voluntary
2	338	Stay	IC	English	Correct	Voluntary
2	352	Switch	IC	Hindi	Correct	Voluntary
2	331	Stay	C	Hindi	Correct	Voluntary
2	343	Switch	C	English	Correct	Voluntary
2	326	Stay	IC	English	Correct	Voluntary
2	322	Stay	IC	English	Correct	Voluntary
2	328	Stay	IC	English	Correct	Voluntary
2	347	Stay	C	English	Correct	Voluntary
2	321	Stay	IC	English	Incorrect	Voluntary
2	293	Stay	C	Hindi	Correct	Voluntary
2	312	Switch	C	English	Incorrect	Voluntary
2	320	Stay	C	English	Correct	Voluntary
2	314	Stay	C	English	Correct	Voluntary
2	281	Switch	C	Hindi	Correct	Voluntary
2	298	Stay	C	Hindi	Correct	Voluntary
2	297	Stay	C	Hindi	Correct	Voluntary
2	284	Stay	C	Hindi	Correct	Voluntary
2	311	Stay	IC	Hindi	Correct	Voluntary
2	319	Switch	C	English	Correct	Voluntary
2	306	Stay	C	English	Incorrect	Voluntary
2	304	Stay	C	English	Correct	Voluntary
2	296	Stay	IC	English	Correct	Voluntary
2	307	Stay	C	English	Correct	Voluntary
2	316	Stay	C	English	Correct	Voluntary
2	313	Stay	C	English	Correct	Voluntary
2	290	Switch	C	Hindi	Correct	Voluntary
2	286	Stay	C	Hindi	Correct	Voluntary
2	317	Stay	IC	Hindi	Correct	Voluntary
2	292	Stay	C	Hindi	Correct	Voluntary
2	303	Stay	IC	Hindi	Correct	Voluntary
2	282	Switch	IC	English	Correct	Voluntary
2	288	Stay	IC	English	Correct	Voluntary
2	309	Stay	C	English	Correct	Voluntary
2	287	Stay	IC	English	Correct	Voluntary
2	294	Switch	C	Hindi	Correct	Voluntary
2	310	Stay	IC	Hindi	Correct	Voluntary
2	302	Stay	IC	Hindi	Correct	Voluntary
2	289	Switch	IC	English	Correct	Voluntary
2	305	Switch	IC	Hindi	Correct	Voluntary
2	301	Stay	IC	Hindi	Correct	Voluntary
2	285	Stay	C	Hindi	Correct	Voluntary
2	300	Switch	IC	English	Correct	Voluntary
2	315	Stay	C	English	Correct	Voluntary
2	308	Stay	C	English	Correct	Voluntary
2	299	Stay	IC	English	Correct	Voluntary
2	283	Switch	C	Hindi	Correct	Voluntary
2	318	Stay	IC	Hindi	Correct	Voluntary
2	295	Switch	IC	English	Correct	Voluntary
3	297	Switch	C	Hindi	Correct	Voluntary
3	300	Switch	IC	English	Correct	Voluntary
3	315	Stay	C	English	Correct	Voluntary
3	319	Stay	C	English	Correct	Voluntary
3	309	Stay	C	English	Correct	Voluntary
3	306	Stay	C	English	Correct	Voluntary
3	311	Stay	C	English	Correct	Voluntary
3	290	Switch	C	Hindi	Correct	Voluntary
3	292	Stay	C	Hindi	Correct	Voluntary
3	291	Stay	C	Hindi	Correct	Voluntary
3	289	Stay	C	Hindi	Correct	Voluntary
3	299	Stay	C	Hindi	Correct	Voluntary
3	294	Stay	C	Hindi	Correct	Voluntary
3	288	Stay	C	Hindi	Correct	Voluntary
3	317	Switch	C	English	Correct	Voluntary
3	296	Switch	C	Hindi	Correct	Voluntary
3	305	Switch	C	English	Correct	Voluntary
3	316	Stay	C	English	Correct	Voluntary
3	301	Stay	C	English	Correct	Voluntary
3	307	Stay	C	English	Correct	Voluntary
3	298	Switch	C	Hindi	Correct	Voluntary
3	308	Switch	C	English	Correct	Voluntary
3	286	Switch	C	Hindi	Correct	Voluntary
3	284	Stay	C	Hindi	Correct	Voluntary
3	283	Stay	C	Hindi	Correct	Voluntary
3	295	Switch	IC	English	Correct	Voluntary
3	282	Switch	C	Hindi	Correct	Voluntary
3	310	Switch	C	English	Correct	Voluntary
3	313	Stay	C	English	Correct	Voluntary
3	320	Stay	C	English	Correct	Voluntary
3	287	Switch	C	Hindi	Correct	Voluntary
3	318	Switch	C	English	Correct	Voluntary
3	302	Stay	C	English	Correct	Voluntary
3	312	Stay	C	English	Correct	Voluntary
3	281	Stay	IC	English	Correct	Voluntary
3	285	Switch	C	Hindi	Correct	Voluntary
3	314	Switch	C	English	Correct	Voluntary
3	303	Stay	C	English	Correct	Voluntary
3	304	Stay	C	English	Correct	Voluntary
3	293	Switch	C	Hindi	Correct	Voluntary
3	335	Stay	C	Hindi	Correct	Voluntary
3	333	Stay	C	Hindi	Correct	Voluntary
3	355	Stay	IC	Hindi	Incorrect	Voluntary
3	338	Stay	C	Hindi	Correct	Voluntary
3	336	Stay	C	Hindi	Correct	Voluntary
3	346	Switch	C	English	Correct	Voluntary
3	360	Stay	C	English	Correct	Voluntary
3	344	Stay	C	English	Correct	Voluntary
3	354	Stay	C	English	Incorrect	Voluntary
3	358	Stay	C	English	Correct	Voluntary
3	348	Stay	C	English	Incorrect	Voluntary
3	339	Switch	C	Hindi	Correct	Voluntary
3	323	Stay	C	Hindi	Correct	Voluntary
3	357	Switch	C	English	Correct	Voluntary
3	351	Stay	C	English	Correct	Voluntary
3	353	Stay	C	English	Correct	Voluntary
3	328	Switch	C	Hindi	Correct	Voluntary
3	342	Switch	C	English	Incorrect	Voluntary
3	359	Stay	C	English	Correct	Voluntary
3	324	Switch	C	Hindi	Correct	Voluntary
3	341	Switch	C	English	Correct	Voluntary
3	347	Stay	C	English	Correct	Voluntary
3	334	Switch	C	Hindi	Correct	Voluntary
3	325	Stay	C	Hindi	Correct	Voluntary
3	327	Stay	C	Hindi	Correct	Voluntary
3	352	Switch	C	English	Correct	Voluntary
3	331	Switch	C	Hindi	Incorrect	Voluntary
3	349	Stay	IC	Hindi	Correct	Voluntary
3	343	Switch	C	English	Correct	Voluntary
3	329	Switch	C	Hindi	Incorrect	Voluntary
3	326	Stay	C	Hindi	Correct	Voluntary
3	330	Switch	IC	English	Correct	Voluntary
3	332	Switch	C	Hindi	Correct	Voluntary
3	337	Stay	C	Hindi	Correct	Voluntary
3	350	Switch	C	English	Correct	Voluntary
3	321	Switch	C	Hindi	Correct	Voluntary
3	340	Stay	C	Hindi	Correct	Voluntary
3	356	Switch	C	English	Correct	Voluntary
3	322	Switch	C	Hindi	Correct	Voluntary
3	345	Switch	C	English	Correct	Voluntary
4	334	Switch	C	Hindi	Correct	Voluntary
4	350	Switch	C	English	Correct	Voluntary
4	358	Stay	C	English	Correct	Voluntary
4	324	Switch	C	Hindi	Correct	Voluntary
4	355	Stay	IC	Hindi	Correct	Voluntary
4	338	Switch	IC	English	Correct	Voluntary
4	360	Stay	C	English	Correct	Voluntary
4	332	Stay	IC	English	Correct	Voluntary
4	330	Stay	IC	English	Correct	Voluntary
4	344	Stay	C	English	Incorrect	Voluntary
4	354	Switch	IC	Hindi	Correct	Voluntary
4	335	Switch	IC	English	Incorrect	Voluntary
4	345	Switch	IC	Hindi	Correct	Voluntary
4	326	Stay	C	Hindi	Correct	Voluntary
4	322	Stay	C	Hindi	Correct	Voluntary
4	342	Switch	C	English	Incorrect	Voluntary
4	328	Switch	C	Hindi	Correct	Voluntary
4	359	Switch	C	English	Correct	Voluntary
4	333	Switch	C	Hindi	Correct	Voluntary
4	346	Switch	C	English	Correct	Voluntary
4	331	Stay	IC	English	Correct	Voluntary
4	351	Stay	C	English	Correct	Voluntary
4	356	Stay	C	English	Correct	Voluntary
4	340	Switch	C	Hindi	Correct	Voluntary
4	336	Stay	C	Hindi	Correct	Voluntary
4	329	Stay	C	Hindi	Correct	Voluntary
4	349	Switch	C	English	Correct	Voluntary
4	323	Switch	C	Hindi	Correct	Voluntary
4	341	Switch	C	English	Correct	Voluntary
4	353	Stay	C	English	Correct	Voluntary
4	357	Stay	C	English	Correct	Voluntary
4	343	Stay	C	English	Correct	Voluntary
4	327	Stay	IC	English	Correct	Voluntary
4	348	Stay	C	English	Incorrect	Voluntary
4	347	Stay	C	English	Correct	Voluntary
4	337	Switch	C	Hindi	Correct	Voluntary
4	325	Stay	C	Hindi	Correct	Voluntary
4	352	Stay	IC	Hindi	Correct	Voluntary
4	339	Stay	C	Hindi	Correct	Voluntary
4	321	Stay	C	Hindi	Correct	Voluntary
4	291	Stay	C	Hindi	Correct	Voluntary
4	315	Switch	C	English	Correct	Voluntary
4	281	Switch	C	Hindi	Correct	Voluntary
4	284	Stay	C	Hindi	Correct	Voluntary
4	314	Switch	C	English	Correct	Voluntary
4	283	Switch	C	Hindi	Incorrect	Voluntary
4	303	Switch	C	English	Correct	Voluntary
4	285	Switch	C	Hindi	Correct	Voluntary
4	306	Switch	C	English	Correct	Voluntary
4	290	Switch	C	Hindi	Correct	Voluntary
4	312	Switch	C	English	Correct	Voluntary
4	287	Switch	C	Hindi	Correct	Voluntary
4	319	Switch	C	English	Correct	Voluntary
4	286	Switch	C	Hindi	Correct	Voluntary
4	282	Stay	C	Hindi	Correct	Voluntary
4	302	Switch	C	English	Correct	Voluntary
4	293	Switch	C	Hindi	Correct	Voluntary
4	317	Switch	C	English	Correct	Voluntary
4	316	Stay	C	English	Correct	Voluntary
4	296	Switch	C	Hindi	Correct	Voluntary
4	304	Switch	C	English	Correct	Voluntary
4	289	Switch	C	Hindi	Correct	Voluntary
4	309	Switch	C	English	Correct	Voluntary
4	320	Stay	C	English	Correct	Voluntary
[truncated: 1,467 more rows]
